# Supplementary material for: NKL Homeobox Gene VENTX Is Part of a Regulatory Network in Human Conventional Dendritic Cells
Source: Int J Mol Sci. 2021 May 31;22(11):5902. doi: 10.3390/ijms22115902 (PMC8198381; doi:10.3390/ijms22115902)
Supplement: Supplementary file 1 [file ijms-22-05902-s001.zip]

Archive with 13 entries (13 files):
- SupplFig1_LL100 data.tif
- SupplFig2_comparison LHC GSE16395.tif
- SupplFig3_genomic profiling data.tif
- SupplFig4_ChIP-seq data.tif
- SupplFig5_VENTX target gene activities in DCs.tif
- SupplTable1_GSE24759_cDC-pDC_differentially expressed genes.xlsx
- SupplTable2_GSE24759_cDC-CMP_differentially expressed genes.xlsx
- SupplTable3_GSE24759_mono-CMP_differentially expressed genes.xlsx
- SupplTable4_GSE89565_BPDCN-VENTX-AML_differentially expressed genes.xlsx
- SupplTable5_LL100_AML_MUTZ3.xls
- SupplTable6_GSE16395_LHC-LH_differentially expressed genes.xlsx
- SupplTable7_E-MEXP-3787_DC-MUTZ3.xlsx
- SupplTable8_siVENTX-MUTZ3.xlsx
