# Supplementary material for: NKL Homeobox Gene VENTX Is Part of a Regulatory Network in Human Conventional Dendritic Cells
Source: Int J Mol Sci. 2021 May 31;22(11):5902. doi: 10.3390/ijms22115902 (PMC8198381; doi:10.3390/ijms22115902)
Supplement: Supplementary file 1 [file ijms-22-05902-s001.zip › SupplTable1_GSE24759_cDC-pDC_differentially expressed genes.xlsx]

## Sheet: Tabelle1
ID	gene symbol	gene title	log2(fold change)
205987_at	CD1C	CD1c molecule	-5647
201243_s_at	ATP1B1	ATPase Na+/K+ transporting subunit beta 1	-4817
203485_at	RTN1	reticulon 1	-4638
204971_at	CSTA	cystatin A	-4276
209791_at	PADI2	peptidyl arginine deiminase 2	-4265
210184_at	ITGAX	integrin subunit alpha X	-4257
219506_at	C1orf54	chromosome 1 open reading frame 54	-4157
210629_x_at	LST1	leukocyte specific transcript 1	-4009
214574_x_at	LST1	leukocyte specific transcript 1	-3985
214181_x_at	LST1	leukocyte specific transcript 1	-3861
204646_at	DPYD	dihydropyrimidine dehydrogenase	-3822
212671_s_at	HLA-DQA2///HLA-DQA1	major histocompatibility complex, class II, DQ alpha 2///major histocompatibility complex, class II, DQ alpha 1	-3801
208438_s_at	FGR	FGR proto-oncogene, Src family tyrosine kinase	-3791
209295_at	TNFRSF10B	TNF receptor superfamily member 10b	-3791
213095_x_at	AIF1	allograft inflammatory factor 1	-3758
210222_s_at	RTN1	reticulon 1	-3707
215633_x_at	LST1	leukocyte specific transcript 1	-3645
209901_x_at	AIF1	allograft inflammatory factor 1	-3625
201669_s_at	MARCKS	myristoylated alanine rich protein kinase C substrate	-3615
204834_at	FGL2	fibrinogen like 2	-3597
205859_at	LY86	lymphocyte antigen 86	-3592
209949_at	NCF2	neutrophil cytosolic factor 2	-3589
212099_at	RHOB	ras homolog family member B	-3584
202510_s_at	TNFAIP2	TNF alpha induced protein 2	-3581
221731_x_at	VCAN	versican	-3567
201328_at	ETS2	ETS proto-oncogene 2, transcription factor	-3559
204735_at	PDE4A	phosphodiesterase 4A	-3545
213817_at	IRAK3	interleukin 1 receptor associated kinase 3	-3524
202478_at	TRIB2	tribbles pseudokinase 2	-3506
206298_at	ARHGAP22	Rho GTPase activating protein 22	-3503
204620_s_at	VCAN	versican	-3487
209970_x_at	CASP1	caspase 1	-3473
211368_s_at	CASP1	caspase 1	-3471
204204_at	SLC31A2	solute carrier family 31 member 2	-3465
215716_s_at	ATP2B1	ATPase plasma membrane Ca2+ transporting 1	-3459
220416_at	ATP8B4	ATPase phospholipid transporting 8B4 (putative)	-3451
204897_at	PTGER4	prostaglandin E receptor 4	-3417
220005_at			-3417
201739_at	SGK1	serum/glucocorticoid regulated kinase 1	-3411
215051_x_at	AIF1	allograft inflammatory factor 1	-3402
211582_x_at	LST1	leukocyte specific transcript 1	-3387
205569_at	LAMP3	lysosomal associated membrane protein 3	-3362
212930_at	ATP2B1	ATPase plasma membrane Ca2+ transporting 1	-3362
206983_at	CCR6	C-C motif chemokine receptor 6	-3315
202934_at	HK2	hexokinase 2	-3276
221059_s_at	CHST6	carbohydrate sulfotransferase 6	-3267
208450_at	LGALS2	galectin 2	-3259
201160_s_at	YBX3	Y-box binding protein 3	-3257
206011_at	CASP1	caspase 1	-3257
218454_at	PLBD1	phospholipase B domain containing 1	-3228
208146_s_at	CPVL	carboxypeptidase, vitellogenic like	-3198
213135_at	TIAM1	T-cell lymphoma invasion and metastasis 1	-3193
218826_at	SLC35F2	solute carrier family 35 member F2	-3191
201012_at	ANXA1	annexin A1	-3176
212812_at	SERINC5	serine incorporator 5	-3161
204759_at	RCBTB2	RCC1 and BTB domain containing protein 2	-3151
211366_x_at	CASP1	caspase 1	-3139
213609_s_at	SEZ6L	seizure related 6 homolog like	-3131
212543_at	AIM1	absent in melanoma 1	-3115
212501_at	CEBPB	CCAAT/enhancer binding protein beta	-3108
201868_s_at	TBL1X	transducin (beta)-like 1X-linked	-3106
218953_s_at	PCYOX1L	prenylcysteine oxidase 1 like	-3104
218486_at	KLF11	Kruppel like factor 11	-3097
214791_at	SP140L	SP140 nuclear body protein like	-3089
221698_s_at	CLEC7A	C-type lectin domain family 7 member A	-3079
209525_at	HDGFRP3	hepatoma-derived growth factor, related protein 3	-3046
211656_x_at	HLA-DQB1	major histocompatibility complex, class II, DQ beta 1	-3033
209189_at	FOS	Fos proto-oncogene, AP-1 transcription factor subunit	-3014
211581_x_at	LST1	leukocyte specific transcript 1	-2996
219938_s_at	PSTPIP2	proline-serine-threonine phosphatase interacting protein 2	-2981
204118_at	CD48	CD48 molecule	-2975
202499_s_at	SLC2A3	solute carrier family 2 member 3	-2956
201422_at	IFI30	IFI30, lysosomal thiol reductase	-2914
219714_s_at	CACNA2D3	calcium voltage-gated channel auxiliary subunit alpha2delta 3	-2911
213094_at	ADGRG6	adhesion G protein-coupled receptor G6	-2898
205128_x_at	PTGS1	prostaglandin-endoperoxide synthase 1	-2878
210512_s_at	VEGFA	vascular endothelial growth factor A	-2878
207785_s_at	RBPJ	recombination signal binding protein for immunoglobulin kappa J region	-2866
208683_at	CAPN2	calpain 2	-2843
35626_at	SGSH	N-sulfoglucosamine sulfohydrolase	-2841
205685_at	CD86	CD86 molecule	-2839
218833_at	ZAK	sterile alpha motif and leucine zipper containing kinase AZK	-2837
213453_x_at	GAPDH	glyceraldehyde-3-phosphate dehydrogenase	-2817
222088_s_at	SLC2A14///SLC2A3	solute carrier family 2 member 14///solute carrier family 2 member 3	-2815
204959_at	MNDA	myeloid cell nuclear differentiation antigen	-2774
204194_at	BACH1	BTB domain and CNC homolog 1	-2769
212993_at	NACC2	NACC family member 2	-2754
211734_s_at	FCER1A	Fc fragment of IgE receptor Ia	-2752
203561_at	FCGR2A	Fc fragment of IgG receptor IIa	-2748
202006_at	PTPN12	protein tyrosine phosphatase, non-receptor type 12	-2745
201829_at	NET1	neuroepithelial cell transforming 1	-2743
203518_at	LYST	lysosomal trafficking regulator	-2721
208701_at	APLP2	amyloid beta precursor like protein 2	-2718
211429_s_at	SERPINA1	serpin family A member 1	-2711
208949_s_at	LGALS3	lectin, galactoside binding soluble 3	-2707
AFFX-HUMGAPDH/M33197_5_at			-2707
202446_s_at	PLSCR1	phospholipid scramblase 1	-2703
204357_s_at	LIMK1	LIM domain kinase 1	-2691
204438_at	MRC1	mannose receptor, C type 1	-2679
219777_at	GIMAP6	GTPase, IMAP family member 6	-2679
205671_s_at	HLA-DOB	major histocompatibility complex, class II, DO beta	-2678
204137_at	GPR137B	G protein-coupled receptor 137B	-2655
203140_at	BCL6	B-cell CLL/lymphoma 6	-2651
204062_s_at	ULK2	unc-51 like autophagy activating kinase 2	-2651
203780_at	MPZL2	myelin protein zero like 2	-2649
AFFX-HSAC07/X00351_5_at			-2649
218230_at	ARFIP1	ADP ribosylation factor interacting protein 1	-2646
218589_at	LPAR6	lysophosphatidic acid receptor 6	-2642
208407_s_at	CTNND1	catenin delta 1	-2637
213931_at	ID2	inhibitor of DNA binding 2, HLH protein	-2632
34210_at	CD52	CD52 molecule	-2629
201830_s_at	NET1	neuroepithelial cell transforming 1	-2623
209473_at	ENTPD1	ectonucleoside triphosphate diphosphohydrolase 1	-2623
204249_s_at	LMO2	LIM domain only 2	-2617
215049_x_at	CD163	CD163 molecule	-2615
201887_at	IL13RA1	interleukin 13 receptor subunit alpha 1	-2614
204619_s_at	VCAN	versican	-2607
208636_at	ACTN1	actinin alpha 1	-2607
210986_s_at	TPM1	tropomyosin 1 (alpha)	-2604
200782_at	ANXA5	annexin A5	-2598
201201_at	CSTB	cystatin B	-2589
202565_s_at	SVIL	supervillin	-2579
215813_s_at	PTGS1	prostaglandin-endoperoxide synthase 1	-2566
204224_s_at	GCH1	GTP cyclohydrolase 1	-2557
221654_s_at	USP3	ubiquitin specific peptidase 3	-2556
212282_at	TMEM97	transmembrane protein 97	-2554
218611_at	IER5	immediate early response 5	-2545
202969_at	DYRK2	dual specificity tyrosine phosphorylation regulated kinase 2	-2539
213142_x_at	GSAP	gamma-secretase activating protein	-2537
201566_x_at	ID2	inhibitor of DNA binding 2, HLH protein	-2532
210275_s_at	ZFAND5	zinc finger AN1-type containing 5	-2528
212845_at	SAMD4A	sterile alpha motif domain containing 4A	-2528
209281_s_at	ATP2B1	ATPase plasma membrane Ca2+ transporting 1	-2525
217629_at			-2518
212581_x_at	GAPDH	glyceraldehyde-3-phosphate dehydrogenase	-2517
206380_s_at	CFP	complement factor properdin	-2515
212606_at	WDFY3	WD repeat and FYVE domain containing 3	-2514
203305_at	F13A1	coagulation factor XIII A chain	-2513
214735_at	IPCEF1	interaction protein for cytohesin exchange factors 1	-2504
202155_s_at	NUP214	nucleoporin 214	-2499
209515_s_at	RAB27A	RAB27A, member RAS oncogene family	-2496
210987_x_at			-2487
212511_at	PICALM	phosphatidylinositol binding clathrin assembly protein	-2486
221561_at	SOAT1	sterol O-acyltransferase 1	-2485
212688_at	PIK3CB	phosphatidylinositol-4,5-bisphosphate 3-kinase catalytic subunit beta	-2481
203645_s_at	CD163	CD163 molecule	-2471
222150_s_at	GSAP	gamma-secretase activating protein	-2452
208704_x_at	APLP2	amyloid beta precursor like protein 2	-2432
201200_at	CREG1	cellular repressor of E1A stimulated genes 1	-2427
205074_at	SLC22A5	solute carrier family 22 member 5	-2422
213241_at	PLXNC1	plexin C1	-2422
217226_s_at	SFXN3	sideroflexin 3	-2422
206453_s_at	NDRG2	NDRG family member 2	-2412
212506_at	PICALM	phosphatidylinositol binding clathrin assembly protein	-2412
217762_s_at	RAB31	RAB31, member RAS oncogene family	-2406
200798_x_at	MCL1	BCL2 family apoptosis regulator	-2405
221478_at	BNIP3L	BCL2 interacting protein 3 like	-2405
212281_s_at	TMEM97	transmembrane protein 97	-2404
208248_x_at	APLP2	amyloid beta precursor like protein 2	-2401
212502_at	ADO	2-aminoethanethiol dioxygenase	-2396
210895_s_at	CD86	CD86 molecule	-2394
218847_at	IGF2BP2	insulin like growth factor 2 mRNA binding protein 2	-2393
212830_at	MEGF9	multiple EGF like domains 9	-2392
217764_s_at	RAB31	RAB31, member RAS oncogene family	-2389
200975_at	PPT1	palmitoyl-protein thioesterase 1	-2376
203595_s_at	IFIT5	interferon induced protein with tetratricopeptide repeats 5	-2375
AFFX-HUMGAPDH/M33197_3_at			-2374
206752_s_at	DFFB	DNA fragmentation factor subunit beta	-2371
208703_s_at	APLP2	amyloid beta precursor like protein 2	-2371
212203_x_at	IFITM3	interferon induced transmembrane protein 3	-2367
219243_at	GIMAP4	GTPase, IMAP family member 4	-2364
213355_at	ST3GAL6	ST3 beta-galactoside alpha-2,3-sialyltransferase 6	-2358
213385_at	CHN2	chimerin 2	-2354
202704_at	TOB1	transducer of ERBB2, 1	-2351
AFFX-HUMGAPDH/M33197_M_at			-2348
219132_at	PELI2	pellino E3 ubiquitin protein ligase family member 2	-2347
212089_at	LMNA	lamin A/C	-2343
205237_at	FCN1	ficolin 1	-2338
219267_at	GLTP	glycolipid transfer protein	-2336
212412_at	PDLIM5	PDZ and LIM domain 5	-2332
209288_s_at	CDC42EP3	CDC42 effector protein 3	-2315
221039_s_at	ASAP1	ArfGAP with SH3 domain, ankyrin repeat and PH domain 1	-2311
203733_at	DEXI	Dexi homolog	-2309
205686_s_at	CD86	CD86 molecule	-2309
203455_s_at	SAT1	spermidine/spermine N1-acetyltransferase 1	-2308
204774_at	EVI2A	ecotropic viral integration site 2A	-2308
208923_at	CYFIP1	cytoplasmic FMR1 interacting protein 1	-2308
200623_s_at	CALM3	calmodulin 3	-2298
213083_at	SLC35D2	solute carrier family 35 member D2	-2285
211571_s_at	VCAN	versican	-2282
202241_at	TRIB1	tribbles pseudokinase 1	-2279
202853_s_at	RYK	receptor-like tyrosine kinase	-2279
204446_s_at	ALOX5	arachidonate 5-lipoxygenase	-2277
217649_at			-2275
204112_s_at	HNMT	histamine N-methyltransferase	-2268
205191_at	RP2	retinitis pigmentosa 2 (X-linked recessive)	-2268
212687_at	LIMS1	LIM zinc finger domain containing 1	-2266
210943_s_at	LYST	lysosomal trafficking regulator	-2263
202890_at	MAP7	microtubule associated protein 7	-2262
205269_at	LCP2	lymphocyte cytosolic protein 2	-2255
205789_at	CD1D	CD1d molecule	-2254
201564_s_at	FSCN1	fascin actin-bundling protein 1	-2248
221724_s_at	CLEC4A	C-type lectin domain family 4 member A	-2247
204588_s_at			-2245
209823_x_at	HLA-DQB1	major histocompatibility complex, class II, DQ beta 1	-2245
201041_s_at	DUSP1	dual specificity phosphatase 1	-2242
203414_at	MMD	monocyte to macrophage differentiation associated	-2239
203761_at	SLA	Src-like-adaptor	-2236
215435_at	ASAP1	ArfGAP with SH3 domain, ankyrin repeat and PH domain 1	-2234
214096_s_at	SHMT2	serine hydroxymethyltransferase 2	-2228
202270_at	GBP1	guanylate binding protein 1	-2223
205101_at	CIITA	class II major histocompatibility complex transactivator	-2221
209238_at	STX3	syntaxin 3	-2203
203973_s_at	CEBPD	CCAAT/enhancer binding protein delta	-2199
214807_at			-2196
203349_s_at	ETV5	ETS variant 5	-2194
221581_s_at	LAT2	linker for activation of T-cells family member 2	-2193
201315_x_at	IFITM2	interferon induced transmembrane protein 2	-2191
218031_s_at	FOXN3	forkhead box N3	-2188
217967_s_at	FAM129A	family with sequence similarity 129 member A	-2186
218793_s_at	SCML1	sex comb on midleg-like 1 (Drosophila)	-2184
202497_x_at	SLC2A3	solute carrier family 2 member 3	-2177
200634_at	PFN1	profilin 1	-2175
202820_at	AHR	aryl hydrocarbon receptor	-2173
202897_at	SIRPA	signal regulatory protein alpha	-2173
219570_at	KIF16B	kinesin family member 16B	-2172
209684_at	RIN2	Ras and Rab interactor 2	-2169
203044_at	CHSY1	chondroitin sulfate synthase 1	-2164
206409_at	TIAM1	T-cell lymphoma invasion and metastasis 1	-2163
203196_at	ABCC4	ATP binding cassette subfamily C member 4	-2156
205639_at	AOAH	acyloxyacyl hydrolase	-2153
211474_s_at			-2151
219947_at	CLEC4A	C-type lectin domain family 4 member A	-2149
208268_at	ADAM28	ADAM metallopeptidase domain 28	-2136
202084_s_at	SEC14L1	SEC14 like lipid binding 1	-2133
202449_s_at	RXRA	retinoid X receptor alpha	-2132
201105_at	LGALS1	galectin 1	-2122
220066_at	NOD2	nucleotide binding oligomerization domain containing 2	-2114
201089_at	ATP6V1B2	ATPase H+ transporting V1 subunit B2	-2104
201324_at	EMP1	epithelial membrane protein 1	-2101
212038_s_at	VDAC1	voltage dependent anion channel 1	-2101
219265_at	MOB3B	MOB kinase activator 3B	-2095
202803_s_at	ITGB2	integrin subunit beta 2	-2093
203964_at	NMI	N-myc and STAT interactor	-2093
217848_s_at	PPA1	pyrophosphatase (inorganic) 1	-2093
204872_at	TLE4	transducin like enhancer of split 4	-2081
203217_s_at	ST3GAL5	ST3 beta-galactoside alpha-2,3-sialyltransferase 5	-2077
209118_s_at	TUBA1A	tubulin alpha 1a	-2074
201494_at	PRCP	prolylcarboxypeptidase	-2072
201363_s_at	IVNS1ABP	influenza virus NS1A binding protein	-2069
204716_at	CCDC6	coiled-coil domain containing 6	-2067
205898_at	CX3CR1	C-X3-C motif chemokine receptor 1	-2064
212397_at	RDX	radixin	-2051
200629_at	WARS	tryptophanyl-tRNA synthetase	-2048
209198_s_at	SYT11	synaptotagmin 11	-2044
202392_s_at	PISD	phosphatidylserine decarboxylase	-2043
212814_at	AHCYL2	adenosylhomocysteinase like 2	-2042
218248_at	FAM111A	family with sequence similarity 111 member A	-2041
202362_at	RAP1A	RAP1A, member of RAS oncogene family	-2039
201362_at	IVNS1ABP	influenza virus NS1A binding protein	-2037
209031_at	CADM1	cell adhesion molecule 1	-2037
AFFX-HSAC07/X00351_M_at			-2035
212085_at	SLC25A6	solute carrier family 25 member 6	-2033
205863_at	S100A12	S100 calcium binding protein A12	-2027
203765_at	GCA	grancalcin	-2025
214875_x_at	APLP2	amyloid beta precursor like protein 2	-2023
220777_at	KIF13A	kinesin family member 13A	-2022
217892_s_at	LIMA1	LIM domain and actin binding 1	-2021
220330_s_at	SAMSN1	SAM domain, SH3 domain and nuclear localization signals 1	-2021
219190_s_at	AGO4	argonaute 4, RISC catalytic component	-2001
221060_s_at	TLR4	toll like receptor 4	-1999
205668_at	LY75	lymphocyte antigen 75	-1995
201940_at	CPD	carboxypeptidase D	-1994
212252_at	CAMKK2	calcium/calmodulin dependent protein kinase kinase 2	-1993
204924_at	TLR2	toll like receptor 2	-1988
221485_at	B4GALT5	beta-1,4-galactosyltransferase 5	-1984
206245_s_at	IVNS1ABP	influenza virus NS1A binding protein	-1977
205198_s_at	ATP7A	ATPase copper transporting alpha	-1971
213011_s_at	TPI1	triosephosphate isomerase 1	-1969
202724_s_at	FOXO1	forkhead box O1	-1966
206995_x_at	SCARF1	scavenger receptor class F member 1	-1965
212572_at	STK38L	serine/threonine kinase 38 like	-1957
211612_s_at			-1956
202498_s_at	SLC2A3	solute carrier family 2 member 3	-1955
213415_at	CLIC2	chloride intracellular channel 2	-1948
205119_s_at	FPR1	formyl peptide receptor 1	-1945
203729_at	EMP3	epithelial membrane protein 3	-1941
209286_at	CDC42EP3	CDC42 effector protein 3	-1936
213988_s_at	SAT1	spermidine/spermine N1-acetyltransferase 1	-1933
212598_at	WDFY3	WD repeat and FYVE domain containing 3	-1927
222303_at			-1927
212746_s_at	CEP170	centrosomal protein 170	-1919
212057_at	GSE1	Gse1 coiled-coil protein	-1918
212360_at	AMPD2	adenosine monophosphate deaminase 2	-1914
211974_x_at	RBPJ	recombination signal binding protein for immunoglobulin kappa J region	-1913
206090_s_at	DISC1	disrupted in schizophrenia 1	-1912
215784_at	CD1E	CD1e molecule	-1909
201010_s_at	TXNIP	thioredoxin interacting protein	-1898
203723_at	ITPKB	inositol-trisphosphate 3-kinase B	-1893
212586_at	CAST	calpastatin	-1892
201489_at	PPIF	peptidylprolyl isomerase F	-1886
202100_at	RALB	RALB Ras like proto-oncogene B	-1886
207132_x_at	PFDN5	prefoldin subunit 5	-1885
219696_at			-1885
201990_s_at	CREBL2	cAMP responsive element binding protein like 2	-1882
205068_s_at	ARHGAP26	Rho GTPase activating protein 26	-1882
213400_s_at	TBL1X	transducin (beta)-like 1X-linked	-1879
202192_s_at	GAS7	growth arrest specific 7	-1874
209310_s_at	CASP4	caspase 4	-1873
203672_x_at	TPMT	thiopurine S-methyltransferase	-1872
202430_s_at	PLSCR1	phospholipid scramblase 1	-1869
222294_s_at	AGO2	argonaute 2, RISC catalytic component	-1858
213379_at	COQ2	coenzyme Q2, polyprenyltransferase	-1856
217654_at	CFLAR	CASP8 and FADD like apoptosis regulator	-1856
210844_x_at	CTNNA1	catenin alpha 1	-1855
201272_at	AKR1B1	aldo-keto reductase family 1 member B	-1852
212473_s_at	MICAL2	microtubule associated monooxygenase, calponin and LIM domain containing 2	-1848
218809_at	PANK2	pantothenate kinase 2	-1847
213082_s_at	SLC35D2	solute carrier family 35 member D2	-1846
207467_x_at			-1842
219229_at	SLCO3A1	solute carrier organic anion transporter family member 3A1	-1839
208659_at	CLIC1	chloride intracellular channel 1	-1837
202447_at	DECR1	2,4-dienoyl-CoA reductase 1, mitochondrial	-1832
209112_at	CDKN1B	cyclin dependent kinase inhibitor 1B	-1827
203604_at	ZNF516	zinc finger protein 516	-1824
203521_s_at	ZNF318	zinc finger protein 318	-1819
214486_x_at	CFLAR	CASP8 and FADD like apoptosis regulator	-1819
214752_x_at	FLNA	filamin A	-1818
201482_at	QSOX1	quiescin sulfhydryl oxidase 1	-1814
202279_at	C14orf2	chromosome 14 open reading frame 2	-1812
212826_s_at	SLC25A6	solute carrier family 25 member 6	-1807
211404_s_at	APLP2	amyloid beta precursor like protein 2	-1806
204860_s_at	NAIP	NLR family apoptosis inhibitory protein	-1804
218109_s_at	MFSD1	major facilitator superfamily domain containing 1	-1802
202687_s_at	TNFSF10	tumor necrosis factor superfamily member 10	-1799
200765_x_at	CTNNA1	catenin alpha 1	-1797
210992_x_at	FCGR2C	Fc fragment of IgG receptor IIc (gene/pseudogene)	-1794
217552_x_at	CR1	complement component 3b/4b receptor 1 (Knops blood group)	-1792
221205_at			-1792
200936_at	RPL8	ribosomal protein L8	-1789
202720_at	TES	testin LIM domain protein	-1788
202043_s_at	SMS	spermine synthase	-1786
211961_s_at	RAB7A	RAB7A, member RAS oncogene family	-1779
217925_s_at	C6orf106	chromosome 6 open reading frame 106	-1769
202688_at	TNFSF10	tumor necrosis factor superfamily member 10	-1767
213127_s_at	MED8	mediator complex subunit 8	-1763
214283_at	TMEM97	transmembrane protein 97	-1762
218062_x_at	CDC42EP4	CDC42 effector protein 4	-1762
219745_at	MFSD13A	major facilitator superfamily domain containing 13A	-1761
219921_s_at	DOCK5	dedicator of cytokinesis 5	-1761
208620_at	PCBP1	poly(rC) binding protein 1	-1756
209760_at	KIAA0922	KIAA0922	-1754
221492_s_at	ATG3	autophagy related 3	-1748
204049_s_at	PHACTR2	phosphatase and actin regulator 2	-1738
209824_s_at	ARNTL	aryl hydrocarbon receptor nuclear translocator like	-1738
202113_s_at	SNX2	sorting nexin 2	-1737
220122_at	MCTP1	multiple C2 and transmembrane domain containing 1	-1735
201296_s_at	WSB1	WD repeat and SOCS box containing 1	-1729
200824_at	GSTP1	glutathione S-transferase pi 1	-1723
201190_s_at	PITPNA	phosphatidylinositol transfer protein alpha	-1722
201666_at	TIMP1	TIMP metallopeptidase inhibitor 1	-1707
202719_s_at	TES	testin LIM domain protein	-1706
210176_at	TLR1	toll like receptor 1	-1696
208816_x_at	ANXA2P2	annexin A2 pseudogene 2	-1695
218871_x_at	CSGALNACT2	chondroitin sulfate N-acetylgalactosaminyltransferase 2	-1695
203104_at	CSF1R	colony stimulating factor 1 receptor	-1686
207992_s_at	AMPD3	adenosine monophosphate deaminase 3	-1685
201285_at	MKRN1	makorin ring finger protein 1	-1682
205640_at	ALDH3B1	aldehyde dehydrogenase 3 family member B1	-1682
221563_at	DUSP10	dual specificity phosphatase 10	-1679
203685_at	BCL2	BCL2, apoptosis regulator	-1677
211795_s_at	FYB	FYN binding protein	-1675
209900_s_at	SLC16A1	solute carrier family 16 member 1	-1673
200872_at	S100A10	S100 calcium binding protein A10	-1671
201009_s_at	TXNIP	thioredoxin interacting protein	-1667
205931_s_at	CREB5	cAMP responsive element binding protein 5	-1659
211372_s_at	IL1R2	interleukin 1 receptor type 2	-1652
204661_at	CD52	CD52 molecule	-1651
219099_at	TIGAR	TP53 induced glycolysis regulatory phosphatase	-1648
214056_at	MCL1	BCL2 family apoptosis regulator	-1647
201576_s_at	GLB1	galactosidase beta 1	-1643
203615_x_at	SULT1A1	sulfotransferase family 1A member 1	-1642
210312_s_at	IFT20	intraflagellar transport 20	-1637
208690_s_at	PDLIM1	PDZ and LIM domain 1	-1636
202970_at	DYRK2	dual specificity tyrosine phosphorylation regulated kinase 2	-1635
205180_s_at	ADAM8	ADAM metallopeptidase domain 8	-1631
208763_s_at	TSC22D3	TSC22 domain family member 3	-1631
213208_at	GLTSCR1L	GLTSCR1 like	-1629
202224_at	CRK	CRK proto-oncogene, adaptor protein	-1626
90265_at	ADAP1	ArfGAP with dual PH domains 1	-1626
220832_at	TLR8	toll like receptor 8	-1621
203596_s_at	IFIT5	interferon induced protein with tetratricopeptide repeats 5	-1619
202191_s_at	GAS7	growth arrest specific 7	-1612
221494_x_at	EIF3K	eukaryotic translation initiation factor 3 subunit K	-1611
201565_s_at	ID2	inhibitor of DNA binding 2, HLH protein	-1605
212460_at	SPTSSA	serine palmitoyltransferase small subunit A	-1605
202125_s_at	TRAK2	trafficking kinesin protein 2	-1604
211991_s_at	HLA-DPA1	major histocompatibility complex, class II, DP alpha 1	-1602
201288_at	ARHGDIB	Rho GDP dissociation inhibitor beta	-1601
212641_at	HIVEP2	human immunodeficiency virus type I enhancer binding protein 2	-1601
206295_at	IL18	interleukin 18	-1599
221087_s_at	APOL3	apolipoprotein L3	-1596
211960_s_at	RAB7A	RAB7A, member RAS oncogene family	-1594
206565_x_at			-1593
217966_s_at	FAM129A	family with sequence similarity 129 member A	-1593
218520_at	TBK1	TANK binding kinase 1	-1578
202801_at	PRKACA	protein kinase cAMP-activated catalytic subunit alpha	-1576
200600_at	MSN	moesin	-1573
212328_at	LIMCH1	LIM and calponin homology domains 1	-1568
204949_at	ICAM3	intercellular adhesion molecule 3	-1558
212327_at	LIMCH1	LIM and calponin homology domains 1	-1558
200897_s_at	PALLD	palladin, cytoskeletal associated protein	-1556
201526_at	ARF5	ADP ribosylation factor 5	-1555
210580_x_at	SULT1A4///SULT1A3	sulfotransferase family 1A member 4///sulfotransferase family 1A member 3	-1554
202399_s_at	AP3S2	adaptor related protein complex 3 sigma 2 subunit	-1552
215043_s_at			-1552
209250_at	DEGS1	delta 4-desaturase, sphingolipid 1	-1548
219584_at	PLA1A	phospholipase A1 member A	-1545
210538_s_at	BIRC3	baculoviral IAP repeat containing 3	-1544
220637_at	FAM124B	family with sequence similarity 124 member B	-1544
203236_s_at	LGALS9	galectin 9	-1536
213826_s_at			-1536
201311_s_at	SH3BGRL	SH3 domain binding glutamate rich protein like	-1535
32069_at	N4BP1	NEDD4 binding protein 1	-1533
209327_s_at	NOP16	NOP16 nucleolar protein	-1525
212192_at	KCTD12	potassium channel tetramerization domain containing 12	-1522
214329_x_at	TNFSF10	tumor necrosis factor superfamily member 10	-1521
220307_at	CD244	CD244 molecule	-1519
206135_at	ST18	ST18, C2H2C-type zinc finger	-1515
211764_s_at	UBE2D1	ubiquitin conjugating enzyme E2 D1	-1515
217992_s_at	EFHD2	EF-hand domain family member D2	-1514
205174_s_at	QPCT	glutaminyl-peptide cyclotransferase	-1513
203974_at	PUDP	pseudouridine 5'-phosphatase	-1508
213003_s_at			-1505
219157_at	KLHL2	kelch like family member 2	-1505
213019_at	RANBP6	RAN binding protein 6	-1504
218351_at	COMMD8	COMM domain containing 8	-1503
218113_at	TMEM2	transmembrane protein 2	-1498
201251_at	PKM	pyruvate kinase, muscle	-1494
203665_at	HMOX1	heme oxygenase 1	-1487
213006_at	CEBPD	CCAAT/enhancer binding protein delta	-1484
203276_at	LMNB1	lamin B1	-1479
209536_s_at			-1476
220560_at			-1473
201223_s_at	RAD23B	RAD23 homolog B, nucleotide excision repair protein	-1471
202974_at	MPP1	membrane palmitoylated protein 1	-1461
222218_s_at	PILRA	paired immunoglobin like type 2 receptor alpha	-1454
212472_at	MICAL2	microtubule associated monooxygenase, calponin and LIM domain containing 2	-1452
218383_at	HAUS4	HAUS augmin like complex subunit 4	-1447
218921_at	SIGIRR	single Ig and TIR domain containing	-1444
219434_at	TREM1	triggering receptor expressed on myeloid cells 1	-1444
207545_s_at	NUMB	NUMB, endocytic adaptor protein	-1442
200859_x_at	FLNA	filamin A	-1437
201816_s_at	GBAS	glioblastoma amplified sequence	-1435
215415_s_at	LYST	lysosomal trafficking regulator	-1434
201380_at	CRTAP	cartilage associated protein	-1433
202930_s_at	SUCLA2	succinate-CoA ligase ADP-forming beta subunit	-1433
213571_s_at	EIF4E2	eukaryotic translation initiation factor 4E family member 2	-1429
219885_at	SLFN12	schlafen family member 12	-1419
219594_at	NINJ2	ninjurin 2	-1418
208702_x_at	APLP2	amyloid beta precursor like protein 2	-1415
206361_at	PTGDR2	prostaglandin D2 receptor 2	-1406
212268_at	SERPINB1	serpin family B member 1	-1396
206914_at	CRTAM	cytotoxic and regulatory T-cell molecule	-1384
207691_x_at	ENTPD1	ectonucleoside triphosphate diphosphohydrolase 1	-1378
222154_s_at	SPATS2L	spermatogenesis associated serine rich 2 like	-1376
212486_s_at	FYN	FYN proto-oncogene, Src family tyrosine kinase	-1374
213418_at	HSPA6	heat shock protein family A (Hsp70) member 6	-1373
218066_at	SLC12A7	solute carrier family 12 member 7	-1373
205831_at	CD2	CD2 molecule	-1371
201087_at	PXN	paxillin	-1362
205921_s_at	SLC6A6	solute carrier family 6 member 6	-1362
200799_at	HSPA1A	heat shock protein family A (Hsp70) member 1A	-1359
207376_at	VENTX	VENT homeobox	-1357
214721_x_at	CDC42EP4	CDC42 effector protein 4	-1355
209524_at	HDGFRP3	hepatoma-derived growth factor, related protein 3	-1348
203693_s_at	E2F3	E2F transcription factor 3	-1346
204153_s_at	MFNG	MFNG O-fucosylpeptide 3-beta-N-acetylglucosaminyltransferase	-1345
200995_at	IPO7	importin 7	-1342
219163_at	ZNF562	zinc finger protein 562	-1335
203063_at	PPM1F	protein phosphatase, Mg2+/Mn2+ dependent 1F	-1334
218610_s_at	CPPED1	calcineurin like phosphoesterase domain containing 1	-1333
201888_s_at	IL13RA1	interleukin 13 receptor subunit alpha 1	-1329
214651_s_at	HOXA9	homeobox A9	-1323
221498_at	SNX27	sorting nexin family member 27	-1323
206130_s_at	ASGR2	asialoglycoprotein receptor 2	-1322
221058_s_at	CKLF	chemokine like factor	-1322
37384_at	PPM1F	protein phosphatase, Mg2+/Mn2+ dependent 1F	-1322
201861_s_at	LRRFIP1	LRR binding FLII interacting protein 1	-1317
209301_at	CA2	carbonic anhydrase 2	-1312
213549_at	SLC18A2	solute carrier family 18 member A2	-1306
204067_at	SUOX	sulfite oxidase	-1303
217697_at	FYN	FYN proto-oncogene, Src family tyrosine kinase	-1293
201162_at	IGFBP7	insulin like growth factor binding protein 7	-1292
209448_at	HTATIP2	HIV-1 Tat interactive protein 2	-1286
218157_x_at	CDC42SE1	CDC42 small effector 1	-1284
203467_at	PMM1	phosphomannomutase 1	-1275
217257_at	SH3BP2	SH3 domain binding protein 2	-1275
219259_at	SEMA4A	semaphorin 4A	-1272
219620_x_at	TOR4A	torsin family 4 member A	-1266
210942_s_at	ST3GAL6	ST3 beta-galactoside alpha-2,3-sialyltransferase 6	-1252
212056_at	GSE1	Gse1 coiled-coil protein	-1239
210660_at	LILRA1	leukocyte immunoglobulin like receptor A1	-1237
209607_x_at	SULT1A4///SULT1A3	sulfotransferase family 1A member 4///sulfotransferase family 1A member 3	-1233
201599_at	OAT	ornithine aminotransferase	-1217
222061_at	CD58	CD58 molecule	-1215
43511_s_at	ARRB1	arrestin beta 1	-1214
203037_s_at	MTSS1	metastasis suppressor 1	-1207
201473_at	JUNB	JunB proto-oncogene, AP-1 transcription factor subunit	-1198
220358_at	BATF3	basic leucine zipper ATF-like transcription factor 3	-1196
204236_at	FLI1	Fli-1 proto-oncogene, ETS transcription factor	-1193
203760_s_at	SLA	Src-like-adaptor	-1192
31826_at	FKBP15	FK506 binding protein 15	-1189
201325_s_at	EMP1	epithelial membrane protein 1	-1188
212642_s_at	HIVEP2	human immunodeficiency virus type I enhancer binding protein 2	-1186
208074_s_at	AP2S1	adaptor related protein complex 2 sigma 1 subunit	-1179
209606_at	CYTIP	cytohesin 1 interacting protein	-1167
213288_at	MBOAT2	membrane bound O-acyltransferase domain containing 2	-1165
209073_s_at	NUMB	NUMB, endocytic adaptor protein	-1156
201312_s_at	SH3BGRL	SH3 domain binding glutamate rich protein like	-1154
201463_s_at	TALDO1	transaldolase 1	-1149
219762_s_at	RPL36	ribosomal protein L36	-1149
205922_at	VNN2	vanin 2	-1143
211240_x_at	TMX2-CTNND1	TMX2-CTNND1 readthrough (NMD candidate)	-1143
202664_at	WIPF1	WAS/WASL interacting protein family member 1	-1142
218400_at	OAS3	2'-5'-oligoadenylate synthetase 3	-1139
208893_s_at	DUSP6	dual specificity phosphatase 6	-1138
219122_s_at	THG1L	tRNA-histidine guanylyltransferase 1 like	-1126
217827_s_at	SPG21	spastic paraplegia 21 (autosomal recessive, Mast syndrome)	-1121
210872_x_at	GAS7	growth arrest specific 7	-1111
203225_s_at	RFK	riboflavin kinase	-1104
201939_at	PLK2	polo like kinase 2	-1102
213951_s_at	PSMC3IP	PSMC3 interacting protein	-1071
217976_s_at	DYNC1LI1	dynein cytoplasmic 1 light intermediate chain 1	-1071
209474_s_at	ENTPD1	ectonucleoside triphosphate diphosphohydrolase 1	-1066
213261_at	TRANK1	tetratricopeptide repeat and ankyrin repeat containing 1	-1066
207181_s_at	CASP7	caspase 7	-1062
217985_s_at	BAZ1A	bromodomain adjacent to zinc finger domain 1A	-1061
218223_s_at	PLEKHO1	pleckstrin homology domain containing O1	-1061
213582_at	ATP11A	ATPase phospholipid transporting 11A	-1056
209385_s_at	PROSC	proline synthetase cotranscribed homolog (bacterial)	-1055
201192_s_at	PITPNA	phosphatidylinositol transfer protein alpha	-1054
201191_at	PITPNA	phosphatidylinositol transfer protein alpha	-1048
218672_at	SCNM1	sodium channel modifier 1	-1044
217991_x_at	SSBP3	single stranded DNA binding protein 3	-1038
211967_at	TMEM123	transmembrane protein 123	-1026
221656_s_at	ARHGEF10L	Rho guanine nucleotide exchange factor 10 like	-1022
212686_at	PPM1H	protein phosphatase, Mg2+/Mn2+ dependent 1H	-1014
204861_s_at	NAIP	NLR family apoptosis inhibitory protein	-1009
201972_at	ATP6V1A	ATPase H+ transporting V1 subunit A	-1005
205352_at	SERPINI1	serpin family I member 1	1003
201553_s_at	LAMP1	lysosomal associated membrane protein 1	1013
214498_at	ASIP	agouti signaling protein	1026
215379_x_at	IGLL5///IGLV@	immunoglobulin lambda like polypeptide 5///immunoglobulin lambda variable cluster	1026
220178_at			1026
206519_x_at	SIGLEC6	sialic acid binding Ig like lectin 6	1074
206042_x_at	SNURF	SNRPN upstream reading frame	1117
218712_at	C1orf109	chromosome 1 open reading frame 109	1119
221788_at	PGM3	phosphoglucomutase 3	1121
41577_at	PPP1R16B	protein phosphatase 1 regulatory subunit 16B	1137
213728_at	LAMP1	lysosomal associated membrane protein 1	1151
218608_at	ATP13A2	ATPase 13A2	1152
219797_at	MGAT4A	mannosyl (alpha-1,3-)-glycoprotein beta-1,4-N-acetylglucosaminyltransferase, isozyme A	1163
212982_at	ZDHHC17	zinc finger DHHC-type containing 17	1174
210652_s_at	TTC39A	tetratricopeptide repeat domain 39A	1191
204457_s_at	GAS1	growth arrest specific 1	1203
214930_at	SLITRK5	SLIT and NTRK like family member 5	1236
209581_at	PLA2G16	phospholipase A2 group XVI	1277
200602_at	APP	amyloid beta precursor protein	1287
220234_at	CA8	carbonic anhydrase 8	1289
217650_x_at	ST3GAL2	ST3 beta-galactoside alpha-2,3-sialyltransferase 2	1305
204146_at	RAD51AP1	RAD51 associated protein 1	1317
220727_at	KCNK10	potassium two pore domain channel subfamily K member 10	1325
201280_s_at	DAB2	DAB2, clathrin adaptor protein	1339
219498_s_at	BCL11A	B-cell CLL/lymphoma 11A	1373
212992_at	AHNAK2	AHNAK nucleoprotein 2	1394
221942_s_at	GUCY1A3	guanylate cyclase 1 soluble subunit alpha	1396
204679_at	KCNK1	potassium two pore domain channel subfamily K member 1	1418
215527_at	KHDRBS2	KH RNA binding domain containing, signal transduction associated 2	1421
203238_s_at	NOTCH3	notch 3	1422
201204_s_at	RRBP1	ribosome binding protein 1	1468
221896_s_at	HIGD1A	HIG1 hypoxia inducible domain family member 1A	1472
209160_at	AKR1C3	aldo-keto reductase family 1, member C3	1484
207884_at	GUCY2D	guanylate cyclase 2D, retinal	1487
210510_s_at	NRP1	neuropilin 1	1502
215149_at	AJAP1	adherens junctions associated protein 1	1504
205466_s_at	HS3ST1	heparan sulfate-glucosamine 3-sulfotransferase 1	1517
201792_at	AEBP1	AE binding protein 1	1524
205233_s_at	PAFAH2	platelet activating factor acetylhydrolase 2	1541
207522_s_at	ATP2A3	ATPase sarcoplasmic/endoplasmic reticulum Ca2+ transporting 3	1556
203556_at	ZHX2	zinc fingers and homeoboxes 2	1585
215121_x_at			1585
211663_x_at	PTGDS	prostaglandin D2 synthase	1592
206324_s_at	DAPK2	death associated protein kinase 2	1605
215274_at	SLC12A3	solute carrier family 12 member 3	1647
217714_x_at	STMN1	stathmin 1	1663
210617_at	PHEX	phosphate regulating endopeptidase homolog, X-linked	1675
215785_s_at	CYFIP2	cytoplasmic FMR1 interacting protein 2	1688
203593_at	CD2AP	CD2 associated protein	1689
212387_at	TCF4	transcription factor 4	1695
213170_at	GPX7	glutathione peroxidase 7	1696
214953_s_at	APP	amyloid beta precursor protein	1704
210753_s_at	EPHB1	EPH receptor B1	1746
212680_x_at	PPP1R14B	protein phosphatase 1 regulatory inhibitor subunit 14B	1747
209138_x_at			1771
201820_at	KRT5	keratin 5	1775
205472_s_at	DACH1	dachshund family transcription factor 1	1805
214836_x_at			1868
212187_x_at	PTGDS	prostaglandin D2 synthase	1872
HC-X76732_at	NUCB2	nucleobindin 2	1883
212699_at	SCAMP5	secretory carrier membrane protein 5	1894
201278_at	DAB2	DAB2, clathrin adaptor protein	1909
201460_at	MAPKAPK2	mitogen-activated protein kinase-activated protein kinase 2	1915
222288_at			1921
205471_s_at	DACH1	dachshund family transcription factor 1	1969
220146_at	TLR7	toll like receptor 7	1972
221974_at	SNRPN	small nuclear ribonucleoprotein polypeptide N	2003
222108_at	AMIGO2	adhesion molecule with Ig like domain 2	2017
205554_s_at	DNASE1L3	deoxyribonuclease 1 like 3	2023
219815_at	GAL3ST4	galactose-3-O-sulfotransferase 4	2033
206148_at	IL3RA	interleukin 3 receptor subunit alpha	2041
203151_at	MAP1A	microtubule associated protein 1A	2044
203386_at	TBC1D4	TBC1 domain family member 4	2044
222281_s_at			2045
221253_s_at	TXNDC5	thioredoxin domain containing 5	2066
219525_at	SLC47A1	solute carrier family 47 member 1	2079
209992_at	PFKFB2	6-phosphofructo-2-kinase/fructose-2,6-biphosphatase 2	2106
219232_s_at	EGLN3	egl-9 family hypoxia inducible factor 3	2111
219179_at	DACT1	dishevelled binding antagonist of beta catenin 1	2135
222378_at			2136
219734_at	SIDT1	SID1 transmembrane family member 1	2149
207655_s_at	BLNK	B-cell linker	2175
209170_s_at			2192
200783_s_at	STMN1	stathmin 1	2262
215393_s_at	COBLL1	cordon-bleu WH2 repeat protein like 1	2271
219695_at	SMPD3	sphingomyelin phosphodiesterase 3	2299
204730_at	RIMS3	regulating synaptic membrane exocytosis 3	2303
209995_s_at	TCL1A	T-cell leukemia/lymphoma 1A	2306
213358_at	MTCL1	microtubule crosslinking factor 1	2307
213891_s_at	TCF4	transcription factor 4	2309
206762_at	KCNA5	potassium voltage-gated channel subfamily A member 5	2313
206290_s_at	RGS7	regulator of G-protein signaling 7	2345
219463_at	LAMP5	lysosomal associated membrane protein family member 5	2349
204083_s_at	TPM2	tropomyosin 2 (beta)	2412
39318_at	TCL1A	T-cell leukemia/lymphoma 1A	2478
209168_at	GPM6B	glycoprotein M6B	2497
203499_at	EPHA2	EPH receptor A2	2579
221198_at	SCT	secretin	2581
205861_at	SPIB	Spi-B transcription factor	2582
208614_s_at	FLNB	filamin B	2639
218792_s_at	BSPRY	B-box and SPRY domain containing	2648
222146_s_at	TCF4	transcription factor 4	2652
212386_at	TCF4	transcription factor 4	2722
201195_s_at	SLC7A5	solute carrier family 7 member 5	2773
214581_x_at	TNFRSF21	TNF receptor superfamily member 21	2773
209921_at	SLC7A11	solute carrier family 7 member 11	2774
202679_at	NPC1	NPC intracellular cholesterol transporter 1	2808
219014_at	PLAC8	placenta specific 8	2811
206641_at	TNFRSF17	TNF receptor superfamily member 17	2849
204165_at	WASF1	WAS protein family member 1	2852
212382_at	TCF4	transcription factor 4	2854
212298_at	NRP1	neuropilin 1	2875
221004_s_at	ITM2C	integral membrane protein 2C	2876
201215_at	PLS3	plastin 3	2884
205933_at	SETBP1	SET binding protein 1	2951
202283_at	SERPINF1	serpin family F member 1	2959
210095_s_at	IGFBP3	insulin like growth factor binding protein 3	2972
204174_at	ALOX5AP	arachidonate 5-lipoxygenase activating protein	2979
209169_at	GPM6B	glycoprotein M6B	3002
39248_at	AQP3	aquaporin 3 (Gill blood group)	3006
215164_at	TCF4	transcription factor 4	3054
214669_x_at			3117
219651_at	DPPA4	developmental pluripotency associated 4	3144
221765_at	UGCG	UDP-glucose ceramide glucosyltransferase	3219
219648_at	MREG	melanoregulin	3224
204881_s_at	UGCG	UDP-glucose ceramide glucosyltransferase	3454
220003_at	LRRC36	leucine rich repeat containing 36	3465
212385_at	TCF4	transcription factor 4	3483
204798_at	MYB	MYB proto-oncogene, transcription factor	3484
221569_at	AHI1	Abelson helper integration site 1	3498
219471_at	KIAA0226L	KIAA0226 like	3526
44790_s_at	KIAA0226L	KIAA0226 like	3537
203753_at	TCF4	transcription factor 4	3605
209167_at	GPM6B	glycoprotein M6B	3606
218856_at	TNFRSF21	TNF receptor superfamily member 21	3664
205484_at	SIT1	signaling threshold regulating transmembrane adaptor 1	3882
212658_at	LHFPL2	lipoma HMGIC fusion partner-like 2	3974
210313_at	LILRA4	leukocyte immunoglobulin like receptor A4	4252
221671_x_at			4271
221651_x_at			4534
203642_s_at	COBLL1	cordon-bleu WH2 repeat protein like 1	4579
217979_at	TSPAN13	tetraspanin 13	4851
213920_at	CUX2	cut like homeobox 2	4896
210164_at	GZMB	granzyme B	5654
212592_at	JCHAIN	joining chain of multimeric IgA and IgM	5697
201250_s_at	SLC2A1	solute carrier family 2 member 1	1934-01-01
211748_x_at	PTGDS	prostaglandin D2 synthase	1942-02-01
217845_x_at	HIGD1A	HIG1 hypoxia inducible domain family member 1A	1946-01-01
204979_s_at	SH3BGR	SH3 domain binding glutamate rich protein	1986-01-01
212827_at			1989-01-01
203675_at	NUCB2	nucleobindin 2	1992-01-01
214677_x_at	IGLJ3	immunoglobulin lambda joining 3	1994-01-01
206950_at	SCN9A	sodium voltage-gated channel alpha subunit 9	2016-01-01
210839_s_at	ENPP2	ectonucleotide pyrophosphatase/phosphodiesterase 2	2020-03-01
208436_s_at			2020-03-02
217486_s_at	ZDHHC17	zinc finger DHHC-type containing 17	2023-01-01
218717_s_at	P3H2	prolyl 3-hydroxylase 2	2025-02-01
212654_at	TPM2	tropomyosin 2 (beta)	2027-01-01
219740_at	VASH2	vasohibin 2	2027-02-01
202869_at	OAS1	2'-5'-oligoadenylate synthetase 1	0.633
200625_s_at	CAP1	adenylate cyclase associated protein 1	-0.738
202336_s_at	PAM	peptidylglycine alpha-amidating monooxygenase	0.739
218616_at	INTS12	integrator complex subunit 12	0.742
218204_s_at	FYCO1	FYVE and coiled-coil domain containing 1	0.744
202005_at	ST14	suppression of tumorigenicity 14	0.779
206506_s_at	SUPT3H	SPT3 homolog, SAGA and STAGA complex component	0.785
200647_x_at	EIF3C	eukaryotic translation initiation factor 3 subunit C	-0.785
204110_at	HNMT	histamine N-methyltransferase	-0.806
220518_at	ABI3BP	ABI family member 3 binding protein	0.807
202096_s_at	TSPO	translocator protein	-0.817
201409_s_at	PPP1CB	protein phosphatase 1 catalytic subunit beta	-0.82
213952_s_at	ALOX5	arachidonate 5-lipoxygenase	-0.82
211277_x_at	APP	amyloid beta precursor protein	0.829
213734_at	WSB2	WD repeat and SOCS box containing 2	-0.829
201938_at	CDK2AP1	cyclin dependent kinase 2 associated protein 1	-0.843
220160_s_at	KPTN	kaptin, actin binding protein	0.846
204436_at	PLEKHO2	pleckstrin homology domain containing O2	-0.847
221269_s_at	SH3BGRL3	SH3 domain binding glutamate rich protein like 3	-0.851
214590_s_at	UBE2D1	ubiquitin conjugating enzyme E2 D1	-0.867
207337_at	CTAG2	cancer/testis antigen 2	0.868
204050_s_at	CLTA	clathrin light chain A	-0.868
213733_at	MYO1F	myosin IF	-0.877
210028_s_at	ORC3	origin recognition complex subunit 3	0.88
213073_at	ZFYVE26	zinc finger FYVE-type containing 26	0.88
201988_s_at	CREBL2	cAMP responsive element binding protein like 2	-0.88
207198_s_at	LIMS1	LIM zinc finger domain containing 1	-0.891
203105_s_at	DNM1L	dynamin 1 like	-0.896
220266_s_at	KLF4	Kruppel like factor 4	-0.91
216950_s_at	FCGR1A	Fc fragment of IgG receptor Ia	-0.914
201234_at	ILK	integrin linked kinase	-0.929
213703_at			0.93
208209_s_at	C4BPB	complement component 4 binding protein beta	0.939
204048_s_at	PHACTR2	phosphatase and actin regulator 2	-0.939
219032_x_at	OPN3	opsin 3	0.945
201883_s_at	B4GALT1	beta-1,4-galactosyltransferase 1	0.95
221188_s_at	CIDEB	cell death-inducing DFFA-like effector b	-0.951
210325_at	CD1A	CD1a molecule	-0.953
32091_at	SLC25A44	solute carrier family 25 member 44	-0.957
200908_s_at	RPLP2	ribosomal protein lateral stalk subunit P2	-0.959
219339_s_at	EHMT1	euchromatic histone lysine methyltransferase 1	0.961
205099_s_at	CCR1	C-C motif chemokine receptor 1	-0.963
200628_s_at	WARS	tryptophanyl-tRNA synthetase	-0.968
49111_at	ARRB1	arrestin beta 1	-0.978
203702_s_at	TTLL4	tubulin tyrosine ligase like 4	-0.983
217775_s_at	RDH11	retinol dehydrogenase 11 (all-trans/9-cis/11-cis)	0.989
217927_at	SPCS1	signal peptidase complex subunit 1	0.993
217971_at	LAMTOR3	late endosomal/lysosomal adaptor, MAPK and MTOR activator 3	-0.993
38671_at	PLXND1	plexin D1	-1.01
221653_x_at	APOL2	apolipoprotein L2	-1.06
216233_at	CD163	CD163 molecule	-1.11
212602_at	WDFY3	WD repeat and FYVE domain containing 3	-1.17
212681_at	EPB41L3	erythrocyte membrane protein band 4.1 like 3	-1.18
202856_s_at	SLC16A3	solute carrier family 16 member 3	-1.24
209095_at	DLD	dihydrolipoamide dehydrogenase	-1.25
214278_s_at	NDRG2	NDRG family member 2	-1.31
52940_at	SIGIRR	single Ig and TIR domain containing	-1.35
204451_at	FZD1	frizzled class receptor 1	-1.36
203299_s_at	AP1S2	adaptor related protein complex 1 sigma 2 subunit	-1.37
212122_at	RHOQ	ras homolog family member Q	-1.38
217905_at	MCMBP	minichromosome maintenance complex binding protein	-1.38
212163_at	KIDINS220	kinase D-interacting substrate 220kDa	-1.41
200982_s_at	ANXA6	annexin A6	-1.45
203243_s_at	PDLIM5	PDZ and LIM domain 5	-1.49
209732_at	CLEC2B	C-type lectin domain family 2 member B	-1.49
202877_s_at	CD93	CD93 molecule	-1.5
200697_at	HK1	hexokinase 1	-1.51
31845_at	ELF4	E74 like ETS transcription factor 4	-1.53
211067_s_at	GAS7	growth arrest specific 7	-1.56
217728_at	S100A6	S100 calcium binding protein A6	-1.57
209544_at	RIPK2	receptor interacting serine/threonine kinase 2	-1.59
204220_at	GMFG	glia maturation factor gamma	-1.65
218561_s_at	LYRM4	LYR motif containing 4	-1.83
215078_at	SOD2	superoxide dismutase 2, mitochondrial	-1.88
200947_s_at	GLUD1	glutamate dehydrogenase 1	-1.89
204214_s_at	RAB32	RAB32, member RAS oncogene family	-1.9
203409_at	DDB2	damage specific DNA binding protein 2	-1.91
200822_x_at	TPI1	triosephosphate isomerase 1	-1.92
217800_s_at	NDFIP1	Nedd4 family interacting protein 1	-1.94
217873_at	CAB39	calcium binding protein 39	-2.06
220974_x_at	SFXN3	sideroflexin 3	-2.23
205076_s_at			-2.36
202391_at	BASP1	brain abundant membrane attached signal protein 1	-2.38
214211_at	FTH1	ferritin heavy chain 1	-2.45
205771_s_at	AKAP7	A-kinase anchoring protein 7	-2.47
217398_x_at	GAPDH	glyceraldehyde-3-phosphate dehydrogenase	-2.48
209576_at	GNAI1	G protein subunit alpha i1	-2.57
219892_at	TM6SF1	transmembrane 6 superfamily member 1	-2.67
221766_s_at	FAM46A	family with sequence similarity 46 member A	-2.74
204225_at	HDAC4	histone deacetylase 4	-2.77
218984_at	PUS7	pseudouridylate synthase 7 (putative)	-2.81
211962_s_at	ZFP36L1	ZFP36 ring finger protein like 1	-2.91
212875_s_at	C2CD2	C2 calcium dependent domain containing 2	-3.18
201719_s_at	EPB41L2	erythrocyte membrane protein band 4.1 like 2	-3.37
202878_s_at	CD93	CD93 molecule	-3.4
219093_at	PID1	phosphotyrosine interaction domain containing 1	-4.9
