# Supplementary material for: NKL Homeobox Gene VENTX Is Part of a Regulatory Network in Human Conventional Dendritic Cells
Source: Int J Mol Sci. 2021 May 31;22(11):5902. doi: 10.3390/ijms22115902 (PMC8198381; doi:10.3390/ijms22115902)
Supplement: Supplementary file 1 [file ijms-22-05902-s001.zip › SupplTable2_GSE24759_cDC-CMP_differentially expressed genes.xlsx]

## Sheet: Tabelle1
ID	Gene.symbol	Gene.title	log2(fold change)
200063_s_at	NPM1	nucleophosmin	-0.728
200604_s_at	PRKAR1A	protein kinase cAMP-dependent type I regulatory subunit alpha	2539
200655_s_at	CALM1	calmodulin 1	1306
200678_x_at	GRN	granulin	0.981
200704_at	LITAF	lipopolysaccharide induced TNF factor	1478
200706_s_at	LITAF	lipopolysaccharide induced TNF factor	1618
200728_at	ACTR2	ARP2 actin related protein 2 homolog	1308
200729_s_at	ACTR2	ARP2 actin related protein 2 homolog	1434
200742_s_at	TPP1	tripeptidyl peptidase 1	2433
200743_s_at	TPP1	tripeptidyl peptidase 1	2009
200748_s_at	FTH1	ferritin heavy chain 1	0.735
200771_at	LAMC1	laminin subunit gamma 1	-2671
200782_at	ANXA5	annexin A5	2674
200788_s_at	PEA15	phosphoprotein enriched in astrocytes 15	2668
200804_at	TMBIM6	transmembrane BAX inhibitor motif containing 6	0.918
200838_at	CTSB	cathepsin B	1565
200839_s_at	CTSB	cathepsin B	1112
200855_at	NCOR1	nuclear receptor corepressor 1	1903
200866_s_at	PSAP	prosaposin	2574
200871_s_at	PSAP	prosaposin	14246
200872_at	S100A10	S100 calcium binding protein A10	2576
200965_s_at	ABLIM1	actin binding LIM protein 1	-4046
201030_x_at	LDHB	lactate dehydrogenase B	-1535
201041_s_at	DUSP1	dual specificity phosphatase 1	1632
201126_s_at	MGAT1	mannosyl (alpha-1,3-)-glycoprotein beta-1,2-N-acetylglucosaminyltransferase	2811
201131_s_at	CDH1	cadherin 1	2813
201137_s_at	HLA-DPB1	major histocompatibility complex, class II, DP beta 1	44379
201140_s_at	RAB5C	RAB5C, member RAS oncogene family	1254
201150_s_at	TIMP3	TIMP metallopeptidase inhibitor 3	-0.937
201204_s_at	RRBP1	ribosome binding protein 1	-1081
201318_s_at	MYL12A	myosin light chain 12A	1065
201409_s_at	PPP1CB	protein phosphatase 1 catalytic subunit beta	0.826
201410_at	PLEKHB2	pleckstrin homology domain containing B2	1373
201422_at	IFI30	IFI30, lysosomal thiol reductase	46813
201425_at	ALDH2	aldehyde dehydrogenase 2 family (mitochondrial)	12451
201494_at	PRCP	prolylcarboxypeptidase	2668
201506_at	TGFBI	transforming growth factor beta induced	3649
201537_s_at	DUSP3	dual specificity phosphatase 3	42401
201540_at	FHL1	four and a half LIM domains 1	-2353
201548_s_at	KDM5B	lysine demethylase 5B	-1807
201576_s_at	GLB1	galactosidase beta 1	1782
201631_s_at	IER3	immediate early response 3	3845
201656_at	ITGA6	integrin subunit alpha 6	-3785
201681_s_at	DLG5	discs large MAGUK scaffold protein 5	-1206
201719_s_at	EPB41L2	erythrocyte membrane protein band 4.1 like 2	2018
201728_s_at	KIAA0100	KIAA0100	1907
201861_s_at	LRRFIP1	LRR binding FLII interacting protein 1	11689
201868_s_at	TBL1X	transducin (beta)-like 1X-linked	3093
201887_at	IL13RA1	interleukin 13 receptor subunit alpha 1	2898
201888_s_at	IL13RA1	interleukin 13 receptor subunit alpha 1	2307
201988_s_at	CREBL2	cAMP responsive element binding protein like 2	1012
201989_s_at	CREBL2	cAMP responsive element binding protein like 2	2628
202082_s_at	SEC14L1	SEC14 like lipid binding 1	1734
202118_s_at	CPNE3	copine 3	1972
202119_s_at	CPNE3	copine 3	1941
202149_at	NEDD9	neural precursor cell expressed, developmentally down-regulated 9	1589
202152_x_at	USF2	upstream transcription factor 2, c-fos interacting	0.974
202241_at	TRIB1	tribbles pseudokinase 1	1425
202295_s_at	CTSH	cathepsin H	2057
202362_at	RAP1A	RAP1A, member of RAS oncogene family	1918
202363_at	SPOCK1	sparc/osteonectin, cwcv and kazal-like domains proteoglycan (testican) 1	-0.925
202430_s_at	PLSCR1	phospholipid scramblase 1	1789
202510_s_at	TNFAIP2	TNF alpha induced protein 2	32568
202589_at	TYMS	thymidylate synthetase	-2942
202620_s_at	PLOD2	procollagen-lysine,2-oxoglutarate 5-dioxygenase 2	-1594
202696_at	OXSR1	oxidative stress responsive 1	1309
202746_at	ITM2A	integral membrane protein 2A	-3552
202747_s_at	ITM2A	integral membrane protein 2A	-4302
202801_at	PRKACA	protein kinase cAMP-activated catalytic subunit alpha	1338
202803_s_at	ITGB2	integrin subunit beta 2	2052
202820_at	AHR	aryl hydrocarbon receptor	1764
202822_at	LPP	LIM domain containing preferred translocation partner in lipoma	1958
202838_at	FUCA1	fucosidase, alpha-L- 1, tissue	1498
202856_s_at	SLC16A3	solute carrier family 16 member 3	44197
202877_s_at	CD93	CD93 molecule	21551
202897_at	SIRPA	signal regulatory protein alpha	1174
202902_s_at	CTSS	cathepsin S	3549
202957_at	HCLS1	hematopoietic cell-specific Lyn substrate 1	2201
202975_s_at	RHOBTB3	Rho related BTB domain containing 3	-0.957
203066_at	CHST15	carbohydrate (N-acetylgalactosamine 4-sulfate 6-O) sulfotransferase 15	2783
203128_at	SPTLC2	serine palmitoyltransferase long chain base subunit 2	1868
203140_at	BCL6	B-cell CLL/lymphoma 6	45352
203146_s_at	GABBR1	gamma-aminobutyric acid type B receptor subunit 1	2251
203213_at	CDK1	cyclin dependent kinase 1	-1445
203275_at	IRF2	interferon regulatory factor 2	2522
203299_s_at	AP1S2	adaptor related protein complex 1 sigma 2 subunit	1748
203300_x_at	AP1S2	adaptor related protein complex 1 sigma 2 subunit	3549
203320_at	SH2B3	SH2B adaptor protein 3	2247
203362_s_at	MAD2L1	MAD2 mitotic arrest deficient-like 1 (yeast)	-2942
203373_at	SOCS2	suppressor of cytokine signaling 2	-3698
203379_at	RPS6KA1	ribosomal protein S6 kinase A1	2057
203388_at	ARRB2	arrestin beta 2	1224
203416_at	CD53	CD53 molecule	0.911
203485_at	RTN1	reticulon 1	4109
203508_at	TNFRSF1B	TNF receptor superfamily member 1B	2243
203514_at	MAP3K3	mitogen-activated protein kinase kinase kinase 3	1657
203521_s_at	ZNF318	zinc finger protein 318	1813
203547_at	CD4	CD4 molecule	1725
203590_at	DYNC1LI2	dynein cytoplasmic 1 light intermediate chain 2	1
203645_s_at	CD163	CD163 molecule	2668
203675_at	NUCB2	nucleobindin 2	-2.32
203685_at	BCL2	BCL2, apoptosis regulator	-1406
203733_at	DEXI	Dexi homolog	13547
203739_at	ZNF217	zinc finger protein 217	1514
203837_at	MAP3K5	mitogen-activated protein kinase kinase kinase 5	1692
203879_at	PIK3CD	phosphatidylinositol-4,5-bisphosphate 3-kinase catalytic subunit delta	1421
203887_s_at	THBD	thrombomodulin	2521
203888_at	THBD	thrombomodulin	3291
203906_at	IQSEC1	IQ motif and Sec7 domain 1	2104
203907_s_at	IQSEC1	IQ motif and Sec7 domain 1	23012
203922_s_at	CYBB	cytochrome b-245 beta chain	1607
203971_at	SLC31A1	solute carrier family 31 member 1	0.828
204018_x_at	HBA1	hemoglobin subunit alpha 1	-5851
204040_at	RNF144A	ring finger protein 144A	-1907
204112_s_at	HNMT	histamine N-methyltransferase	2131
204115_at	GNG11	G protein subunit gamma 11	-1062
204142_at	ENOSF1	enolase superfamily member 1	-1875
204143_s_at	ENOSF1	enolase superfamily member 1	-0.986
204183_s_at	GRK3	G protein-coupled receptor kinase 3	1324
204221_x_at	GLIPR1	GLI pathogenesis related 1	2417
204276_at	TK2	thymidine kinase 2, mitochondrial	2375
204277_s_at	TK2	thymidine kinase 2, mitochondrial	2402
204304_s_at	PROM1	prominin 1	-4169
204391_x_at	TRIM24	tripartite motif containing 24	-1033
204436_at	PLEKHO2	pleckstrin homology domain containing O2	1099
204438_at	MRC1	mannose receptor, C type 1	42430
204451_at	FZD1	frizzled class receptor 1	1349
204502_at	SAMHD1	SAM and HD domain containing deoxynucleoside triphosphate triphosphohydrolase 1	3607
204521_at	FAM216A	family with sequence similarity 216 member A	-1239
204526_s_at			44562
204544_at	HPS5	HPS5, biogenesis of lysosomal organelles complex 2 subunit 2	1858
204546_at	KIAA0513	KIAA0513	1124
204588_s_at			18660
204620_s_at	VCAN	versican	3826
204640_s_at	SPOP	speckle type BTB/POZ protein	1559
204670_x_at	HLA-DRB5	major histocompatibility complex, class II, DR beta 5	2518
204672_s_at	ANKRD6	ankyrin repeat domain 6	-0.951
204720_s_at	DNAJC6	DnaJ heat shock protein family (Hsp40) member C6	-2276
204735_at	PDE4A	phosphodiesterase 4A	2872
204749_at	NAP1L3	nucleosome assembly protein 1 like 3	-2181
204759_at	RCBTB2	RCC1 and BTB domain containing protein 2	1801
204798_at	MYB	MYB proto-oncogene, transcription factor	-4369
204834_at	FGL2	fibrinogen like 2	4103
204860_s_at	NAIP	NLR family apoptosis inhibitory protein	2439
204879_at	PDPN	podoplanin	-0.75
204912_at	IL10RA	interleukin 10 receptor subunit alpha	2962
204923_at	SASH3	SAM and SH3 domain containing 3	44256
204959_at	MNDA	myeloid cell nuclear differentiation antigen	2
204960_at	PTPRCAP	protein tyrosine phosphatase, receptor type C associated protein	-1122
204972_at	OAS2	2'-5'-oligoadenylate synthetase 2	1824
205005_s_at	NMT2	N-myristoyltransferase 2	-2597
205068_s_at	ARHGAP26	Rho GTPase activating protein 26	2053
205074_at	SLC22A5	solute carrier family 22 member 5	2628
205076_s_at			2156
205099_s_at	CCR1	C-C motif chemokine receptor 1	1312
205101_at	CIITA	class II major histocompatibility complex transactivator	3387
205119_s_at	FPR1	formyl peptide receptor 1	1791
205174_s_at	QPCT	glutaminyl-peptide cyclotransferase	1894
205229_s_at	COCH	cochlin	-0.883
205237_at	FCN1	ficolin 1	2617
205372_at	PLAG1	PLAG1 zinc finger	-1578
205426_s_at	HIP1	huntingtin interacting protein 1	1349
205436_s_at	H2AFX	H2A histone family member X	-0.591
205569_at	LAMP3	lysosomal associated membrane protein 3	32540
205594_at	ZNF652	zinc finger protein 652	1208
205639_at	AOAH	acyloxyacyl hydrolase	2347
205640_at	ALDH3B1	aldehyde dehydrogenase 3 family member B1	1954
205671_s_at	HLA-DOB	major histocompatibility complex, class II, DO beta	20486
205685_at	CD86	CD86 molecule	3379
205715_at	BST1	bone marrow stromal cell antigen 1	1926
205718_at	ITGB7	integrin subunit beta 7	1237
205789_at	CD1D	CD1d molecule	27760
205842_s_at	JAK2	Janus kinase 2	1486
205859_at	LY86	lymphocyte antigen 86	3294
205898_at	CX3CR1	C-X3-C motif chemokine receptor 1	3271
205931_s_at	CREB5	cAMP responsive element binding protein 5	1977
205981_s_at	ING2	inhibitor of growth family member 2	-0.833
206130_s_at	ASGR2	asialoglycoprotein receptor 2	1538
206135_at	ST18	ST18, C2H2C-type zinc finger	1525
206170_at	ADRB2	adrenoceptor beta 2	3648
206295_at	IL18	interleukin 18	1907
206332_s_at	IFI16	interferon gamma inducible protein 16	1508
206361_at	PTGDR2	prostaglandin D2 receptor 2	0.897
206380_s_at	CFP	complement factor properdin	36161
206420_at	IGSF6	immunoglobulin superfamily member 6	1433
206453_s_at	NDRG2	NDRG family member 2	2181
206488_s_at	CD36	CD36 molecule	3195
206660_at	IGLL1	immunoglobulin lambda like polypeptide 1	-1374
206674_at	FLT3	fms related tyrosine kinase 3	2643
206682_at	CLEC10A	C-type lectin domain family 10 member A	1802
206914_at	CRTAM	cytotoxic and regulatory T-cell molecule	1628
206978_at	CCR2	C-C motif chemokine receptor 2	3653
206983_at	CCR6	C-C motif chemokine receptor 6	3995
206991_s_at	CCR5	C-C motif chemokine receptor 5 (gene/pseudogene)	2207
207075_at	NLRP3	NLR family pyrin domain containing 3	16469
207376_at	VENTX	VENT homeobox	1612
207467_x_at			1949
207497_s_at	MS4A2	membrane spanning 4-domains A2	-2596
207571_x_at	THEMIS2	thymocyte selection associated family member 2	2071
207601_at	SULT1B1	sulfotransferase family 1B member 1	1272
207655_s_at	BLNK	B-cell linker	2157
207691_x_at	ENTPD1	ectonucleoside triphosphate diphosphohydrolase 1	1432
207697_x_at	LILRB2	leukocyte immunoglobulin like receptor B2	35065
207704_s_at	GAS7	growth arrest specific 7	0.743
207988_s_at	ARPC2	actin related protein 2/3 complex subunit 2	0.987
208022_s_at	CDC14B	cell division cycle 14B	-1616
208091_s_at	VOPP1	vesicular, overexpressed in cancer, prosurvival protein 1	1918
208092_s_at	FAM49A	family with sequence similarity 49 member A	1548
208121_s_at	PTPRO	protein tyrosine phosphatase, receptor type O	1802
208130_s_at	TBXAS1	thromboxane A synthase 1	1229
208146_s_at	CPVL	carboxypeptidase, vitellogenic like	3232
208290_s_at	EIF5	eukaryotic translation initiation factor 5	1568
208306_x_at	HLA-DRB4	major histocompatibility complex, class II, DR beta 4	2478
208364_at	INPP4A	inositol polyphosphate-4-phosphatase type I A	2275
208438_s_at	FGR	FGR proto-oncogene, Src family tyrosine kinase	3861
208450_at	LGALS2	galectin 2	2997
208577_at	HIST1H3C	histone cluster 1, H3c	-1811
208615_s_at	PTP4A2	protein tyrosine phosphatase type IVA, member 2	44197
208616_s_at	PTP4A2	protein tyrosine phosphatase type IVA, member 2	0.717
208626_s_at	VAT1	vesicle amine transport 1	-2.24
208679_s_at	ARPC2	actin related protein 2/3 complex subunit 2	1284
208683_at	CAPN2	calpain 2	2908
208701_at	APLP2	amyloid beta precursor like protein 2	2841
208703_s_at	APLP2	amyloid beta precursor like protein 2	2446
208829_at	TAPBP	TAP binding protein (tapasin)	1253
208873_s_at	REEP5	receptor accessory protein 5	2363
208893_s_at	DUSP6	dual specificity phosphatase 6	44927
208908_s_at	CAST	calpastatin	1562
208918_s_at	NADK	NAD kinase	1792
208919_s_at	NADK	NAD kinase	1641
208949_s_at	LGALS3	lectin, galactoside binding soluble 3	2495
208965_s_at	IFI16	interferon gamma inducible protein 16	1292
208966_x_at	IFI16	interferon gamma inducible protein 16	1294
209004_s_at	FBXL5	F-box and leucine rich repeat protein 5	14977
209031_at	CADM1	cell adhesion molecule 1	2144
209049_s_at			-1831
209061_at	NCOA3	nuclear receptor coactivator 3	1285
209099_x_at	JAG1	jagged 1	2177
209105_at	NCOA1	nuclear receptor coactivator 1	1816
209116_x_at	HBB	hemoglobin subunit beta	-5152
209189_at	FOS	Fos proto-oncogene, AP-1 transcription factor subunit	25965
209198_s_at	SYT11	synaptotagmin 11	1791
209250_at	DEGS1	delta 4-desaturase, sphingolipid 1	1741
209267_s_at	SLC39A8	solute carrier family 39 member 8	-0.965
209276_s_at	GLRX	glutaredoxin	44317
209285_s_at	FAM208A	family with sequence similarity 208 member A	1344
209295_at	TNFRSF10B	TNF receptor superfamily member 10b	1018
209312_x_at	HLA-DRB1	major histocompatibility complex, class II, DR beta 1	2499
209314_s_at	HBS1L	HBS1 like translational GTPase	-1217
209315_at	HBS1L	HBS1 like translational GTPase	-2278
209344_at	TPM4	tropomyosin 4	1242
209448_at	HTATIP2	HIV-1 Tat interactive protein 2	1469
209458_x_at	HBA2///HBA1	hemoglobin subunit alpha 2///hemoglobin subunit alpha 1	-5801
209500_x_at	TNFSF13	tumor necrosis factor superfamily member 13	1918
209555_s_at	CD36	CD36 molecule	3059
209615_s_at	PAK1	p21 (RAC1) activated kinase 1	1983
209765_at	ADAM19	ADAM metallopeptidase domain 19	2066
209791_at	PADI2	peptidyl arginine deiminase 2	3842
209823_x_at	HLA-DQB1	major histocompatibility complex, class II, DQ beta 1	30713
209890_at	TSPAN5	tetraspanin 5	-1182
209949_at	NCF2	neutrophil cytosolic factor 2	25993
209970_x_at	CASP1	caspase 1	34366
210038_at	PRKCQ	protein kinase C theta	-1271
210042_s_at	CTSZ	cathepsin Z	1566
210102_at	VWA5A	von Willebrand factor A domain containing 5A	-2025
210176_at	TLR1	toll like receptor 1	2341
210215_at	TFR2	transferrin receptor 2	-1411
210222_s_at	RTN1	reticulon 1	3768
210314_x_at	TNFSF13	tumor necrosis factor superfamily member 13	2121
210387_at	NCALD	neurocalcin delta	-1554
210461_s_at	ABLIM1	actin binding LIM protein 1	-3616
210629_x_at	LST1	leukocyte specific transcript 1	2739
210656_at	EED	embryonic ectoderm development	2155
210660_at	LILRA1	leukocyte immunoglobulin like receptor A1	1801
210663_s_at	KYNU	kynureninase	1975
210754_s_at	LYN	LYN proto-oncogene, Src family tyrosine kinase	1904
210756_s_at	NOTCH2	notch 2	1887
210785_s_at	THEMIS2	thymocyte selection associated family member 2	1953
210830_s_at	PON2	paraoxonase 2	2304
210872_x_at	GAS7	growth arrest specific 7	1043
210895_s_at	CD86	CD86 molecule	2637
210943_s_at	LYST	lysosomal trafficking regulator	3076
210959_s_at	SRD5A1	steroid 5 alpha-reductase 1	44257
210992_x_at	FCGR2C	Fc fragment of IgG receptor IIc (gene/pseudogene)	1803
210999_s_at	GRB10	growth factor receptor bound protein 10	-1621
211071_s_at	MLLT11	myeloid/lymphoid or mixed-lineage leukemia; translocated to, 11	-3788
211284_s_at	GRN	granulin	0.965
211366_x_at	CASP1	caspase 1	2498
211372_s_at	IL1R2	interleukin 1 receptor type 2	1456
211429_s_at	SERPINA1	serpin family A member 1	32509
211495_x_at	TNFSF13	tumor necrosis factor superfamily member 13	0.951
211571_s_at	VCAN	versican	2345
211581_x_at	LST1	leukocyte specific transcript 1	15373
211582_x_at	LST1	leukocyte specific transcript 1	2336
211612_s_at			2095
211656_x_at	HLA-DQB1	major histocompatibility complex, class II, DQ beta 1	3034
211696_x_at	HBB	hemoglobin subunit beta	-5738
211699_x_at	HBA2///HBA1	hemoglobin subunit alpha 2///hemoglobin subunit alpha 1	-5878
211745_x_at	HBA2///HBA1	hemoglobin subunit alpha 2///hemoglobin subunit alpha 1	-5837
211962_s_at	ZFP36L1	ZFP36 ring finger protein like 1	1138
211974_x_at	RBPJ	recombination signal binding protein for immunoglobulin kappa J region	2065
211984_at	CALM1	calmodulin 1	1345
211985_s_at	CALM1	calmodulin 1	2148
211991_s_at	HLA-DPA1	major histocompatibility complex, class II, DP alpha 1	3014
212039_x_at	RPL3	ribosomal protein L3	-0.711
212040_at	TGOLN2	trans-golgi network protein 2	1963
212071_s_at	SPTBN1	spectrin beta, non-erythrocytic 1	-1675
212099_at	RHOB	ras homolog family member B	2828
212111_at	STX12	syntaxin 12	2006
212119_at	RHOQ	ras homolog family member Q	1941
212122_at	RHOQ	ras homolog family member Q	25204
212151_at	PBX1	PBX homeobox 1	-1876
212184_s_at	TAB2	TGF-beta activated kinase 1/MAP3K7 binding protein 2	1025
212188_at	KCTD12	potassium channel tetramerization domain containing 12	4067
212190_at	SERPINE2	serpin family E member 2	-3104
212192_at	KCTD12	potassium channel tetramerization domain containing 12	3937
212322_at	SGPL1	sphingosine-1-phosphate lyase 1	2309
212419_at	ZCCHC24	zinc finger CCHC-type containing 24	2031
212421_at	KIAA0930	KIAA0930	1145
212441_at	KIAA0232	KIAA0232	1229
212472_at	MICAL2	microtubule associated monooxygenase, calponin and LIM domain containing 2	1644
212486_s_at	FYN	FYN proto-oncogene, Src family tyrosine kinase	2039
212506_at	PICALM	phosphatidylinositol binding clathrin assembly protein	2296
212511_at	PICALM	phosphatidylinositol binding clathrin assembly protein	2569
212586_at	CAST	calpastatin	1628
212590_at	RRAS2	related RAS viral (r-ras) oncogene homolog 2	-1786
212598_at	WDFY3	WD repeat and FYVE domain containing 3	1478
212602_at	WDFY3	WD repeat and FYVE domain containing 3	1158
212606_at	WDFY3	WD repeat and FYVE domain containing 3	2272
212636_at	QKI	QKI, KH domain containing RNA binding	2994
212681_at	EPB41L3	erythrocyte membrane protein band 4.1 like 3	1279
212683_at	SLC25A44	solute carrier family 25 member 44	1009
212774_at	ZBTB18	zinc finger and BTB domain containing 18	1577
212813_at	JAM3	junctional adhesion molecule 3	-2833
212827_at			-1542
212830_at	MEGF9	multiple EGF like domains 9	2211
212956_at	TBC1D9	TBC1 domain family member 9	3366
212993_at	NACC2	NACC family member 2	2545
213006_at	CEBPD	CCAAT/enhancer binding protein delta	1286
213099_at	ANGEL1	angel homolog 1	1467
213102_at	ACTR3	ARP3 actin related protein 3 homolog	1286
213142_x_at	GSAP	gamma-secretase activating protein	2337
213188_s_at	MINA	MYC induced nuclear antigen	1372
213258_at	TFPI	tissue factor pathway inhibitor	-2378
213301_x_at	TRIM24	tripartite motif containing 24	-1217
213329_at	SRGAP2	SLIT-ROBO Rho GTPase activating protein 2	1898
213395_at	MLC1	megalencephalic leukoencephalopathy with subcortical cysts 1	-1519
213405_at	RAB22A	RAB22A, member RAS oncogene family	1907
213415_at	CLIC2	chloride intracellular channel 2	2461
213446_s_at	IQGAP1	IQ motif containing GTPase activating protein 1	2172
213542_at	ZNF710	zinc finger protein 710	1389
213564_x_at	LDHB	lactate dehydrogenase B	-1745
213579_s_at	EP300	E1A binding protein p300	1309
213609_s_at	SEZ6L	seizure related 6 homolog like	21217
213610_s_at	KLHL23	kelch like family member 23	-1131
213645_at	ENOSF1	enolase superfamily member 1	-1547
213665_at	SOX4	SRY-box 4	-1.3
213798_s_at	CAP1	adenylate cyclase associated protein 1	1223
213810_s_at	AKIRIN2	akirin 2	1479
213848_at	DUSP7	dual specificity phosphatase 7	1216
213871_s_at	DNPH1	2'-deoxynucleoside 5'-phosphate N-hydrolase 1	-0.799
214039_s_at	LAPTM4B	lysosomal protein transmembrane 4 beta	-3704
214051_at	TMSB15B	thymosin beta 15B	-2661
214056_at	MCL1	BCL2 family apoptosis regulator	1539
214058_at	MYCL	v-myc avian myelocytomatosis viral oncogene lung carcinoma derived homolog	1999
214085_x_at	GLIPR1	GLI pathogenesis related 1	2589
214176_s_at	PBXIP1	PBX homeobox interacting protein 1	-1391
214177_s_at	PBXIP1	PBX homeobox interacting protein 1	-1786
214181_x_at	LST1	leukocyte specific transcript 1	2689
214278_s_at	NDRG2	NDRG family member 2	1449
214414_x_at	HBA2	hemoglobin subunit alpha 2	-6049
214464_at	CDC42BPA	CDC42 binding protein kinase alpha	-1116
214574_x_at	LST1	leukocyte specific transcript 1	2649
214575_s_at	AZU1	azurocidin 1	-0.853
214693_x_at			15707
214719_at	SLC46A3	solute carrier family 46 member 3	1487
214731_at	CTTNBP2NL	CTTNBP2 N-terminal like	0.747
214807_at			2377
214977_at	TG	thyroglobulin	1364
215049_x_at	CD163	CD163 molecule	2736
215078_at	SOD2	superoxide dismutase 2, mitochondrial	2622
215136_s_at	EXOSC8	exosome component 8	-2006
215193_x_at	HLA-DRB1	major histocompatibility complex, class II, DR beta 1	2432
215292_s_at	MKL1	megakaryoblastic leukemia (translocation) 1	1042
215415_s_at	LYST	lysosomal trafficking regulator	1892
215435_at	ASAP1	ArfGAP with SH3 domain, ankyrin repeat and PH domain 1	2069
215507_x_at	RAB22A	RAB22A, member RAS oncogene family	1359
215633_x_at	LST1	leukocyte specific transcript 1	2435
215761_at	DMXL2	Dmx like 2	1637
215936_s_at	KIAA1033	KIAA1033	1361
215952_s_at	OAZ1	ornithine decarboxylase antizyme 1	1569
215963_x_at	RPL3	ribosomal protein L3	-0.629
216033_s_at	FYN	FYN proto-oncogene, Src family tyrosine kinase	1898
216228_s_at	WDHD1	WD repeat and HMG-box DNA binding protein 1	-1.29
216233_at	CD163	CD163 molecule	1258
216988_s_at	PTP4A2	protein tyrosine phosphatase type IVA, member 2	0.736
217147_s_at	TRAT1	T cell receptor associated transmembrane adaptor 1	-2755
217232_x_at	HBB	hemoglobin subunit beta	-5275
217257_at	SH3BP2	SH3 domain binding protein 2	2111
217362_x_at	HLA-DRB6	major histocompatibility complex, class II, DR beta 6 (pseudogene)	2224
217388_s_at	KYNU	kynureninase	2039
217409_at	MYO5A	myosin VA	1977
217414_x_at	HBA2	hemoglobin subunit alpha 2	-4915
217467_at			-1046
217478_s_at	HLA-DMA	major histocompatibility complex, class II, DM alpha	2983
217549_at			1646
217617_at	PBX1	PBX homeobox 1	-2332
217629_at			3709
217697_at	FYN	FYN proto-oncogene, Src family tyrosine kinase	1585
217714_x_at	STMN1	stathmin 1	-1896
217717_s_at	YWHAB	tyrosine 3-monooxygenase/tryptophan 5-monooxygenase activation protein beta	1621
217741_s_at	ZFAND5	zinc finger AN1-type containing 5	1815
217762_s_at	RAB31	RAB31, member RAS oncogene family	2995
217873_at	CAB39	calcium binding protein 39	1554
217893_s_at	AKIRIN1	akirin 1	1523
217963_s_at	BEX3	brain expressed X-linked 3	-2952
217967_s_at	FAM129A	family with sequence similarity 129 member A	2652
217979_at	TSPAN13	tetraspanin 13	-3508
217995_at	SQRDL	sulfide quinone reductase-like (yeast)	1864
218024_at	MPC1	mitochondrial pyruvate carrier 1	1399
218032_at	SNN	stannin	1508
218060_s_at	USB1	U6 snRNA biogenesis phosphodiesterase 1	1388
218065_s_at	TMEM9B	TMEM9 domain family member B	1717
218092_s_at	AGFG1	ArfGAP with FG repeats 1	1095
218149_s_at	ZNF395	zinc finger protein 395	-2474
218150_at	ARL5A	ADP ribosylation factor like GTPase 5A	1605
218285_s_at	BDH2	3-hydroxybutyrate dehydrogenase, type 2	-2054
218292_s_at	PRKAG2	protein kinase AMP-activated non-catalytic subunit gamma 2	0.989
218454_at	PLBD1	phospholipase B domain containing 1	3092
218459_at	TOR3A	torsin family 3 member A	2128
218486_at	KLF11	Kruppel like factor 11	2545
218499_at	STK26	serine/threonine protein kinase 26	-1632
218520_at	TBK1	TANK binding kinase 1	1588
218559_s_at	MAFB	MAF bZIP transcription factor B	3516
218606_at	ZDHHC7	zinc finger DHHC-type containing 7	2099
218699_at	RAB29	RAB29, member RAS oncogene family	1926
218788_s_at	SMYD3	SET and MYND domain containing 3	-1279
218845_at	DUSP22	dual specificity phosphatase 22	1857
218854_at	DSE	dermatan sulfate epimerase	3338
218899_s_at	BAALC	brain and acute leukemia, cytoplasmic	-1421
219045_at	RHOF	ras homolog family member F, filopodia associated	1564
219093_at	PID1	phosphotyrosine interaction domain containing 1	4509
219099_at	TIGAR	TP53 induced glycolysis regulatory phosphatase	2242
219229_at	SLCO3A1	solute carrier organic anion transporter family member 3A1	1905
219271_at	GALNT14	polypeptide N-acetylgalactosaminyltransferase 14	-0.693
219434_at	TREM1	triggering receptor expressed on myeloid cells 1	1669
219460_s_at	TMEM127	transmembrane protein 127	23743
219505_at			2134
219584_at	PLA1A	phospholipase A1 member A	2033
219599_at			0.855
219615_s_at	KCNK5	potassium two pore domain channel subfamily K member 5	-2194
219648_at	MREG	melanoregulin	-2466
219651_at	DPPA4	developmental pluripotency associated 4	-3197
219714_s_at	CACNA2D3	calcium voltage-gated channel auxiliary subunit alpha2delta 3	3459
219736_at	TRIM36	tripartite motif containing 36	2662
219807_x_at	RAB4B	RAB4B, member RAS oncogene family	0.87
219815_at	GAL3ST4	galactose-3-O-sulfotransferase 4	-1856
219892_at	TM6SF1	transmembrane 6 superfamily member 1	2215
219921_s_at	DOCK5	dedicator of cytokinesis 5	1402
219947_at	CLEC4A	C-type lectin domain family 4 member A	46447
220000_at	SIGLEC5	sialic acid binding Ig like lectin 5	1712
220005_at			2978
220059_at	STAP1	signal transducing adaptor family member 1	-2995
220066_at	NOD2	nucleotide binding oligomerization domain containing 2	2404
220140_s_at	SNX11	sorting nexin 11	1439
220266_s_at	KLF4	Kruppel like factor 4	2362
220358_at	BATF3	basic leucine zipper ATF-like transcription factor 3	1352
220832_at	TLR8	toll like receptor 8	2097
220980_s_at	ADPGK	ADP dependent glucokinase	1557
220987_s_at	NUAK2	NUAK family kinase 2	3007
221021_s_at	CTNNBL1	catenin beta like 1	-0.826
221039_s_at	ASAP1	ArfGAP with SH3 domain, ankyrin repeat and PH domain 1	1942
221059_s_at	CHST6	carbohydrate sulfotransferase 6	3035
221060_s_at	TLR4	toll like receptor 4	2431
221491_x_at	HLA-DRB1	major histocompatibility complex, class II, DR beta 1	19085
221492_s_at	ATG3	autophagy related 3	1408
221558_s_at	LEF1	lymphoid enhancer binding factor 1	-4316
221621_at	SNHG20	small nucleolar RNA host gene 20	-0.778
221652_s_at	ASUN	asunder, spermatogenesis regulator	-1344
221656_s_at	ARHGEF10L	Rho guanine nucleotide exchange factor 10 like	0.937
221724_s_at	CLEC4A	C-type lectin domain family 4 member A	3202
221740_x_at	LRRC37A2	leucine rich repeat containing 37 member A2	-0.959
221802_s_at	SHTN1	shootin 1	3731
221840_at	PTPRE	protein tyrosine phosphatase, receptor type E	3024
221841_s_at	KLF4	Kruppel like factor 4	3422
221974_at	SNRPN	small nuclear ribonucleoprotein polypeptide N	-2275
222143_s_at	MTMR14	myotubularin related protein 14	0.815
222150_s_at	GSAP	gamma-secretase activating protein	44441
222218_s_at	PILRA	paired immunoglobin like type 2 receptor alpha	13881
31826_at	FKBP15	FK506 binding protein 15	1446
32091_at	SLC25A44	solute carrier family 25 member 44	0.922
48808_at	DHFR	dihydrofolate reductase	-0.989
51146_at	PIGV	phosphatidylinositol glycan anchor biosynthesis class V	-0.775
90265_at	ADAP1	ArfGAP with dual PH domains 1	1583
AFFX-HSAC07/X00351_5_at			3042
AFFX-HSAC07/X00351_M_at			2176
HC-AJ006288_at	BCL10	B-cell CLL/lymphoma 10	1319
HC-M37033_at	CD53	CD53 molecule	0.978
HC-X76732_at	NUCB2	nucleobindin 2	-2362
