# Supplementary material for: NKL Homeobox Gene VENTX Is Part of a Regulatory Network in Human Conventional Dendritic Cells
Source: Int J Mol Sci. 2021 May 31;22(11):5902. doi: 10.3390/ijms22115902 (PMC8198381; doi:10.3390/ijms22115902)
Supplement: Supplementary file 1 [file ijms-22-05902-s001.zip › SupplTable3_GSE24759_mono-CMP_differentially expressed genes.xlsx]

## Sheet: Tabelle1
ID	Gene.symbol	Gene.title	log2(fold change)
117_at	HSPA6	heat shock protein family A (Hsp70) member 6	1378
1431_at	CYP2E1	cytochrome P450 family 2 subfamily E member 1	-0.81
200001_at	CAPNS1	calpain small subunit 1	2093
200008_s_at	GDI2	GDP dissociation inhibitor 2	2322
200036_s_at	RPL10A	ribosomal protein L10a	-0.824
200059_s_at	RHOA	ras homolog family member A	1489
200063_s_at	NPM1	nucleophosmin	-0.989
200065_s_at	ARF1	ADP ribosylation factor 1	1414
200066_at	IK	IK cytokine, down-regulator of HLA II	1142
200079_s_at	KARS	lysyl-tRNA synthetase	1877
200096_s_at	ATP6V0E1	ATPase H+ transporting V0 subunit e1	1671
200604_s_at	PRKAR1A	protein kinase cAMP-dependent type I regulatory subunit alpha	3524
200611_s_at	WDR1	WD repeat domain 1	1409
200622_x_at	CALM3	calmodulin 3	0.739
200625_s_at	CAP1	adenylate cyclase associated protein 1	1117
200628_s_at	WARS	tryptophanyl-tRNA synthetase	1628
200634_at	PFN1	profilin 1	1858
200641_s_at	YWHAZ	tyrosine 3-monooxygenase/tryptophan 5-monooxygenase activation protein zeta	0.945
200645_at	GABARAP	GABA type A receptor-associated protein	1254
200655_s_at	CALM1	calmodulin 1	1535
200661_at	CTSA	cathepsin A	1593
200665_s_at	SPARC	secreted protein acidic and cysteine rich	2333
200668_s_at	UBE2D3	ubiquitin conjugating enzyme E2 D3	0.671
200678_x_at	GRN	granulin	2149
200684_s_at	UBE2L3	ubiquitin conjugating enzyme E2 L3	2154
200697_at	HK1	hexokinase 1	1425
200701_at	NPC2	NPC intracellular cholesterol transporter 2	2559
200704_at	LITAF	lipopolysaccharide induced TNF factor	1449
200706_s_at	LITAF	lipopolysaccharide induced TNF factor	1699
200714_x_at	OS9	OS9, endoplasmic reticulum lectin	1676
200721_s_at	ACTR1A	ARP1 actin-related protein 1 homolog A, centractin alpha	1413
200724_at	RPL10	ribosomal protein L10	1881
200727_s_at	ACTR2	ARP2 actin related protein 2 homolog	1164
200728_at	ACTR2	ARP2 actin related protein 2 homolog	1244
200729_s_at	ACTR2	ARP2 actin related protein 2 homolog	1392
200730_s_at	PTP4A1	protein tyrosine phosphatase type IVA, member 1	1952
200742_s_at	TPP1	tripeptidyl peptidase 1	3087
200743_s_at	TPP1	tripeptidyl peptidase 1	2376
200745_s_at	GNB1	G protein subunit beta 1	1856
200746_s_at	GNB1	G protein subunit beta 1	1389
200748_s_at	FTH1	ferritin heavy chain 1	2021-05-01
200759_x_at	NFE2L1	nuclear factor, erythroid 2 like 1	1505
200760_s_at	ARL6IP5	ADP ribosylation factor like GTPase 6 interacting protein 5	2252
200761_s_at	ARL6IP5	ADP ribosylation factor like GTPase 6 interacting protein 5	1939-01-01
200765_x_at	CTNNA1	catenin alpha 1	2603
200766_at	CTSD	cathepsin D	1907
200767_s_at	FAM120A	family with sequence similarity 120A	0.85
200774_at	FAM120A	family with sequence similarity 120A	1943-01-01
200782_at	ANXA5	annexin A5	3314
200783_s_at	STMN1	stathmin 1	-2513
200785_s_at	LRP1	LDL receptor related protein 1	3147
200788_s_at	PEA15	phosphoprotein enriched in astrocytes 15	2902
200791_s_at	IQGAP1	IQ motif containing GTPase activating protein 1	0.96
200792_at	XRCC6	X-ray repair cross complementing 6	1387
200794_x_at	DAZAP2	DAZ associated protein 2	1356
200798_x_at	MCL1	BCL2 family apoptosis regulator	2714
200799_at	HSPA1A	heat shock protein family A (Hsp70) member 1A	1229
200803_s_at	TMBIM6	transmembrane BAX inhibitor motif containing 6	2444
200804_at	TMBIM6	transmembrane BAX inhibitor motif containing 6	2026-01-01
200805_at	LMAN2	lectin, mannose binding 2	1363
200814_at	PSME1	proteasome activator subunit 1	1129
200824_at	GSTP1	glutathione S-transferase pi 1	2262
200835_s_at	MAP4	microtubule associated protein 4	0.984
200838_at	CTSB	cathepsin B	2779
200839_s_at	CTSB	cathepsin B	1571
200846_s_at	PPP1CA	protein phosphatase 1 catalytic subunit alpha	2028
200848_at	AHCYL1	adenosylhomocysteinase like 1	2124
200855_at	NCOR1	nuclear receptor corepressor 1	2436
200859_x_at	FLNA	filamin A	1979-01-01
200863_s_at	RAB11A	RAB11A, member RAS oncogene family	1118
200866_s_at	PSAP	prosaposin	3572
200868_s_at	RNF114	ring finger protein 114	0.915
200871_s_at	PSAP	prosaposin	2138
200872_at	S100A10	S100 calcium binding protein A10	2456
200875_s_at	NOP56	NOP56 ribonucleoprotein	-1257
200881_s_at	DNAJA1	DnaJ heat shock protein family (Hsp40) member A1	2021-11-01
200882_s_at	PSMD4	proteasome 26S subunit, non-ATPase 4	1932-01-01
200886_s_at	PGAM1	phosphoglycerate mutase 1	1778
200889_s_at	SSR1	signal sequence receptor subunit 1	1655
200897_s_at	PALLD	palladin, cytoskeletal associated protein	2819
200900_s_at	M6PR	mannose-6-phosphate receptor, cation dependent	1497
200907_s_at	PALLD	palladin, cytoskeletal associated protein	1959
200911_s_at	TACC1	transforming acidic coiled-coil containing protein 1	1953
200919_at	PHC2	polyhomeotic homolog 2	1505
200931_s_at	VCL	vinculin	1963-01-01
200940_s_at	RERE	arginine-glutamic acid dipeptide repeats	1225
200941_at	HSBP1	heat shock factor binding protein 1	1489
200944_s_at	HMGN1	high mobility group nucleosome binding domain 1	-0.735
200946_x_at	GLUD1	glutamate dehydrogenase 1	1025
200947_s_at	GLUD1	glutamate dehydrogenase 1	1248
200953_s_at	CCND2	cyclin D2	-1519
200965_s_at	ABLIM1	actin binding LIM protein 1	-3157
200975_at	PPT1	palmitoyl-protein thioesterase 1	2555
200976_s_at	TAX1BP1	Tax1 binding protein 1	1355
200991_s_at	SNX17	sorting nexin 17	1643
200998_s_at	CKAP4	cytoskeleton associated protein 4	1967-01-01
200999_s_at	CKAP4	cytoskeleton associated protein 4	3294
201001_s_at	TMEM189-UBE2V1///UBE2V1	TMEM189-UBE2V1 readthrough///ubiquitin conjugating enzyme E2 V1	0.773
201005_at	CD9	CD9 molecule	3099
201010_s_at	TXNIP	thioredoxin interacting protein	1598
201024_x_at	EIF5B	eukaryotic translation initiation factor 5B	-1056
201028_s_at	CD99	CD99 molecule	1869
201030_x_at	LDHB	lactate dehydrogenase B	-1505
201032_at	BLCAP	bladder cancer associated protein	0.976
201037_at	PFKP	phosphofructokinase, platelet	-1249
201040_at	GNAI2	G protein subunit alpha i2	1261
201041_s_at	DUSP1	dual specificity phosphatase 1	2858
201052_s_at	PSMF1	proteasome inhibitor subunit 1	2026-01-01
201079_at	SYNGR2	synaptogyrin 2	1981
201085_s_at	SON	SON DNA binding protein	1531
201087_at	PXN	paxillin	2678
201089_at	ATP6V1B2	ATPase H+ transporting V1 subunit B2	2796
201098_at	COPB2	coatomer protein complex subunit beta 2	0.971
201110_s_at	THBS1	thrombospondin 1	3141
201118_at	PGD	phosphogluconate dehydrogenase	3081
201125_s_at	ITGB5	integrin subunit beta 5	0.525
201126_s_at	MGAT1	mannosyl (alpha-1,3-)-glycoprotein beta-1,2-N-acetylglucosaminyltransferase	3727
201132_at	HNRNPH2	heterogeneous nuclear ribonucleoprotein H2 (H')	1013
201136_at	PLP2	proteolipid protein 2	1962-01-01
201137_s_at	HLA-DPB1	major histocompatibility complex, class II, DP beta 1	2478
201140_s_at	RAB5C	RAB5C, member RAS oncogene family	1977
201150_s_at	TIMP3	TIMP metallopeptidase inhibitor 3	-0.99
201152_s_at	MBNL1	muscleblind like splicing regulator 1	1057
201155_s_at	MFN2	mitofusin 2	1879
201157_s_at	NMT1	N-myristoyltransferase 1	1232
201171_at	ATP6V0E1	ATPase H+ transporting V0 subunit e1	2548
201172_x_at	ATP6V0E1	ATPase H+ transporting V0 subunit e1	1162
201176_s_at	ARCN1	archain 1	1012
201179_s_at	GNAI3	G protein subunit alpha i3	1982-01-01
201190_s_at	PITPNA	phosphatidylinositol transfer protein alpha	1911
201191_at	PITPNA	phosphatidylinositol transfer protein alpha	1023
201192_s_at	PITPNA	phosphatidylinositol transfer protein alpha	1517
201201_at	CSTB	cystatin B	2207
201204_s_at	RRBP1	ribosome binding protein 1	-0.992
201211_s_at	DDX3X	DEAD-box helicase 3, X-linked	1177
201215_at	PLS3	plastin 3	-2093
201216_at	ERP29	endoplasmic reticulum protein 29	1218
201217_x_at	RPL3	ribosomal protein L3	-0.833
201220_x_at	CTBP2	C-terminal binding protein 2	1405
201234_at	ILK	integrin linked kinase	1812
201235_s_at	BTG2	BTG anti-proliferation factor 2	0.464
201236_s_at	BTG2	BTG anti-proliferation factor 2	2845
201237_at	CAPZA2	capping actin protein of muscle Z-line alpha subunit 2	1679
201244_s_at	RAF1	Raf-1 proto-oncogene, serine/threonine kinase	1935
201251_at	PKM	pyruvate kinase, muscle	1696
201252_at	PSMC4	proteasome 26S subunit, ATPase 4	1428
201253_s_at	CDIPT	CDP-diacylglycerol--inositol 3-phosphatidyltransferase	1777
201276_at	RAB5B	RAB5B, member RAS oncogene family	1582
201278_at	DAB2	DAB2, clathrin adaptor protein	1202
201291_s_at	TOP2A	topoisomerase (DNA) II alpha	-0.965
201298_s_at	MOB1A	MOB kinase activator 1A	2338
201299_s_at	MOB1A	MOB kinase activator 1A	2021-08-02
201301_s_at	ANXA4	annexin A4	0.679
201303_at	EIF4A3	eukaryotic translation initiation factor 4A3	1074
201311_s_at	SH3BGRL	SH3 domain binding glutamate rich protein like	2638
201318_s_at	MYL12A	myosin light chain 12A	1028
201324_at	EMP1	epithelial membrane protein 1	-1982
201325_s_at	EMP1	epithelial membrane protein 1	-1016
201331_s_at	STAT6	signal transducer and activator of transcription 6	2256
201336_at	VAMP3	vesicle associated membrane protein 3	1981-01-01
201341_at	ENC1	ectodermal-neural cortex 1	2232
201350_at	FLOT2	flotillin 2	1885
201363_s_at	IVNS1ABP	influenza virus NS1A binding protein	1732
201364_s_at	OAZ2	ornithine decarboxylase antizyme 2	2
201365_at	OAZ2	ornithine decarboxylase antizyme 2	1786
201379_s_at	TPD52L2	tumor protein D52 like 2	2761
201382_at	CACYBP	calcyclin binding protein	-0.991
201384_s_at	NBR1	NBR1, autophagy cargo receptor	2906
201393_s_at	IGF2R	insulin like growth factor 2 receptor	4245
201394_s_at	RBM5	RNA binding motif protein 5	1096
201401_s_at	GRK2	G protein-coupled receptor kinase 2	0.617
201403_s_at	MGST3	microsomal glutathione S-transferase 3	1414
201408_at	PPP1CB	protein phosphatase 1 catalytic subunit beta	1466
201409_s_at	PPP1CB	protein phosphatase 1 catalytic subunit beta	0.869
201410_at	PLEKHB2	pleckstrin homology domain containing B2	1878
201411_s_at	PLEKHB2	pleckstrin homology domain containing B2	1586
201412_at	LRP10	LDL receptor related protein 10	0.866
201413_at	HSD17B4	hydroxysteroid 17-beta dehydrogenase 4	1048
201422_at	IFI30	IFI30, lysosomal thiol reductase	4467
201425_at	ALDH2	aldehyde dehydrogenase 2 family (mitochondrial)	3471
201426_s_at	VIM	vimentin	1245
201443_s_at	ATP6AP2	ATPase H+ transporting accessory protein 2	1022
201444_s_at	ATP6AP2	ATPase H+ transporting accessory protein 2	2573
201454_s_at	NPEPPS	aminopeptidase puromycin sensitive	1936-01-01
201460_at	MAPKAPK2	mitogen-activated protein kinase-activated protein kinase 2	1166
201470_at	GSTO1	glutathione S-transferase omega 1	1761
201471_s_at	SQSTM1	sequestosome 1	1331
201473_at	JUNB	JunB proto-oncogene, AP-1 transcription factor subunit	1205
201475_x_at	MARS	methionyl-tRNA synthetase	1033
201483_s_at	SUPT4H1	SPT4 homolog, DSIF elongation factor subunit	1989
201484_at	SUPT4H1	SPT4 homolog, DSIF elongation factor subunit	2276
201487_at	CTSC	cathepsin C	1941-02-01
201489_at	PPIF	peptidylprolyl isomerase F	1764
201494_at	PRCP	prolylcarboxypeptidase	2423
201497_x_at	MYH11	myosin heavy chain 11	-0.724
201498_at	USP7	ubiquitin specific peptidase 7	1003
201499_s_at	USP7	ubiquitin specific peptidase 7	1015
201500_s_at	PPP1R11	protein phosphatase 1 regulatory inhibitor subunit 11	1968
201502_s_at	NFKBIA	NFKB inhibitor alpha	1526
201506_at	TGFBI	transforming growth factor beta induced	1977-04-01
201516_at	SRM	spermidine synthase	-1087
201520_s_at	GRSF1	G-rich RNA sequence binding factor 1	1431
201526_at	ARF5	ADP ribosylation factor 5	1787
201531_at	ZFP36	ZFP36 ring finger protein	1925
201534_s_at	UBL3	ubiquitin like 3	1773
201535_at	UBL3	ubiquitin like 3	1762
201537_s_at	DUSP3	dual specificity phosphatase 3	2636
201540_at	FHL1	four and a half LIM domains 1	-1849
201541_s_at	ZNHIT1	zinc finger HIT-type containing 1	1095
201543_s_at	SAR1A	secretion associated Ras related GTPase 1A	1695
201546_at	TRIP12	thyroid hormone receptor interactor 12	0.993
201552_at	LAMP1	lysosomal associated membrane protein 1	2444
201553_s_at	LAMP1	lysosomal associated membrane protein 1	0.583
201554_x_at	GYG1	glycogenin 1	1853
201559_s_at	CLIC4	chloride intracellular channel 4	1462
201576_s_at	GLB1	galactosidase beta 1	2577
201590_x_at	ANXA2	annexin A2	3626
201605_x_at	CNN2	calponin 2	0.892
201611_s_at	ICMT	isoprenylcysteine carboxyl methyltransferase	1953
201631_s_at	IER3	immediate early response 3	4839
201642_at	IFNGR2	interferon gamma receptor 2 (interferon gamma transducer 1)	2966
201647_s_at	SCARB2	scavenger receptor class B member 2	1342
201648_at	JAK1	Janus kinase 1	1155
201649_at	UBE2L6	ubiquitin conjugating enzyme E2 L6	1405
201651_s_at	PACSIN2	protein kinase C and casein kinase substrate in neurons 2	1882
201655_s_at	HSPG2	heparan sulfate proteoglycan 2	-0.815
201656_at	ITGA6	integrin subunit alpha 6	-2427
201660_at	ACSL3	acyl-CoA synthetase long-chain family member 3	1322
201666_at	TIMP1	TIMP metallopeptidase inhibitor 1	2223
201669_s_at	MARCKS	myristoylated alanine rich protein kinase C substrate	1788
201685_s_at	TOX4	TOX high mobility group box family member 4	1744
201690_s_at	TPD52	tumor protein D52	-0.99
201695_s_at	PNP	purine nucleoside phosphorylase	1216
201696_at	SRSF4	serine and arginine rich splicing factor 4	1258
201700_at	CCND3	cyclin D3	1938
201702_s_at	PPP1R10	protein phosphatase 1 regulatory subunit 10	1549
201704_at	ENTPD6	ectonucleoside triphosphate diphosphohydrolase 6 (putative)	1262
201707_at	PEX19	peroxisomal biogenesis factor 19	1874
201716_at	SNX1	sorting nexin 1	1581
201717_at	MRPL49	mitochondrial ribosomal protein L49	1457
201718_s_at	EPB41L2	erythrocyte membrane protein band 4.1 like 2	-0.999
201720_s_at	LAPTM5	lysosomal protein transmembrane 5	2442
201721_s_at	LAPTM5	lysosomal protein transmembrane 5	2087
201728_s_at	KIAA0100	KIAA0100	1979
201733_at	CLCN3	chloride voltage-gated channel 3	1242
201743_at	CD14	CD14 molecule	3748
201744_s_at	LUM	lumican	-2186
201770_at	SNRPA	small nuclear ribonucleoprotein polypeptide A	-1053
201775_s_at	EFCAB14	EF-hand calcium binding domain 14	2844
201777_s_at	EFCAB14	EF-hand calcium binding domain 14	1613
201778_s_at	EFCAB14	EF-hand calcium binding domain 14	1487
201779_s_at	RNF13	ring finger protein 13	2975
201780_s_at	RNF13	ring finger protein 13	1735
201794_s_at			0.984
201798_s_at	MYOF	myoferlin	1687
201810_s_at	SH3BP5	SH3 domain binding protein 5	1573
201811_x_at	SH3BP5	SH3 domain binding protein 5	2201
201817_at	UBE3C	ubiquitin protein ligase E3C	2074
201818_at	LPCAT1	lysophosphatidylcholine acyltransferase 1	2119
201829_at	NET1	neuroepithelial cell transforming 1	-1702
201834_at	PRKAB1	protein kinase AMP-activated non-catalytic subunit beta 1	0.789
201841_s_at	HSPB1	heat shock protein family B (small) member 1	-0.905
201843_s_at			-0.675
201847_at	LIPA	lipase A, lysosomal acid type	1966-01-01
201861_s_at	LRRFIP1	LRR binding FLII interacting protein 1	1469
201868_s_at	TBL1X	transducin (beta)-like 1X-linked	3757
201874_at	MPZL1	myelin protein zero like 1	2502
201875_s_at	MPZL1	myelin protein zero like 1	1717
201881_s_at	ARIH1	ariadne RBR E3 ubiquitin protein ligase 1	1225
201883_s_at	B4GALT1	beta-1,4-galactosyltransferase 1	1389
201885_s_at	CYB5R3	cytochrome b5 reductase 3	1407
201887_at	IL13RA1	interleukin 13 receptor subunit alpha 1	3583
201888_s_at	IL13RA1	interleukin 13 receptor subunit alpha 1	2547
201896_s_at			1127
201901_s_at	YY1	YY1 transcription factor	1166
201914_s_at	SEC63	SEC63 homolog, protein translocation regulator	0.827
201921_at	DNAJC25-GNG10	DNAJC25-GNG10 readthrough	1213
201926_s_at	CD55	CD55 molecule (Cromer blood group)	1485
201930_at	MCM6	minichromosome maintenance complex component 6	-1908
201940_at	CPD	carboxypeptidase D	3509
201941_at	CPD	carboxypeptidase D	1657
201942_s_at	CPD	carboxypeptidase D	1392
201943_s_at	CPD	carboxypeptidase D	2563
201944_at	HEXB	hexosaminidase subunit beta	2701
201945_at	FURIN	furin, paired basic amino acid cleaving enzyme	1989-01-01
201950_x_at	CAPZB	capping actin protein of muscle Z-line beta subunit	1543
201954_at	ARPC1B	actin related protein 2/3 complex subunit 1B	1555
201959_s_at	MYCBP2	MYC binding protein 2, E3 ubiquitin protein ligase	0.891
201962_s_at	RNF41	ring finger protein 41	2233
201963_at	ACSL1	acyl-CoA synthetase long-chain family member 1	2476
201964_at	SETX	senataxin	1859
201965_s_at	SETX	senataxin	0.711
201973_s_at	CCZ1	CCZ1 homolog, vacuolar protein trafficking and biogenesis associated	1096
201983_s_at	EGFR	epidermal growth factor receptor	-1.24
201986_at	MED13	mediator complex subunit 13	0.987
201988_s_at	CREBL2	cAMP responsive element binding protein like 2	1612
201989_s_at	CREBL2	cAMP responsive element binding protein like 2	2911
201990_s_at	CREBL2	cAMP responsive element binding protein like 2	3122
201991_s_at	KIF5B	kinesin family member 5B	1359
201992_s_at	KIF5B	kinesin family member 5B	0.635
202000_at	NDUFA6	NADH:ubiquinone oxidoreductase subunit A6	1511
202004_x_at	SDHC	succinate dehydrogenase complex subunit C	1726
202006_at	PTPN12	protein tyrosine phosphatase, non-receptor type 12	1986
202007_at	NID1	nidogen 1	1707
202008_s_at	NID1	nidogen 1	1798
202030_at	BCKDK	branched chain ketoacid dehydrogenase kinase	0.886
202053_s_at	ALDH3A2	aldehyde dehydrogenase 3 family member A2	1104
202054_s_at	ALDH3A2	aldehyde dehydrogenase 3 family member A2	0.779
202055_at	KPNA1	karyopherin subunit alpha 1	1456
202062_s_at	SEL1L	SEL1L ERAD E3 ligase adaptor subunit	1092
202064_s_at	SEL1L	SEL1L ERAD E3 ligase adaptor subunit	1435
202066_at	PPFIA1	PTPRF interacting protein alpha 1	2374
202080_s_at	TRAK1	trafficking kinesin protein 1	2013-02-01
202081_at	IER2	immediate early response 2	0.824
202082_s_at	SEC14L1	SEC14 like lipid binding 1	2621
202084_s_at	SEC14L1	SEC14 like lipid binding 1	2782
202085_at	TJP2	tight junction protein 2	2646
202087_s_at	CTSL	cathepsin L	1681
202089_s_at	SLC39A6	solute carrier family 39 member 6	1239
202096_s_at	TSPO	translocator protein	1962
202100_at	RALB	RALB Ras like proto-oncogene B	2583
202105_at	IGBP1	immunoglobulin (CD79A) binding protein 1	1327
202113_s_at	SNX2	sorting nexin 2	2017-02-01
202117_at	ARHGAP1	Rho GTPase activating protein 1	2213
202118_s_at	CPNE3	copine 3	1694
202119_s_at	CPNE3	copine 3	1968
202149_at	NEDD9	neural precursor cell expressed, developmentally down-regulated 9	2635
202151_s_at	UBAC1	UBA domain containing 1	1069
202152_x_at	USF2	upstream transcription factor 2, c-fos interacting	1217
202153_s_at	NUP62	nucleoporin 62	1664
202155_s_at	NUP214	nucleoporin 214	3422
202164_s_at	CNOT8	CCR4-NOT transcription complex subunit 8	2037
202181_at	SUSD6	sushi domain containing 6	3272
202187_s_at	PPP2R5A	protein phosphatase 2 regulatory subunit B'alpha	1824
202191_s_at	GAS7	growth arrest specific 7	2677
202193_at	LIMK2	LIM domain kinase 2	0.797
202195_s_at	TMED5	transmembrane p24 trafficking protein 5	0.99
202197_at	MTMR3	myotubularin related protein 3	1914
202205_at	VASP	vasodilator-stimulated phosphoprotein	1373
202224_at	CRK	CRK proto-oncogene, adaptor protein	2324
202225_at	CRK	CRK proto-oncogene, adaptor protein	2461
202226_s_at	CRK	CRK proto-oncogene, adaptor protein	2052
202227_s_at	BRD8	bromodomain containing 8	1439
202228_s_at	NPTN	neuroplastin	1794
202241_at	TRIB1	tribbles pseudokinase 1	1988-01-01
202257_s_at	CD2BP2	CD2 cytoplasmic tail binding protein 2	1517
202261_at	VPS72	vacuolar protein sorting 72 homolog	0.756
202263_at	CYB5R1	cytochrome b5 reductase 1	0.891
202271_at	FBXO28	F-box protein 28	1797
202272_s_at	FBXO28	F-box protein 28	1959
202278_s_at	SPTLC1	serine palmitoyltransferase long chain base subunit 1	1401
202284_s_at	CDKN1A	cyclin dependent kinase inhibitor 1A	3418
202295_s_at	CTSH	cathepsin H	2943
202296_s_at	RER1	retention in endoplasmic reticulum sorting receptor 1	1711
202297_s_at	RER1	retention in endoplasmic reticulum sorting receptor 1	1432
202315_s_at	BCR	BCR, RhoGEF and GTPase activating protein	-0.85
202329_at	CSK	c-src tyrosine kinase	1317
202362_at	RAP1A	RAP1A, member of RAS oncogene family	1791
202369_s_at	TRAM2	translocation associated membrane protein 2	2
202374_s_at	RAB3GAP2	RAB3 GTPase activating non-catalytic protein subunit 2	1331
202377_at	LEPROT///LEPR	leptin receptor overlapping transcript///leptin receptor	1957
202381_at	ADAM9	ADAM metallopeptidase domain 9	2477
202382_s_at	GNPDA1	glucosamine-6-phosphate deaminase 1	1955
202386_s_at			1778
202388_at	RGS2	regulator of G-protein signaling 2	3672
202392_s_at	PISD	phosphatidylserine decarboxylase	2571
202395_at	NSF	N-ethylmaleimide sensitive factor, vesicle fusing ATPase	1639
202416_at	DNAJC7	DnaJ heat shock protein family (Hsp40) member C7	1622
202426_s_at	RXRA	retinoid X receptor alpha	0.749
202429_s_at	PPP3CA	protein phosphatase 3 catalytic subunit alpha	2286
202430_s_at	PLSCR1	phospholipid scramblase 1	2774
202431_s_at	MYC	v-myc avian myelocytomatosis viral oncogene homolog	-1716
202435_s_at	CYP1B1	cytochrome P450 family 1 subfamily B member 1	3851
202436_s_at	CYP1B1	cytochrome P450 family 1 subfamily B member 1	3665
202437_s_at	CYP1B1	cytochrome P450 family 1 subfamily B member 1	4674
202439_s_at	IDS	iduronate 2-sulfatase	0.92
202445_s_at	NOTCH2	notch 2	3173
202446_s_at	PLSCR1	phospholipid scramblase 1	2179
202447_at	DECR1	2,4-dienoyl-CoA reductase 1, mitochondrial	1217
202449_s_at	RXRA	retinoid X receptor alpha	3022
202450_s_at	CTSK	cathepsin K	0.701
202459_s_at	LPIN2	lipin 2	2021-07-01
202462_s_at	DDX46	DEAD-box helicase 46	1979-01-01
202478_at	TRIB2	tribbles pseudokinase 2	-2.58
202484_s_at	MBD2	methyl-CpG binding domain protein 2	1729
202498_s_at	SLC2A3	solute carrier family 2 member 3	3485
202500_at	DNAJB2	DnaJ heat shock protein family (Hsp40) member B2	1516
202508_s_at	SNAP25	synaptosome associated protein 25	-1308
202510_s_at	TNFAIP2	TNF alpha induced protein 2	4288
202519_at	MLXIP	MLX interacting protein	1082
202527_s_at	SMAD4	SMAD family member 4	1456
202530_at	MAPK14	mitogen-activated protein kinase 14	2086
202531_at	IRF1	interferon regulatory factor 1	2389
202536_at	CHMP2B	charged multivesicular body protein 2B	1606
202559_x_at	CHTOP	chromatin target of PRMT1	1423
202568_s_at	MARK3	microtubule affinity regulating kinase 3	0.972
202572_s_at	DLGAP4	DLG associated protein 4	1589
202587_s_at	AK1	adenylate kinase 1	-1157
202592_at	BLOC1S1	biogenesis of lysosomal organelles complex 1 subunit 1	1485
202604_x_at	ADAM10	ADAM metallopeptidase domain 10	1116
202620_s_at	PLOD2	procollagen-lysine,2-oxoglutarate 5-dioxygenase 2	-1273
202625_at	LYN	LYN proto-oncogene, Src family tyrosine kinase	1369
202626_s_at	LYN	LYN proto-oncogene, Src family tyrosine kinase	2861
202637_s_at	ICAM1	intercellular adhesion molecule 1	1065
202638_s_at	ICAM1	intercellular adhesion molecule 1	1642
202640_s_at	RANBP3	RAN binding protein 3	1164
202651_at	LPGAT1	lysophosphatidylglycerol acyltransferase 1	2136
202659_at	PSMB10	proteasome subunit beta 10	1706
202663_at	WIPF1	WAS/WASL interacting protein family member 1	1935-01-01
202670_at	MAP2K1	mitogen-activated protein kinase kinase 1	1958
202675_at	SDHB	succinate dehydrogenase complex iron sulfur subunit B	1203
202679_at	NPC1	NPC intracellular cholesterol transporter 1	1272
202680_at	GTF2E2	general transcription factor IIE subunit 2	0.991
202682_s_at	USP4	ubiquitin specific peptidase 4	0.984
202687_s_at	TNFSF10	tumor necrosis factor superfamily member 10	2318
202688_at	TNFSF10	tumor necrosis factor superfamily member 10	2708
202696_at	OXSR1	oxidative stress responsive 1	1337
202697_at	NUDT21	nudix hydrolase 21	1605
202702_at	TRIM26	tripartite motif containing 26	1096
202705_at	CCNB2	cyclin B2	-0.977
202715_at	CAD	carbamoyl-phosphate synthetase 2, aspartate transcarbamylase, and dihydroorotase	-0.957
202727_s_at	IFNGR1	interferon gamma receptor 1	2135
202732_at	PKIG	protein kinase (cAMP-dependent, catalytic) inhibitor gamma	-1279
202738_s_at	PHKB	phosphorylase kinase regulatory subunit beta	1317
202741_at	PRKACB	protein kinase cAMP-activated catalytic subunit beta	-1272
202742_s_at	PRKACB	protein kinase cAMP-activated catalytic subunit beta	-1316
202746_at	ITM2A	integral membrane protein 2A	-3447
202747_s_at	ITM2A	integral membrane protein 2A	-3859
202759_s_at	PALM2-AKAP2	PALM2-AKAP2 readthrough	-2658
202760_s_at	PALM2-AKAP2	PALM2-AKAP2 readthrough	-2094
202777_at	SHOC2	SHOC2, leucine rich repeat scaffold protein	0.945
202794_at	INPP1	inositol polyphosphate-1-phosphatase	1253
202795_x_at	TRIOBP	TRIO and F-actin binding protein	1514
202799_at	CLPP	caseinolytic mitochondrial matrix peptidase proteolytic subunit	-0.81
202801_at	PRKACA	protein kinase cAMP-activated catalytic subunit alpha	2535
202803_s_at	ITGB2	integrin subunit beta 2	2019-03-01
202806_at	DBN1	drebrin 1	-1452
202807_s_at	TOM1	target of myb1 membrane trafficking protein	0.552
202808_at	WBP1L	WW domain binding protein 1-like	1754
202813_at	TARBP1	TAR (HIV-1) RNA binding protein 1	-1.65
202822_at	LPP	LIM domain containing preferred translocation partner in lipoma	1841
202833_s_at	SERPINA1	serpin family A member 1	4109
202837_at	TRAFD1	TRAF-type zinc finger domain containing 1	2021-03-02
202838_at	FUCA1	fucosidase, alpha-L- 1, tissue	2941
202844_s_at	RALBP1	ralA binding protein 1	-0.757
202847_at	PCK2	phosphoenolpyruvate carboxykinase 2, mitochondrial	1505
202856_s_at	SLC16A3	solute carrier family 16 member 3	2544
202860_at	DENND4B	DENN domain containing 4B	1022
202874_s_at	ATP6V1C1	ATPase H+ transporting V1 subunit C1	0.988
202875_s_at	PBX2	PBX homeobox 2	1133
202877_s_at	CD93	CD93 molecule	3534
202878_s_at	CD93	CD93 molecule	4533
202880_s_at	CYTH1	cytohesin 1	2165
202895_s_at	SIRPA	signal regulatory protein alpha	1399
202896_s_at	SIRPA	signal regulatory protein alpha	2029
202897_at	SIRPA	signal regulatory protein alpha	1899
202901_x_at	CTSS	cathepsin S	1871
202902_s_at	CTSS	cathepsin S	5154
202910_s_at	ADGRE5	adhesion G protein-coupled receptor E5	0.767
202912_at	ADM	adrenomedullin	2053
202913_at	ARHGEF11	Rho guanine nucleotide exchange factor 11	2121
202918_s_at	MOB4	MOB family member 4, phocein	1001
202925_s_at	PLAGL2	PLAG1 like zinc finger 2	2229
202935_s_at	SOX9	SRY-box 9	-1002
202943_s_at	NAGA	alpha-N-acetylgalactosaminidase	1185
202944_at	NAGA	alpha-N-acetylgalactosaminidase	2887
202947_s_at	GYPC	glycophorin C (Gerbich blood group)	-0.923
202951_at	STK38	serine/threonine kinase 38	1119
202953_at	C1QB	complement C1q B chain	-0.838
202957_at	HCLS1	hematopoietic cell-specific Lyn substrate 1	2792
202958_at	PTPN9	protein tyrosine phosphatase, non-receptor type 9	1434
202962_at	KIF13B	kinesin family member 13B	1444
202973_x_at	FAM13A	family with sequence similarity 13 member A	1513
202975_s_at	RHOBTB3	Rho related BTB domain containing 3	-1264
202990_at	PYGL	phosphorylase, glycogen, liver	3035
203000_at	STMN2	stathmin 2	-0.87
203020_at	RABGAP1L	RAB GTPase activating protein 1 like	1959-02-01
203023_at	NOP16	NOP16 nucleolar protein	-0.8
203028_s_at	CYBA	cytochrome b-245 alpha chain	1268
203037_s_at	MTSS1	metastasis suppressor 1	3817
203041_s_at	LAMP2	lysosomal associated membrane protein 2	2382
203042_at	LAMP2	lysosomal associated membrane protein 2	2594
203047_at	STK10	serine/threonine kinase 10	2031
203056_s_at	PRDM2	PR/SET domain 2	1451
203066_at	CHST15	carbohydrate (N-acetylgalactosamine 4-sulfate 6-O) sulfotransferase 15	6447
203068_at	KLHL21	kelch like family member 21	1341
203075_at	SMAD2	SMAD family member 2	1293
203077_s_at	SMAD2	SMAD family member 2	1585
203082_at	BMS1	BMS1, ribosome biogenesis factor	0.834
203100_s_at	CDYL	chromodomain Y-like	1774
203104_at	CSF1R	colony stimulating factor 1 receptor	2872
203110_at	PTK2B	protein tyrosine kinase 2 beta	1432
203127_s_at	SPTLC2	serine palmitoyltransferase long chain base subunit 2	2084
203128_at	SPTLC2	serine palmitoyltransferase long chain base subunit 2	1858
203140_at	BCL6	B-cell CLL/lymphoma 6	3037
203144_s_at	KIAA0040	KIAA0040	1124
203146_s_at	GABBR1	gamma-aminobutyric acid type B receptor subunit 1	2287
203151_at	MAP1A	microtubule associated protein 1A	-1602
203162_s_at	KATNB1	katanin regulatory subunit B1	-0.715
203167_at	TIMP2	TIMP metallopeptidase inhibitor 2	1041
203181_x_at	SRPK2	SRSF protein kinase 2	1963-01-01
203184_at	FBN2	fibrillin 2	3671
203185_at	RASSF2	Ras association domain family member 2	2303
203186_s_at	S100A4	S100 calcium binding protein A4	1633
203206_at	FAM53B	family with sequence similarity 53 member B	1348
203217_s_at	ST3GAL5	ST3 beta-galactoside alpha-2,3-sialyltransferase 5	2618
203231_s_at	ATXN1	ataxin 1	2405
203232_s_at	ATXN1	ataxin 1	2562
203234_at	UPP1	uridine phosphorylase 1	2661
203243_s_at	PDLIM5	PDZ and LIM domain 5	2135
203257_s_at	C11orf49	chromosome 11 open reading frame 49	-1139
203266_s_at	MAP2K4	mitogen-activated protein kinase kinase 4	1998
203275_at	IRF2	interferon regulatory factor 2	3283
203278_s_at	PHF21A	PHD finger protein 21A	1948-01-01
203286_at	RNF44	ring finger protein 44	2314
203288_at	KIAA0355	KIAA0355	2123
203291_at	CNOT4	CCR4-NOT transcription complex subunit 4	1342
203299_s_at	AP1S2	adaptor related protein complex 1 sigma 2 subunit	1987
203300_x_at	AP1S2	adaptor related protein complex 1 sigma 2 subunit	4103
203305_at	F13A1	coagulation factor XIII A chain	3898
203306_s_at	SLC35A1	solute carrier family 35 member A1	2017-02-01
203320_at	SH2B3	SH2B adaptor protein 3	2693
203323_at	CAV2	caveolin 2	-1519
203324_s_at	CAV2	caveolin 2	-1285
203330_s_at	STX5	syntaxin 5	0.992
203334_at	DHX8	DEAH-box helicase 8	1006
203358_s_at	EZH2	enhancer of zeste 2 polycomb repressive complex 2 subunit	-1377
203359_s_at	MYCBP	MYC binding protein	1785
203361_s_at	MYCBP	MYC binding protein	1732
203362_s_at	MAD2L1	MAD2 mitotic arrest deficient-like 1 (yeast)	-2825
203372_s_at	SOCS2	suppressor of cytokine signaling 2	-2133
203373_at	SOCS2	suppressor of cytokine signaling 2	-3403
203376_at	CDC40	cell division cycle 40	1752
203377_s_at	CDC40	cell division cycle 40	1427
203379_at	RPS6KA1	ribosomal protein S6 kinase A1	2493
203384_s_at	GOLGA1	golgin A1	1183
203388_at	ARRB2	arrestin beta 2	2544
203405_at	PSMG1	proteasome assembly chaperone 1	-1348
203406_at	MFAP1	microfibrillar associated protein 1	1758
203408_s_at	SATB1	SATB homeobox 1	-1323
203416_at	CD53	CD53 molecule	1221
203430_at	HEBP2	heme binding protein 2	1952-01-01
203433_at	MTHFS	5,10-methenyltetrahydrofolate synthetase (5-formyltetrahydrofolate cyclo-ligase)	1686
203437_at	TMEM11	transmembrane protein 11	1302
203457_at	STX7	syntaxin 7	2143
203460_s_at	PSEN1	presenilin 1	2979
203467_at	PMM1	phosphomannomutase 1	1594
203470_s_at	PLEK	pleckstrin	1328
203471_s_at	PLEK	pleckstrin	1195
203479_s_at	OTUD4	OTU deubiquitinase 4	1017
203485_at	RTN1	reticulon 1	4383
203490_at	ELF4	E74 like ETS transcription factor 4	2013-01-01
203506_s_at	MED12	mediator complex subunit 12	-1166
203508_at	TNFRSF1B	TNF receptor superfamily member 1B	4565
203509_at	SORL1	sortilin related receptor 1	2017
203511_s_at	TRAPPC3	trafficking protein particle complex 3	1838
203512_at	TRAPPC3	trafficking protein particle complex 3	1202
203514_at	MAP3K3	mitogen-activated protein kinase kinase kinase 3	3028
203518_at	LYST	lysosomal trafficking regulator	3651
203521_s_at	ZNF318	zinc finger protein 318	2296
203523_at	LSP1	lymphocyte-specific protein 1	1922
203528_at	SEMA4D	semaphorin 4D	0.829
203535_at	S100A9	S100 calcium binding protein A9	3239
203547_at	CD4	CD4 molecule	2755
203555_at	PTPN18	protein tyrosine phosphatase, non-receptor type 18	1325
203561_at	FCGR2A	Fc fragment of IgG receptor IIa	3598
203567_s_at	TRIM38	tripartite motif containing 38	2219
203568_s_at	TRIM38	tripartite motif containing 38	1867
203574_at	NFIL3	nuclear factor, interleukin 3 regulated	1743
203582_s_at	RAB4A	RAB4A, member RAS oncogene family	0.964
203585_at	ZNF185	zinc finger protein 185 (LIM domain)	1156
203588_s_at	TFDP2	transcription factor Dp-2	-0.998
203590_at	DYNC1LI2	dynein cytoplasmic 1 light intermediate chain 2	2019-01-01
203591_s_at	CSF3R	colony stimulating factor 3 receptor	2267
203594_at	RTCA	RNA 3'-terminal phosphate cyclase	1093
203604_at	ZNF516	zinc finger protein 516	2742
203610_s_at	TRIM38	tripartite motif containing 38	2114
203615_x_at	SULT1A1	sulfotransferase family 1A member 1	2878
203617_x_at	ELK1	ELK1, ETS transcription factor	1355
203633_at	CPT1A	carnitine palmitoyltransferase 1A	-1139
203635_at	DSCR3	DSCR3 arrestin fold containing	2237
203644_s_at	MON1B	MON1 homolog B, secretory trafficking associated	0.733
203645_s_at	CD163	CD163 molecule	4378
203648_at	TATDN2	TatD DNase domain containing 2	1167
203665_at	HMOX1	heme oxygenase 1	2861
203675_at	NUCB2	nucleobindin 2	-2149
203676_at	GNS	glucosamine (N-acetyl)-6-sulfatase	0.977
203685_at	BCL2	BCL2, apoptosis regulator	-3378
203689_s_at	FMR1	fragile X mental retardation 1	1337
203694_s_at	DHX16	DEAH-box helicase 16	0.711
203702_s_at	TTLL4	tubulin tyrosine ligase like 4	1459
203703_s_at	TTLL4	tubulin tyrosine ligase like 4	0.79
203718_at	PNPLA6	patatin like phospholipase domain containing 6	0.876
203729_at	EMP3	epithelial membrane protein 3	1947-01-01
203732_at	TRIP4	thyroid hormone receptor interactor 4	1245
203734_at	FOXJ2	forkhead box J2	1846
203735_x_at	PPFIBP1	PPFIA binding protein 1	-0.853
203739_at	ZNF217	zinc finger protein 217	2117
203745_at	HCCS	holocytochrome c synthase	1989-01-01
203746_s_at	HCCS	holocytochrome c synthase	1087
203748_x_at			1961-01-01
203758_at	CTSO	cathepsin O	2315
203760_s_at	SLA	Src-like-adaptor	1708
203761_at	SLA	Src-like-adaptor	2004
203762_s_at	DYNC2LI1	dynein cytoplasmic 2 light intermediate chain 1	-1115
203765_at	GCA	grancalcin	1825
203769_s_at	STS	steroid sulfatase (microsomal), isozyme S	0.889
203771_s_at	BLVRA	biliverdin reductase A	2001
203772_at	BLVRA	biliverdin reductase A	2195
203773_x_at	BLVRA	biliverdin reductase A	1905
203778_at	MANBA	mannosidase beta	2022-02-01
203780_at	MPZL2	myelin protein zero like 2	3192
203794_at	CDC42BPA	CDC42 binding protein kinase alpha	-1425
203795_s_at	BCL7A	BCL tumor suppressor 7A	-1.41
203804_s_at	LUC7L3	LUC7 like 3 pre-mRNA splicing factor	-0.857
203814_s_at	NQO2	NAD(P)H quinone dehydrogenase 2	1288
203821_at	HBEGF	heparin binding EGF like growth factor	3253
203823_at			0.653
203833_s_at	TGOLN2	trans-golgi network protein 2	0.899
203834_s_at	TGOLN2	trans-golgi network protein 2	1107
203836_s_at	MAP3K5	mitogen-activated protein kinase kinase kinase 5	1953-01-01
203837_at	MAP3K5	mitogen-activated protein kinase kinase kinase 5	2022
203843_at	RPS6KA3	ribosomal protein S6 kinase A3	2021-05-01
203845_at	KAT2B	lysine acetyltransferase 2B	1958-01-01
203848_at	AKAP8	A-kinase anchoring protein 8	1184
203849_s_at	KIF1A	kinesin family member 1A	-1092
203871_at	SENP3	SUMO1/sentrin/SMT3 specific peptidase 3	0.67
203875_at	SMARCA1	SWI/SNF related, matrix associated, actin dependent regulator of chromatin, subfamily a, member 1	-1737
203879_at	PIK3CD	phosphatidylinositol-4,5-bisphosphate 3-kinase catalytic subunit delta	2304
203883_s_at	RAB11FIP2	RAB11 family interacting protein 2	2019-01-01
203885_at	RAB21	RAB21, member RAS oncogene family	1124
203887_s_at	THBD	thrombomodulin	3266
203888_at	THBD	thrombomodulin	4252
203899_s_at	CRCP	CGRP receptor component	2021-04-01
203906_at	IQSEC1	IQ motif and Sec7 domain 1	3263
203907_s_at	IQSEC1	IQ motif and Sec7 domain 1	1965-02-01
203909_at	SLC9A6	solute carrier family 9 member A6	1663
203912_s_at	DNASE1L1	deoxyribonuclease 1 like 1	1218
203922_s_at	CYBB	cytochrome b-245 beta chain	4054
203923_s_at	CYBB	cytochrome b-245 beta chain	4669
203932_at	HLA-DMB	major histocompatibility complex, class II, DM beta	3028
203940_s_at	VASH1	vasohibin 1	1247
203944_x_at	BTN2A1	butyrophilin subfamily 2 member A1	1067
203959_s_at	ZBTB40	zinc finger and BTB domain containing 40	2021-06-01
203971_at	SLC31A1	solute carrier family 31 member 1	2276
203973_s_at	CEBPD	CCAAT/enhancer binding protein delta	2515
203974_at	PUDP	pseudouridine 5'-phosphatase	2554
203978_at	NUBP1	nucleotide binding protein 1	2016-01-01
203979_at	CYP27A1	cytochrome P450 family 27 subfamily A member 1	1933-02-01
204001_at			2021-01-01
204005_s_at	PAWR	pro-apoptotic WT1 regulator	-0.952
204007_at	FCGR3B	Fc fragment of IgG receptor IIIb	1896
204020_at	PURA	purine rich element binding protein A	1323
204022_at	WWP2	WW domain containing E3 ubiquitin protein ligase 2	1156
204023_at	RFC4	replication factor C subunit 4	-0.939
204028_s_at	RABGAP1	RAB GTPase activating protein 1	2026-01-01
204030_s_at	SCHIP1	schwannomin interacting protein 1	-2089
204036_at	LPAR1	lysophosphatidic acid receptor 1	2452
204037_at	LPAR1	lysophosphatidic acid receptor 1	1972-01-01
204040_at	RNF144A	ring finger protein 144A	-2.11
204048_s_at	PHACTR2	phosphatase and actin regulator 2	1192
204053_x_at	PTEN	phosphatase and tensin homolog	0.806
204054_at	PTEN	phosphatase and tensin homolog	1598
204062_s_at	ULK2	unc-51 like autophagy activating kinase 2	1744
204069_at	MEIS1	Meis homeobox 1	-1.23
204074_s_at	CEP104	centrosomal protein 104	1046
204079_at	TPST2	tyrosylprotein sulfotransferase 2	1067
204081_at	NRGN	neurogranin	2018
204084_s_at	CLN5	ceroid-lipofuscinosis, neuronal 5	1457
204099_at	SMARCD3	SWI/SNF related, matrix associated, actin dependent regulator of chromatin, subfamily d, member 3	2103
204110_at	HNMT	histamine N-methyltransferase	2521
204112_s_at	HNMT	histamine N-methyltransferase	3486
204117_at	PREP	prolyl endopeptidase	0.917
204118_at	CD48	CD48 molecule	3211
204122_at	TYROBP	TYRO protein tyrosine kinase binding protein	3654
204125_at	NDUFAF1	NADH:ubiquinone oxidoreductase complex assembly factor 1	1775
204137_at	GPR137B	G protein-coupled receptor 137B	2871
204142_at	ENOSF1	enolase superfamily member 1	-2027
204143_s_at	ENOSF1	enolase superfamily member 1	-1193
204155_s_at	SIK3	SIK family kinase 3	2305
204156_at	SIK3	SIK family kinase 3	2383
204157_s_at	SIK3	SIK family kinase 3	1001
204158_s_at	TCIRG1	T-cell immune regulator 1, ATPase H+ transporting V0 subunit a3	2018-01-01
204162_at	NDC80	NDC80, kinetochore complex component	-1429
204173_at	MYL6B	myosin light chain 6B	-1221
204183_s_at	GRK3	G protein-coupled receptor kinase 3	1878
204184_s_at	GRK3	G protein-coupled receptor kinase 3	1986-01-01
204185_x_at	PPID	peptidylprolyl isomerase D	1253
204186_s_at	PPID	peptidylprolyl isomerase D	1682
204192_at	CD37	CD37 molecule	1796
204194_at	BACH1	BTB domain and CNC homolog 1	2021-09-02
204203_at	CEBPG	CCAAT/enhancer binding protein gamma	1453
204204_at	SLC31A2	solute carrier family 31 member 2	3548
204206_at	MNT	MAX network transcriptional repressor	1368
204214_s_at	RAB32	RAB32, member RAS oncogene family	1535
204220_at	GMFG	glia maturation factor gamma	1191
204221_x_at	GLIPR1	GLI pathogenesis related 1	2818
204222_s_at	GLIPR1	GLI pathogenesis related 1	3611
204225_at	HDAC4	histone deacetylase 4	2346
204232_at	FCER1G	Fc fragment of IgE receptor Ig	2665
204245_s_at	RPP14	ribonuclease P/MRP subunit p14	1465
204254_s_at	VDR	vitamin D (1,25- dihydroxyvitamin D3) receptor	1994
204266_s_at	CHKA	choline kinase alpha	1159
204270_at	SKI	SKI proto-oncogene	1653
204276_at	TK2	thymidine kinase 2, mitochondrial	3316
204277_s_at	TK2	thymidine kinase 2, mitochondrial	3368
204293_at	SGSH	N-sulfoglucosamine sulfohydrolase	0.954
204297_at	PIK3C3	phosphatidylinositol 3-kinase catalytic subunit type 3	1335
204304_s_at	PROM1	prominin 1	-3772
204305_at	MIPEP	mitochondrial intermediate peptidase	-0.968
204314_s_at	CREB1	cAMP responsive element binding protein 1	1388
204334_at	KLF7	Kruppel like factor 7	2057
204336_s_at	RGS19	regulator of G-protein signaling 19	1237
204357_s_at	LIMK1	LIM domain kinase 1	1572
204361_s_at	SKAP2	src kinase associated phosphoprotein 2	1225
204373_s_at	CEP350	centrosomal protein 350	1471
204385_at	KYNU	kynureninase	2699
204391_x_at	TRIM24	tripartite motif containing 24	-1023
204393_s_at	ACPP	acid phosphatase, prostate	0.957
204410_at	EIF1AY	eukaryotic translation initiation factor 1A, Y-linked	1436
204416_x_at	APOC1	apolipoprotein C1	-0.693
204418_x_at	GSTM2	glutathione S-transferase mu 2 (muscle)	-0.778
204436_at	PLEKHO2	pleckstrin homology domain containing O2	2254
204438_at	MRC1	mannose receptor, C type 1	1799
204446_s_at	ALOX5	arachidonate 5-lipoxygenase	1984-02-01
204473_s_at	ZNF592	zinc finger protein 592	1142
204478_s_at	RABIF	RAB interacting factor	1119
204479_at	OSTF1	osteoclast stimulating factor 1	1879
204480_s_at	C9orf16	chromosome 9 open reading frame 16	-0.69
204487_s_at	KCNQ1	potassium voltage-gated channel subfamily Q member 1	0.718
204490_s_at	CD44	CD44 molecule (Indian blood group)	2021-05-01
204499_at	AGTPBP1	ATP/GTP binding protein 1	1902
204502_at	SAMHD1	SAM and HD domain containing deoxynucleoside triphosphate triphosphohydrolase 1	3064
204507_s_at	PPP3R1	protein phosphatase 3 regulatory subunit B, alpha	1529
204520_x_at			1952-01-01
204526_s_at			1904
204529_s_at	TOX	thymocyte selection associated high mobility group box	-2438
204530_s_at	TOX	thymocyte selection associated high mobility group box	-1466
204542_at	ST6GALNAC2	ST6 N-acetylgalactosaminide alpha-2,6-sialyltransferase 2	1476
204543_at	RAPGEF1	Rap guanine nucleotide exchange factor 1	0.797
204544_at	HPS5	HPS5, biogenesis of lysosomal organelles complex 2 subunit 2	1233
204546_at	KIAA0513	KIAA0513	3112
204552_at	INPP4A	inositol polyphosphate-4-phosphatase type I A	2117
204554_at	PPP1R3D	protein phosphatase 1 regulatory subunit 3D	1587
204561_x_at	APOC2	apolipoprotein C2	-1232
204588_s_at			5262
204592_at	DLG4	discs large MAGUK scaffold protein 4	1919
204607_at	HMGCS2	3-hydroxy-3-methylglutaryl-CoA synthase 2	-0.656
204612_at	PKIA	protein kinase (cAMP-dependent, catalytic) inhibitor alpha	-1103
204613_at	PLCG2	phospholipase C gamma 2	1158
204619_s_at	VCAN	versican	4452
204620_s_at	VCAN	versican	5578
204627_s_at	ITGB3	integrin subunit beta 3	1609
204640_s_at	SPOP	speckle type BTB/POZ protein	1457
204652_s_at	NRF1	nuclear respiratory factor 1	2095
204661_at	CD52	CD52 molecule	1383
204668_at	RNF24	ring finger protein 24	1446
204669_s_at	RNF24	ring finger protein 24	0.874
204670_x_at	HLA-DRB5	major histocompatibility complex, class II, DR beta 5	2363
204672_s_at	ANKRD6	ankyrin repeat domain 6	-0.873
204674_at	LRMP	lymphoid restricted membrane protein	1976-01-01
204689_at	HHEX	hematopoietically expressed homeobox	1827
204691_x_at	PLA2G6	phospholipase A2 group VI	-0.959
204710_s_at	WIPI2	WD repeat domain, phosphoinositide interacting 2	1423
204714_s_at	F5	coagulation factor V	1159
204715_at	PANX1	pannexin 1	1376
204723_at	SCN3B	sodium voltage-gated channel beta subunit 3	-0.614
204735_at	PDE4A	phosphodiesterase 4A	3085
204749_at	NAP1L3	nucleosome assembly protein 1 like 3	-2378
204757_s_at	C2CD2L	C2CD2 like	1471
204759_at	RCBTB2	RCC1 and BTB domain containing protein 2	3112
204771_s_at	TTF1	transcription termination factor 1	-1175
204774_at	EVI2A	ecotropic viral integration site 2A	3116
204785_x_at	IFNAR2	interferon alpha and beta receptor subunit 2	0.709
204786_s_at	IFNAR2	interferon alpha and beta receptor subunit 2	2424
204787_at	VSIG4	V-set and immunoglobulin domain containing 4	0.937
204790_at	SMAD7	SMAD family member 7	1345
204806_x_at	HLA-F	major histocompatibility complex, class I, F	1752
204820_s_at	BTN3A3	butyrophilin subfamily 3 member A3	0.654
204821_at	BTN3A3	butyrophilin subfamily 3 member A3	1033
204834_at	FGL2	fibrinogen like 2	5356
204837_at	MTMR9	myotubularin related protein 9	1698
204860_s_at	NAIP	NLR family apoptosis inhibitory protein	3267
204861_s_at	NAIP	NLR family apoptosis inhibitory protein	1481
204879_at	PDPN	podoplanin	-0.836
204888_s_at	NEURL1	neuralized E3 ubiquitin protein ligase 1	-0.697
204912_at	IL10RA	interleukin 10 receptor subunit alpha	2021-07-03
204917_s_at	MLLT3	MLLT3, super elongation complex subunit	-1783
204918_s_at	MLLT3	MLLT3, super elongation complex subunit	-1012
204922_at	C11orf80	chromosome 11 open reading frame 80	-1259
204923_at	SASH3	SAM and SH3 domain containing 3	1716
204924_at	TLR2	toll like receptor 2	3289
204950_at	CARD8	caspase recruitment domain family member 8	1184
204959_at	MNDA	myeloid cell nuclear differentiation antigen	3231
204960_at	PTPRCAP	protein tyrosine phosphatase, receptor type C associated protein	-1214
204961_s_at	NCF1	neutrophil cytosolic factor 1	3696
204968_at	C6orf47	chromosome 6 open reading frame 47	2135
204970_s_at	MAFG	MAF bZIP transcription factor G	1274
204971_at	CSTA	cystatin A	4209
204972_at	OAS2	2'-5'-oligoadenylate synthetase 2	2475
204979_s_at	SH3BGR	SH3 domain binding glutamate rich protein	-0.625
204982_at	GIT2	GIT ArfGAP 2	1716
204993_at	GNAZ	G protein subunit alpha z	1472
204994_at	MX2	MX dynamin like GTPase 2	3722
204997_at	GPD1	glycerol-3-phosphate dehydrogenase 1	-0.662
205003_at	DOCK4	dedicator of cytokinesis 4	1355
205005_s_at	NMT2	N-myristoyltransferase 2	-1904
205009_at	TFF1	trefoil factor 1	-0.615
205016_at	TGFA	transforming growth factor alpha	1057
205019_s_at	VIPR1	vasoactive intestinal peptide receptor 1	1573
205022_s_at	FOXN3	forkhead box N3	1081
205023_at	RAD51	RAD51 recombinase	-0.626
205038_at	IKZF1	IKAROS family zinc finger 1	0.998
205039_s_at	IKZF1	IKAROS family zinc finger 1	2021
205068_s_at	ARHGAP26	Rho GTPase activating protein 26	3229
205071_x_at	XRCC4	X-ray repair cross complementing 4	1293
205076_s_at			3281
205081_at	CRIP1	cysteine rich protein 1	1878
205098_at	CCR1	C-C motif chemokine receptor 1	1942-04-01
205099_s_at	CCR1	C-C motif chemokine receptor 1	3481
205101_at	CIITA	class II major histocompatibility complex transactivator	2214
205119_s_at	FPR1	formyl peptide receptor 1	5017
205122_at	TMEFF1	transmembrane protein with EGF like and two follistatin like domains 1	-0.602
205128_x_at	PTGS1	prostaglandin-endoperoxide synthase 1	2023
205137_x_at	USH1C	USH1 protein network component harmonin	-0.874
205145_s_at	MYL5	myosin light chain 5	-1.37
205147_x_at	NCF4	neutrophil cytosolic factor 4	1557
205164_at	GCAT	glycine C-acetyltransferase	-0.758
205173_x_at	CD58	CD58 molecule	0.906
205174_s_at	QPCT	glutaminyl-peptide cyclotransferase	3896
205178_s_at	RBBP6	RB binding protein 6, ubiquitin ligase	-0.903
205193_at	MAFF	MAF bZIP transcription factor F	-0.752
205209_at	ACVR1B	activin A receptor type 1B	1523
205237_at	FCN1	ficolin 1	5576
205238_at	TRMT2B	tRNA methyltransferase 2 homolog B	1634
205241_at	SCO2	SCO2 cytochrome c oxidase assembly protein	2294
205248_at	DOPEY2	dopey family member 2	1975-01-01
205249_at	EGR2	early growth response 2	1187
205270_s_at	LCP2	lymphocyte cytosolic protein 2	1575
205277_at	PRDM2	PR/SET domain 2	2414
205281_s_at	PIGA	phosphatidylinositol glycan anchor biosynthesis class A	1016
205295_at	CKMT2	creatine kinase, mitochondrial 2	-0.577
205298_s_at	BTN2A2	butyrophilin subfamily 2 member A2	0.967
205301_s_at	OGG1	8-oxoguanine DNA glycosylase	-0.58
205306_x_at	KMO	kynurenine 3-monooxygenase (kynurenine 3-hydroxylase)	2336
205307_s_at	KMO	kynurenine 3-monooxygenase (kynurenine 3-hydroxylase)	1569
205312_at	SPI1	Spi-1 proto-oncogene	1115
205322_s_at	MTF1	metal regulatory transcription factor 1	1108
205334_at	S100A1	S100 calcium binding protein A1	-0.811
205351_at	GGCX	gamma-glutamyl carboxylase	0.734
205353_s_at	PEBP1	phosphatidylethanolamine binding protein 1	-1307
205376_at	INPP4B	inositol polyphosphate-4-phosphatase type II B	-1.57
205381_at	LRRC17	leucine rich repeat containing 17	-0.822
205383_s_at	ZBTB20	zinc finger and BTB domain containing 20	-1548
205393_s_at	CHEK1	checkpoint kinase 1	-1305
205398_s_at	SMAD3	SMAD family member 3	1605
205399_at	DCLK1	doublecortin like kinase 1	-0.543
205400_at	WAS	Wiskott-Aldrich syndrome	1199
205401_at	AGPS	alkylglycerone phosphate synthase	1616
205402_x_at	PRSS2	protease, serine 2	-1197
205407_at	RECK	reversion inducing cysteine rich protein with kazal motifs	1675
205426_s_at	HIP1	huntingtin interacting protein 1	0.832
205433_at	BCHE	butyrylcholinesterase	-0.71
205436_s_at	H2AFX	H2A histone family member X	-0.769
205451_at	FOXO4	forkhead box O4	1618
205452_at	PIGB	phosphatidylinositol glycan anchor biosynthesis class B	1668
205469_s_at	IRF5	interferon regulatory factor 5	1144
205471_s_at	DACH1	dachshund family transcription factor 1	-0.895
205474_at	CRLF3	cytokine receptor like factor 3	1441
205478_at	PPP1R1A	protein phosphatase 1 regulatory inhibitor subunit 1A	-1245
205480_s_at	UGP2	UDP-glucose pyrophosphorylase 2	0.997
205509_at	CPB1	carboxypeptidase B1	-0.982
205528_s_at	RUNX1T1	RUNX1 translocation partner 1	-0.778
205531_s_at	GLS2	glutaminase 2	-0.906
205546_s_at	TYK2	tyrosine kinase 2	0.932
205568_at	AQP9	aquaporin 9	2999
205594_at	ZNF652	zinc finger protein 652	1385
205611_at	TNFSF12	tumor necrosis factor superfamily member 12	1137
205621_at	ALKBH1	alkB homolog 1, histone H2A dioxygenase	1112
205624_at	CPA3	carboxypeptidase A3	-3807
205627_at	CDA	cytidine deaminase	1372
205639_at	AOAH	acyloxyacyl hydrolase	3658
205640_at	ALDH3B1	aldehyde dehydrogenase 3 family member B1	2019-03-01
205664_at	KIN	Kin17 DNA and RNA binding protein	2029-01-01
205681_at	BCL2A1	BCL2 related protein A1	2798
205685_at	CD86	CD86 molecule	4514
205686_s_at	CD86	CD86 molecule	3622
205700_at	HSD17B6	hydroxysteroid 17-beta dehydrogenase 6	-0.678
205707_at	IL17RA	interleukin 17 receptor A	1172
205715_at	BST1	bone marrow stromal cell antigen 1	4578
205716_at	SLC25A40	solute carrier family 25 member 40	0.933
205718_at	ITGB7	integrin subunit beta 7	-0.739
205726_at	DIAPH2	diaphanous related formin 2	1876
205739_x_at	ZNF107	zinc finger protein 107	-1473
205757_at	ENTPD5	ectonucleoside triphosphate diphosphohydrolase 5	-1386
205761_s_at	DUS4L	dihydrouridine synthase 4 like	-1039
205773_at	CPEB3	cytoplasmic polyadenylation element binding protein 3	1925
205786_s_at	ITGAM	integrin subunit alpha M	3377
205787_x_at	ZC3H11A	zinc finger CCCH-type containing 11A	1586
205789_at	CD1D	CD1d molecule	1853
205799_s_at	SLC3A1	solute carrier family 3 member 1	2021-01-01
205826_at	MYOM2	myomesin 2	0.838
205841_at	JAK2	Janus kinase 2	2015
205842_s_at	JAK2	Janus kinase 2	1306
205859_at	LY86	lymphocyte antigen 86	4548
205863_at	S100A12	S100 calcium binding protein A12	4823
205871_at	PLGLB2	plasminogen-like B2	-0.945
205887_x_at	MSH3	mutS homolog 3	-0.601
205898_at	CX3CR1	C-X3-C motif chemokine receptor 1	3646
205899_at	CCNA1	cyclin A1	-1421
205921_s_at	SLC6A6	solute carrier family 6 member 6	1818
205922_at	VNN2	vanin 2	3943
205924_at	RAB3B	RAB3B, member RAS oncogene family	-0.783
205926_at	IL27RA	interleukin 27 receptor subunit alpha	0.763
205931_s_at	CREB5	cAMP responsive element binding protein 5	2674
205933_at	SETBP1	SET binding protein 1	1873
205936_s_at	HK3	hexokinase 3	1066
205945_at	IL6R	interleukin 6 receptor	1634
205948_at	PTPRT	protein tyrosine phosphatase, receptor type T	-0.815
205953_at	LRIG2	leucine rich repeats and immunoglobulin like domains 2	1583
205956_x_at	PSMC3IP	PSMC3 interacting protein	1931-01-01
205981_s_at	ING2	inhibitor of growth family member 2	-0.994
205992_s_at	IL15	interleukin 15	2039
206011_at	CASP1	caspase 1	3143
206033_s_at	DSC3	desmocollin 3	-1149
206035_at	REL	REL proto-oncogene, NF-kB subunit	2021-06-01
206050_s_at	RNH1	ribonuclease/angiogenin inhibitor 1	1279
206061_s_at	DICER1	dicer 1, ribonuclease III	1356
206082_at	HCP5	HLA complex P5 (non-protein coding)	1173
206087_x_at	HFE	hemochromatosis	1949-01-01
206090_s_at	DISC1	disrupted in schizophrenia 1	1667
206128_at	ADRA2C	adrenoceptor alpha 2C	-0.926
206130_s_at	ASGR2	asialoglycoprotein receptor 2	2814
206139_at	PI4KB	phosphatidylinositol 4-kinase beta	2091
206170_at	ADRB2	adrenoceptor beta 2	1968-03-01
206171_at	ADORA3	adenosine A3 receptor	1713
206172_at	IL13RA2	interleukin 13 receptor subunit alpha 2	-0.655
206200_s_at	ANXA11	annexin A11	1495
206206_at	CD180	CD180 molecule	1903
206214_at	PLA2G7	phospholipase A2 group VII	2053
206219_s_at	VAV1	vav guanine nucleotide exchange factor 1	1228
206231_at	KCNN1	potassium calcium-activated channel subfamily N member 1	-0.822
206247_at	MICB	MHC class I polypeptide-related sequence B	2083
206278_at	PTAFR	platelet activating factor receptor	2131
206306_at	RYR3	ryanodine receptor 3	-1202
206310_at	SPINK2	serine peptidase inhibitor, Kazal type 2	-2979
206311_s_at	PLA2G1B	phospholipase A2 group IB	-0.969
206332_s_at	IFI16	interferon gamma inducible protein 16	1671
206343_s_at	NRG1	neuregulin 1	2021-06-04
206351_s_at	PEX10	peroxisomal biogenesis factor 10	-0.861
206363_at	MAF	MAF bZIP transcription factor	0.607
206371_at	FOLR3	folate receptor 3	1238
206380_s_at	CFP	complement factor properdin	2921
206385_s_at	ANK3	ankyrin 3, node of Ranvier (ankyrin G)	-1216
206409_at	TIAM1	T-cell lymphoma invasion and metastasis 1	2168
206412_at	FER	FER tyrosine kinase	-0.725
206420_at	IGSF6	immunoglobulin superfamily member 6	2464
206425_s_at	TRPC3	transient receptor potential cation channel subfamily C member 3	-0.546
206443_at	RORB	RAR related orphan receptor B	-0.744
206487_at	SUN1	Sad1 and UNC84 domain containing 1	-0.968
206488_s_at	CD36	CD36 molecule	4577
206497_at	COA1	cytochrome c oxidase assembly factor 1 homolog	-0.858
206522_at	MGAM	maltase-glucoamylase	1994-01-01
206526_at	RIBC2	RIB43A domain with coiled-coils 2	-1049
206534_at	GRIN2A	glutamate ionotropic receptor NMDA type subunit 2A	-0.516
206548_at			1338
206565_x_at			2257
206567_s_at	PHF20	PHD finger protein 20	1043
206571_s_at	MAP4K4	mitogen-activated protein kinase kinase kinase kinase 4	1965-01-01
206572_x_at	ZNF85	zinc finger protein 85	-0.885
206574_s_at	PTP4A3	protein tyrosine phosphatase type IVA, member 3	1616
206584_at	LY96	lymphocyte antigen 96	3425
206600_s_at	SLC16A5	solute carrier family 16 member 5	2021-02-01
206621_s_at	EIF4H	eukaryotic translation initiation factor 4H	1954-01-01
206631_at	PTGER2	prostaglandin E receptor 2	1659
206653_at	POLR3G	RNA polymerase III subunit G	-1337
206656_s_at			1447
206660_at	IGLL1	immunoglobulin lambda like polypeptide 1	-1458
206662_at	GLRX	glutaredoxin	1078
206710_s_at	EPB41L3	erythrocyte membrane protein band 4.1 like 3	1718
206726_at	HPGDS	hematopoietic prostaglandin D synthase	-3473
206729_at	TNFRSF8	TNF receptor superfamily member 8	0.974
206730_at	GRIA3	glutamate ionotropic receptor AMPA type subunit 3	-1319
206743_s_at	ASGR1	asialoglycoprotein receptor 1	2028-01-01
206752_s_at	DFFB	DNA fragmentation factor subunit beta	2044
206758_at	EDN2	endothelin 2	-0.671
206764_x_at	MPPE1	metallophosphoesterase 1	1398
206765_at	KCNJ2	potassium voltage-gated channel subfamily J member 2	3038
206774_at	FRMPD1	FERM and PDZ domain containing 1	-1069
206776_x_at	ACRV1	acrosomal vesicle protein 1	-0.755
206819_at			-1359
206826_at	PMP2	peripheral myelin protein 2	-1034
206881_s_at	LILRA3	leukocyte immunoglobulin like receptor A3	3149
206914_at	CRTAM	cytotoxic and regulatory T-cell molecule	1797
206934_at	SIRPB1	signal regulatory protein beta 1	5082
206939_at	DCC	DCC netrin 1 receptor	-0.851
206952_at	G6PC	glucose-6-phosphatase catalytic subunit	-1199
206973_at	PPFIA2	PTPRF interacting protein alpha 2	-1317
206978_at	CCR2	C-C motif chemokine receptor 2	4516
206991_s_at	CCR5	C-C motif chemokine receptor 5 (gene/pseudogene)	1152
207018_s_at	RAB27B	RAB27B, member RAS oncogene family	-1265
207067_s_at	HDC	histidine decarboxylase	-3875
207075_at	NLRP3	NLR family pyrin domain containing 3	3123
207085_x_at	CSF2RA	colony stimulating factor 2 receptor alpha subunit	1636
207104_x_at	LILRB1	leukocyte immunoglobulin like receptor B1	2298
207108_s_at	NIPBL	NIPBL, cohesin loading factor	1543
207111_at	ADGRE1	adhesion G protein-coupled receptor E1	1681
207119_at	PRKG1	protein kinase, cGMP-dependent, type I	-0.903
207122_x_at	SULT1A2	sulfotransferase family 1A member 2	1343
207143_at	CDK6	cyclin dependent kinase 6	-0.771
207161_at			-0.902
207163_s_at	AKT1	AKT serine/threonine kinase 1	2023-02-01
207181_s_at	CASP7	caspase 7	1658
207196_s_at	TNIP1	TNFAIP3 interacting protein 1	2102
207198_s_at	LIMS1	LIM zinc finger domain containing 1	0.736
207216_at	TNFSF8	tumor necrosis factor superfamily member 8	0.745
207224_s_at	SIGLEC7	sialic acid binding Ig like lectin 7	2435
207238_s_at	PTPRC	protein tyrosine phosphatase, receptor type C	2465
207251_at	MEP1B	meprin A subunit beta	-1419
207253_s_at			1338
207259_at			-1584
207266_x_at			1851
207275_s_at	ACSL1	acyl-CoA synthetase long-chain family member 1	2893
207277_at	CD209	CD209 molecule	0.893
207283_at			-0.925
207284_s_at	ASPH	aspartate beta-hydroxylase	-1.04
207291_at	PRRG4	proline rich and Gla domain 4	1586
207376_at	VENTX	VENT homeobox	2501
207387_s_at	GK	glycerol kinase	2737
207401_at	PROX1	prospero homeobox 1	-0.779
207409_at	LECT2	leukocyte cell derived chemotaxin 2	-1103
207446_at	TLR6	toll like receptor 6	1033
207467_x_at			2686
207471_at	RARS2	arginyl-tRNA synthetase 2, mitochondrial	-1.41
207496_at	MS4A2	membrane spanning 4-domains A2	-2612
207497_s_at	MS4A2	membrane spanning 4-domains A2	-3151
207505_at	PRKG2	protein kinase, cGMP-dependent, type II	-0.847
207538_at	IL4	interleukin 4	-1362
207540_s_at	SYK	spleen associated tyrosine kinase	2023
207545_s_at	NUMB	NUMB, endocytic adaptor protein	1967
207571_x_at	THEMIS2	thymocyte selection associated family member 2	3118
207587_at	CRYGA	crystallin gamma A	-0.669
207601_at	SULT1B1	sulfotransferase family 1B member 1	1371
207606_s_at	ARHGAP12	Rho GTPase activating protein 12	1305
207610_s_at	ADGRE2	adhesion G protein-coupled receptor E2	2021-01-01
207616_s_at	TANK	TRAF family member associated NFKB activator	1567
207627_s_at	TFCP2	transcription factor CP2	1927
207629_s_at	ARHGEF2	Rho/Rac guanine nucleotide exchange factor 2	0.865
207633_s_at	MUSK	muscle associated receptor tyrosine kinase	-1641
207636_at	SERPINI2	serpin family I member 2	-1235
207643_s_at	TNFRSF1A	TNF receptor superfamily member 1A	1556
207667_s_at	MAP2K3	mitogen-activated protein kinase kinase 3	1874
207674_at	FCAR	Fc fragment of IgA receptor	1874
207691_x_at	ENTPD1	ectonucleoside triphosphate diphosphohydrolase 1	2327
207693_at	CACNB4	calcium voltage-gated channel auxiliary subunit beta 4	-1253
207697_x_at	LILRB2	leukocyte immunoglobulin like receptor B2	4018
207700_s_at	NCOA3	nuclear receptor coactivator 3	2004
207704_s_at	GAS7	growth arrest specific 7	2504
207728_at	ATF7IP	activating transcription factor 7 interacting protein	-0.879
207743_at			0.764
207759_s_at			1674
207773_x_at	CYP3A43	cytochrome P450 family 3 subfamily A member 43	-0.779
207781_s_at	ZNF711	zinc finger protein 711	-1629
207782_s_at			1318
207794_at	CCR2	C-C motif chemokine receptor 2	1334
207808_s_at	PROS1	protein S (alpha)	2239
207816_at	LALBA	lactalbumin alpha	-0.678
207844_at	IL13	interleukin 13	-0.822
207857_at	LILRA2	leukocyte immunoglobulin like receptor A2	2982
207866_at	BMP8B	bone morphogenetic protein 8b	-1171
207872_s_at	LILRA1	leukocyte immunoglobulin like receptor A1	1863
207906_at	IL3	interleukin 3	-1.82
207922_s_at	MAEA	macrophage erythroblast attacher	1867
207957_s_at	PRKCB	protein kinase C beta	2644
207966_s_at	GLG1	golgi glycoprotein 1	1803
207967_at	VPS45	vacuolar protein sorting 45 homolog	-1357
207968_s_at	MEF2C	myocyte enhancer factor 2C	0.914
207969_x_at			-0.645
207983_s_at	STAG2	stromal antigen 2	1607
207988_s_at	ARPC2	actin related protein 2/3 complex subunit 2	1117
207990_x_at			-0.641
207991_x_at			-0.621
207992_s_at	AMPD3	adenosine monophosphate deaminase 3	1784
208005_at	NTN1	netrin 1	-1476
208012_x_at	SP110	SP110 nuclear body protein	1928
208018_s_at	HCK	HCK proto-oncogene, Src family tyrosine kinase	3098
208025_s_at	HMGA2	high mobility group AT-hook 2	-2061
208051_s_at	PAIP1	poly(A) binding protein interacting protein 1	-1.9
208072_s_at	DGKD	diacylglycerol kinase delta	1382
208091_s_at	VOPP1	vesicular, overexpressed in cancer, prosurvival protein 1	1357
208092_s_at	FAM49A	family with sequence similarity 49 member A	2833
208093_s_at	NDEL1	nudE neurodevelopment protein 1 like 1	1234
208107_s_at	LOC81691	exonuclease NEF-sp	-1354
208121_s_at	PTPRO	protein tyrosine phosphatase, receptor type O	3189
208130_s_at	TBXAS1	thromboxane A synthase 1	2981
208135_at			-0.629
208146_s_at	CPVL	carboxypeptidase, vitellogenic like	2021-01-04
208175_s_at	DMP1	dentin matrix acidic phosphoprotein 1	-0.977
208183_at	TACR3	tachykinin receptor 3	-0.977
208203_x_at	KIR2DS5	killer cell immunoglobulin like receptor, two Ig domains and short cytoplasmic tail 5	-0.74
208229_at			2056
208248_x_at	APLP2	amyloid beta precursor like protein 2	2337
208290_s_at	EIF5	eukaryotic translation initiation factor 5	2292
208306_x_at	HLA-DRB4	major histocompatibility complex, class II, DR beta 4	2592
208309_s_at	MALT1	MALT1 paracaspase	1721
208310_s_at	FSTL1	follistatin like 1	1398
208315_x_at	TRAF3	TNF receptor associated factor 3	1198
208325_s_at	AKAP13	A-kinase anchoring protein 13	2291
208328_s_at	MEF2A	myocyte enhancer factor 2A	1783
208330_at	ALX4	ALX homeobox 4	-0.691
208347_at			-1.19
208351_s_at	MAPK1	mitogen-activated protein kinase 1	1215
208364_at	INPP4A	inositol polyphosphate-4-phosphatase type I A	1289
208370_s_at	RCAN1	regulator of calcineurin 1	2838
208392_x_at	SP110	SP110 nuclear body protein	1347
208406_s_at	GRAP2	GRB2-related adaptor protein 2	-0.959
208429_x_at	HNF4A	hepatocyte nuclear factor 4 alpha	-1015
208438_s_at	FGR	FGR proto-oncogene, Src family tyrosine kinase	5008
208450_at	LGALS2	galectin 2	3577
208485_x_at	CFLAR	CASP8 and FADD like apoptosis regulator	2523
208538_at	ANP32C	acidic nuclear phosphoprotein 32 family member C	-0.667
208577_at	HIST1H3C	histone cluster 1, H3c	-2714
208616_s_at	PTP4A2	protein tyrosine phosphatase type IVA, member 2	0.831
208625_s_at	EIF4G1	eukaryotic translation initiation factor 4 gamma 1	1613
208636_at	ACTN1	actinin alpha 1	1275
208641_s_at	RAC1	ras-related C3 botulinum toxin substrate 1 (rho family, small GTP binding protein Rac1)	1391
208671_at	SERINC1	serine incorporator 1	1752
208679_s_at	ARPC2	actin related protein 2/3 complex subunit 2	1312
208683_at	CAPN2	calpain 2	2867
208684_at	COPA	coatomer protein complex subunit alpha	1921
208685_x_at	BRD2	bromodomain containing 2	1149
208692_at	RPS3	ribosomal protein S3	-0.966
208699_x_at	TKT	transketolase	2086
208700_s_at	TKT	transketolase	1828
208701_at	APLP2	amyloid beta precursor like protein 2	3886
208702_x_at	APLP2	amyloid beta precursor like protein 2	1788
208703_s_at	APLP2	amyloid beta precursor like protein 2	1979-03-01
208704_x_at	APLP2	amyloid beta precursor like protein 2	1937-02-01
208708_x_at	EIF5	eukaryotic translation initiation factor 5	1732
208709_s_at	NRDC	nardilysin convertase	1433
208715_at	TMCO1	transmembrane and coiled-coil domains 1	1496
208717_at	OXA1L	OXA1L, mitochondrial inner membrane protein	1952-01-01
208726_s_at	EIF2S2	eukaryotic translation initiation factor 2 subunit beta	1375
208729_x_at	HLA-B	major histocompatibility complex, class I, B	2631
208734_x_at	RAB2A	RAB2A, member RAS oncogene family	1403
208736_at	ARPC3	actin related protein 2/3 complex subunit 3	1259
208743_s_at	YWHAB	tyrosine 3-monooxygenase/tryptophan 5-monooxygenase activation protein beta	1469
208750_s_at	ARF1	ADP ribosylation factor 1	1898
208757_at	TMED9	transmembrane p24 trafficking protein 9	0.835
208759_at	NCSTN	nicastrin	1971-01-01
208763_s_at	TSC22D3	TSC22 domain family member 3	1932-02-01
208769_at	EIF4EBP2	eukaryotic translation initiation factor 4E binding protein 2	2051
208770_s_at	EIF4EBP2	eukaryotic translation initiation factor 4E binding protein 2	1644
208771_s_at	LTA4H	leukotriene A4 hydrolase	2723
208772_at	ANKHD1-EIF4EBP3///ANKHD1	ANKHD1-EIF4EBP3 readthrough///ankyrin repeat and KH domain containing 1	1822
208774_at	CSNK1D	casein kinase 1 delta	1556
208783_s_at	CD46	CD46 molecule	1911
208785_s_at	MAP1LC3B	microtubule associated protein 1 light chain 3 beta	1954-01-01
208786_s_at	MAP1LC3B	microtubule associated protein 1 light chain 3 beta	1
208798_x_at	GOLGA8A	golgin A8 family member A	-2141
208816_x_at	ANXA2P2	annexin A2 pseudogene 2	1953-02-01
208819_at	RAB8A	RAB8A, member RAS oncogene family	1051
208820_at	PTK2	protein tyrosine kinase 2	1975-01-01
208829_at	TAPBP	TAP binding protein (tapasin)	1507
208853_s_at	CANX	calnexin	1844
208854_s_at	STK24	serine/threonine kinase 24	0.926
208862_s_at	CTNND1	catenin delta 1	1301
208866_at	CSNK1A1	casein kinase 1 alpha 1	1364
208872_s_at	REEP5	receptor accessory protein 5	2175
208873_s_at	REEP5	receptor accessory protein 5	2566
208875_s_at	PAK2	p21 (RAC1) activated kinase 2	2356
208876_s_at	PAK2	p21 (RAC1) activated kinase 2	2466
208878_s_at			2105
208890_s_at	PLXNB2	plexin B2	1283
208891_at	DUSP6	dual specificity phosphatase 6	3055
208892_s_at	DUSP6	dual specificity phosphatase 6	3547
208893_s_at	DUSP6	dual specificity phosphatase 6	4211
208894_at	HLA-DRA	major histocompatibility complex, class II, DR alpha	2133
208899_x_at	ATP6V1D	ATPase H+ transporting V1 subunit D	1881
208908_s_at	CAST	calpastatin	1994-01-01
208912_s_at	CNP	2',3'-cyclic nucleotide 3' phosphodiesterase	1719
208913_at	GGA2	golgi associated, gamma adaptin ear containing, ARF binding protein 2	1934
208914_at	GGA2	golgi associated, gamma adaptin ear containing, ARF binding protein 2	2023
208918_s_at	NADK	NAD kinase	3215
208919_s_at	NADK	NAD kinase	2792
208922_s_at	NXF1	nuclear RNA export factor 1	1891
208926_at	NEU1	neuraminidase 1 (lysosomal sialidase)	1567
208929_x_at	RPL13	ribosomal protein L13	-0.787
208935_s_at	LGALS8	galectin 8	1125
208943_s_at	SEC62	SEC62 homolog, preprotein translocation factor	0.718
208944_at			2746
208949_s_at	LGALS3	lectin, galactoside binding soluble 3	1984-03-01
208950_s_at	ALDH7A1	aldehyde dehydrogenase 7 family member A1	-0.744
208952_s_at	LARP4B	La ribonucleoprotein domain family member 4B	2075
208953_at	LARP4B	La ribonucleoprotein domain family member 4B	1638
208959_s_at	ERP44	endoplasmic reticulum protein 44	1637
208965_s_at	IFI16	interferon gamma inducible protein 16	1397
208966_x_at	IFI16	interferon gamma inducible protein 16	1397
208979_at	NCOA6	nuclear receptor coactivator 6	1314
208981_at	PECAM1	platelet and endothelial cell adhesion molecule 1	2475
208982_at	PECAM1	platelet and endothelial cell adhesion molecule 1	2023-03-01
208983_s_at	PECAM1	platelet and endothelial cell adhesion molecule 1	2807
208989_s_at	KDM2A	lysine demethylase 2A	1272
208991_at	STAT3	signal transducer and activator of transcription 3	1401
208997_s_at	UCP2	uncoupling protein 2	0.861
208998_at	UCP2	uncoupling protein 2	0.887
209003_at	SLC25A11	solute carrier family 25 member 11	1958-02-01
209004_s_at	FBXL5	F-box and leucine rich repeat protein 5	1918
209005_at	FBXL5	F-box and leucine rich repeat protein 5	2385
209017_s_at	LONP1	lon peptidase 1, mitochondrial	-0.974
209023_s_at	STAG2	stromal antigen 2	0.994
209029_at	COPS7A	COP9 signalosome subunit 7A	2079
209056_s_at	CDC5L	cell division cycle 5 like	0.848
209060_x_at	NCOA3	nuclear receptor coactivator 3	1557
209061_at	NCOA3	nuclear receptor coactivator 3	1154
209062_x_at	NCOA3	nuclear receptor coactivator 3	0.869
209064_x_at	PAIP1	poly(A) binding protein interacting protein 1	-1914
209073_s_at	NUMB	NUMB, endocytic adaptor protein	1837
209083_at	CORO1A	coronin 1A	3128
209084_s_at	RAB28	RAB28, member RAS oncogene family	1973
209088_s_at			0.667
209099_x_at	JAG1	jagged 1	3989
209105_at	NCOA1	nuclear receptor coactivator 1	3004
209106_at	NCOA1	nuclear receptor coactivator 1	1449
209107_x_at	NCOA1	nuclear receptor coactivator 1	0.865
209124_at	MYD88	myeloid differentiation primary response 88	2541
209127_s_at	SART3	squamous cell carcinoma antigen recognized by T-cells 3	1611
209131_s_at	SNAP23	synaptosome associated protein 23	1884
209132_s_at	COMMD4	COMM domain containing 4	-0.943
209140_x_at	HLA-B	major histocompatibility complex, class I, B	2227
209141_at	UBE2G1	ubiquitin conjugating enzyme E2 G1	1824
209148_at	RXRB	retinoid X receptor beta	0.868
209150_s_at	TM9SF1	transmembrane 9 superfamily member 1	1934-01-01
209160_at	AKR1C3	aldo-keto reductase family 1, member C3	-1386
209166_s_at	MAN2B1	mannosidase alpha class 2B member 1	1629
209184_s_at	IRS2	insulin receptor substrate 2	3293
209185_s_at	IRS2	insulin receptor substrate 2	1803
209189_at	FOS	Fos proto-oncogene, AP-1 transcription factor subunit	2807
209190_s_at	DIAPH1	diaphanous related formin 1	2639
209198_s_at	SYT11	synaptotagmin 11	1904
209203_s_at			2294
209216_at	WDR45	WD repeat domain 45	0.763
209221_s_at	OSBPL2	oxysterol binding protein like 2	2092
209234_at	KIF1B	kinesin family member 1B	2196
209249_s_at	GHITM	growth hormone inducible transmembrane protein	1647
209250_at	DEGS1	delta 4-desaturase, sphingolipid 1	1274
209252_at	HARS2	histidyl-tRNA synthetase 2, mitochondrial	1286
209265_s_at	METTL3	methyltransferase like 3	-0.764
209267_s_at	SLC39A8	solute carrier family 39 member 8	-1678
209268_at	VPS45	vacuolar protein sorting 45 homolog	1489
209269_s_at	SYK	spleen associated tyrosine kinase	1944
209276_s_at	GLRX	glutaredoxin	2725
209283_at	CRYAB	crystallin alpha B	-0.754
209285_s_at	FAM208A	family with sequence similarity 208 member A	1458
209286_at	CDC42EP3	CDC42 effector protein 3	2458
209288_s_at	CDC42EP3	CDC42 effector protein 3	3215
209295_at	TNFRSF10B	TNF receptor superfamily member 10b	1348
209296_at	PPM1B	protein phosphatase, Mg2+/Mn2+ dependent 1B	1752
209307_at	SWAP70	SWAP switching B-cell complex 70kDa subunit	1413
209310_s_at	CASP4	caspase 4	1824
209311_at	BCL2L2	BCL2 like 2	0.8
209312_x_at	HLA-DRB1	major histocompatibility complex, class II, DR beta 1	2546
209314_s_at	HBS1L	HBS1 like translational GTPase	-1475
209315_at	HBS1L	HBS1 like translational GTPase	-1999
209333_at	ULK1	unc-51 like autophagy activating kinase 1	1267
209338_at	TFCP2	transcription factor CP2	1423
209344_at	TPM4	tropomyosin 4	1344
209346_s_at	PI4K2A	phosphatidylinositol 4-kinase type 2 alpha	1248
209348_s_at	MAF	MAF bZIP transcription factor	2028
209367_at	STXBP2	syntaxin binding protein 2	1555
209370_s_at	SH3BP2	SH3 domain binding protein 2	2278
209390_at	TSC1	tuberous sclerosis 1	0.682
209392_at	ENPP2	ectonucleotide pyrophosphatase/phosphodiesterase 2	-1972
209393_s_at	EIF4E2	eukaryotic translation initiation factor 4E family member 2	1697
209410_s_at	GRB10	growth factor receptor bound protein 10	-0.954
209411_s_at	GGA3	golgi associated, gamma adaptin ear containing, ARF binding protein 3	2021-04-01
209422_at	PHF20	PHD finger protein 20	1431
209439_s_at	PHKA2	phosphorylase kinase regulatory subunit alpha 2	1125
209441_at	RHOBTB2	Rho related BTB domain containing 2	-0.776
209446_s_at			1099
209448_at	HTATIP2	HIV-1 Tat interactive protein 2	2965
209451_at	TANK	TRAF family member associated NFKB activator	1452
209452_s_at	VTI1B	vesicle transport through interaction with t-SNAREs 1B	1576
209453_at	SLC9A1	solute carrier family 9 member A1	0.972
209459_s_at	ABAT	4-aminobutyrate aminotransferase	2041
209463_s_at	TAF12	TATA-box binding protein associated factor 12	1321
209466_x_at	PTN	pleiotrophin	-1348
209467_s_at	MKNK1	MAP kinase interacting serine/threonine kinase 1	2322
209473_at	ENTPD1	ectonucleoside triphosphate diphosphohydrolase 1	2775
209474_s_at	ENTPD1	ectonucleoside triphosphate diphosphohydrolase 1	2131
209475_at	USP15	ubiquitin specific peptidase 15	1857
209486_at	UTP3	UTP3, small subunit processome component homolog (S. cerevisiae)	0.953
209489_at	CELF1	CUGBP, Elav-like family member 1	1609
209493_at	PDZD2	PDZ domain containing 2	-0.806
209499_x_at	TNFSF12-TNFSF13///TNFSF13	TNFSF12-TNFSF13 readthrough///tumor necrosis factor superfamily member 13	1505
209500_x_at	TNFSF13	tumor necrosis factor superfamily member 13	2017-03-01
209505_at	NR2F1	nuclear receptor subfamily 2 group F member 1	-0.962
209508_x_at	CFLAR	CASP8 and FADD like apoptosis regulator	1702
209514_s_at	RAB27A	RAB27A, member RAS oncogene family	2169
209515_s_at	RAB27A	RAB27A, member RAS oncogene family	2237
209525_at	HDGFRP3	hepatoma-derived growth factor, related protein 3	2896
209535_s_at			2806
209536_s_at			2233
209553_at	VPS8	VPS8, CORVET complex subunit	1347
209555_s_at	CD36	CD36 molecule	4479
209563_x_at	CALM1	calmodulin 1	1543
209566_at	INSIG2	insulin induced gene 2	2002
209568_s_at	RGL1	ral guanine nucleotide dissociation stimulator like 1	1966-02-01
209576_at	GNAI1	G protein subunit alpha i1	-1834
209579_s_at	MBD4	methyl-CpG binding domain 4, DNA glycosylase	1495
209580_s_at	MBD4	methyl-CpG binding domain 4, DNA glycosylase	1931-01-01
209586_s_at	PRUNE1	prune exopolyphosphatase	1428
209593_s_at	TOR1B	torsin family 1 member B	1255
209595_at	GTF2F2	general transcription factor IIF subunit 2	-1148
209600_s_at	ACOX1	acyl-CoA oxidase 1	1722
209607_x_at	SULT1A4///SULT1A3	sulfotransferase family 1A member 4///sulfotransferase family 1A member 3	2021-12-02
209615_s_at	PAK1	p21 (RAC1) activated kinase 1	1932
209619_at	CD74	CD74 molecule	2077
209649_at	STAM2	signal transducing adaptor molecule 2	1647
209650_s_at	TBC1D22A	TBC1 domain family member 22A	0.661
209683_at	FAM49A	family with sequence similarity 49 member A	2274
209684_at	RIN2	Ras and Rab interactor 2	3091
209685_s_at	PRKCB	protein kinase C beta	1716
209691_s_at	DOK4	docking protein 4	-1722
209692_at	EYA2	EYA transcriptional coactivator and phosphatase 2	-0.541
209693_at	ASTN2	astrotactin 2	-1252
209695_at	PTP4A3	protein tyrosine phosphatase type IVA, member 3	2018-01-01
209696_at	FBP1	fructose-bisphosphatase 1	1812
209701_at	ERAP1	endoplasmic reticulum aminopeptidase 1	2225
209710_at	GATA2	GATA binding protein 2	-3.55
209714_s_at	CDKN3	cyclin dependent kinase inhibitor 3	-1163
209715_at	CBX5	chromobox 5	-1047
209717_at	EVI5	ecotropic viral integration site 5	3203
209721_s_at	IFFO1	intermediate filament family orphan 1	1591
209723_at	SERPINB9	serpin family B member 9	1612
209729_at	GAS2L1	growth arrest specific 2 like 1	0.912
209734_at	NCKAP1L	NCK associated protein 1 like	1958
209744_x_at	ITCH	itchy E3 ubiquitin protein ligase	1013
209748_at	SPAST	spastin	1704
209753_s_at	TMPO	thymopoietin	1456
209754_s_at	TMPO	thymopoietin	2079
209760_at	KIAA0922	KIAA0922	1551
209761_s_at	SP110	SP110 nuclear body protein	1615
209762_x_at	SP110	SP110 nuclear body protein	1855
209765_at	ADAM19	ADAM metallopeptidase domain 19	2684
209791_at	PADI2	peptidyl arginine deiminase 2	4753
209795_at	CD69	CD69 molecule	-3374
209808_x_at	ING1	inhibitor of growth family member 1	1174
209814_at	ZNF330	zinc finger protein 330	1856
209822_s_at	VLDLR	very low density lipoprotein receptor	-0.658
209823_x_at	HLA-DQB1	major histocompatibility complex, class II, DQ beta 1	2101
209827_s_at	IL16	interleukin 16	1583
209835_x_at	CD44	CD44 molecule (Indian blood group)	1668
209850_s_at			0.818
209858_x_at	MPPE1	metallophosphoesterase 1	1642
209864_at	FRAT2	frequently rearranged in advanced T-cell lymphomas 2	3495
209868_s_at	RBMS1	RNA binding motif single stranded interacting protein 1	1128
209876_at	GIT2	GIT ArfGAP 2	0.87
209879_at	SELPLG	selectin P ligand	2377
209880_s_at	SELPLG	selectin P ligand	2021-03-01
209893_s_at	FUT4	fucosyltransferase 4	2069
209901_x_at	AIF1	allograft inflammatory factor 1	1931-03-01
209905_at	HOXA9	homeobox A9	-2702
209906_at	C3AR1	complement component 3a receptor 1	1798
209909_s_at	TGFB2	transforming growth factor beta 2	-1425
209915_s_at	NRXN1	neurexin 1	-0.879
209925_at	OCLN	occludin	-1249
209930_s_at	NFE2	nuclear factor, erythroid 2	1121
209933_s_at	CD300A	CD300a molecule	2736
209936_at	RBM5	RNA binding motif protein 5	0.646
209945_s_at	GSK3B	glycogen synthase kinase 3 beta	1343
209949_at	NCF2	neutrophil cytosolic factor 2	5419
209970_x_at	CASP1	caspase 1	3509
210010_s_at	SLC25A1	solute carrier family 25 member 1	0.72
210018_x_at	MALT1	MALT1 paracaspase	1607
210022_at	PCGF1	polycomb group ring finger 1	1871
210035_s_at	FAM69A///SNORA66	family with sequence similarity 69 member A///small nucleolar RNA, H/ACA box 66	-0.734
210038_at	PRKCQ	protein kinase C theta	-1672
210042_s_at	CTSZ	cathepsin Z	1899
210070_s_at	CPT1B	carnitine palmitoyltransferase 1B	-0.529
210075_at	MARCH2	membrane associated ring-CH-type finger 2	1389
210101_x_at	SH3GLB1	SH3 domain containing GRB2 like endophilin B1	1412
210102_at	VWA5A	von Willebrand factor A domain containing 5A	-1708
210105_s_at	FYN	FYN proto-oncogene, Src family tyrosine kinase	2457
210113_s_at	NLRP1	NLR family pyrin domain containing 1	2016
210118_s_at	IL1A	interleukin 1 alpha	-0.845
210131_x_at	SDHC	succinate dehydrogenase complex subunit C	1761
210136_at			1759
210148_at	HIPK3	homeodomain interacting protein kinase 3	0.757
210156_s_at	PCMT1	protein-L-isoaspartate (D-aspartate) O-methyltransferase	1961
210166_at	TLR5	toll like receptor 5	2021-04-02
210174_at	NR5A2	nuclear receptor subfamily 5 group A member 2	-0.664
210176_at	TLR1	toll like receptor 1	4471
210184_at	ITGAX	integrin subunit alpha X	3093
210186_s_at	FKBP1A	FK506 binding protein 1A	2191
210187_at	FKBP1A	FK506 binding protein 1A	0.829
210215_at	TFR2	transferrin receptor 2	-1255
210222_s_at	RTN1	reticulon 1	4157
210224_at	MR1	major histocompatibility complex, class I-related	2028-01-01
210225_x_at	LILRB3	leukocyte immunoglobulin like receptor B3	1556
210252_s_at	MADD	MAP kinase activating death domain	1003
210260_s_at	TNFAIP8	TNF alpha induced protein 8	1678
210275_s_at	ZFAND5	zinc finger AN1-type containing 5	1661
210277_at	AP4S1	adaptor related protein complex 4 sigma 1 subunit	-1.57
210298_x_at	FHL1	four and a half LIM domains 1	-0.603
210310_s_at	FGF5	fibroblast growth factor 5	-0.855
210314_x_at	TNFSF13	tumor necrosis factor superfamily member 13	3206
210325_at	CD1A	CD1a molecule	1344
210338_s_at	HSPA8	heat shock protein family A (Hsp70) member 8	1262
210349_at	CAMK4	calcium/calmodulin dependent protein kinase IV	-1098
210375_at	PTGER3	prostaglandin E receptor 3	-1082
210387_at	NCALD	neurocalcin delta	-1534
210390_s_at	CCL15	C-C motif chemokine ligand 15	-0.861
210416_s_at	CHEK2	checkpoint kinase 2	1465
210422_x_at	SLC11A1	solute carrier family 11 member 1	2021-03-02
210423_s_at	SLC11A1	solute carrier family 11 member 1	4669
210425_x_at			-1.79
210427_x_at	ANXA2	annexin A2	3517
210460_s_at	PSMD4	proteasome 26S subunit, non-ATPase 4	1722
210461_s_at	ABLIM1	actin binding LIM protein 1	-3201
210463_x_at	TRMT1	tRNA methyltransferase 1	-1152
210473_s_at			-1012
210504_at	KLF1	Kruppel like factor 1	-1585
210512_s_at	VEGFA	vascular endothelial growth factor A	2969
210525_x_at	EFCAB11	EF-hand calcium binding domain 11	-0.722
210542_s_at	SLCO3A1	solute carrier organic anion transporter family member 3A1	0.707
210549_s_at	CCL23	C-C motif chemokine ligand 23	-0.638
210568_s_at	RECQL	RecQ like helicase	1208
210571_s_at	CMAHP	cytidine monophospho-N-acetylneuraminic acid hydroxylase, pseudogene	-1079
210580_x_at	SULT1A4///SULT1A3	sulfotransferase family 1A member 4///sulfotransferase family 1A member 3	1978
210598_at			1348
210605_s_at	MFGE8	milk fat globule-EGF factor 8 protein	-0.713
210609_s_at	TP53I3	tumor protein p53 inducible protein 3	1189
210629_x_at	LST1	leukocyte specific transcript 1	3347
210638_s_at	FBXO9	F-box protein 9	1591
210643_at	TNFSF11	tumor necrosis factor superfamily member 11	-1661
210660_at	LILRA1	leukocyte immunoglobulin like receptor A1	3124
210663_s_at	KYNU	kynureninase	3343
210681_s_at	USP15	ubiquitin specific peptidase 15	1767
210716_s_at	CLIP1	CAP-Gly domain containing linker protein 1	1761
210734_x_at	MAX	MYC associated factor X	-0.983
210744_s_at	IL5RA	interleukin 5 receptor subunit alpha	-1065
210746_s_at	EPB42	erythrocyte membrane protein band 4.2	-1.37
210754_s_at	LYN	LYN proto-oncogene, Src family tyrosine kinase	2815
210756_s_at	NOTCH2	notch 2	2899
210762_s_at	DLC1	DLC1 Rho GTPase activating protein	-1866
210772_at	FPR2	formyl peptide receptor 2	2037
210784_x_at	LILRB3	leukocyte immunoglobulin like receptor B3	1844
210785_s_at	THEMIS2	thymocyte selection associated family member 2	2984
210786_s_at	FLI1	Fli-1 proto-oncogene, ETS transcription factor	1482
210787_s_at	CAMKK2	calcium/calmodulin dependent protein kinase kinase 2	1108
210788_s_at	DHRS7	dehydrogenase/reductase 7	1375
210817_s_at	CALCOCO2	calcium binding and coiled-coil domain 2	1741
210840_s_at	IQGAP1	IQ motif containing GTPase activating protein 1	2426
210844_x_at	CTNNA1	catenin alpha 1	2426
210845_s_at	PLAUR	plasminogen activator, urokinase receptor	2591
210859_x_at	CLN3	CLN3, battenin	2021-02-01
210867_at	CNOT4	CCR4-NOT transcription complex subunit 4	-1027
210872_x_at	GAS7	growth arrest specific 7	1218
210875_s_at	ZEB1	zinc finger E-box binding homeobox 1	-0.997
210895_s_at	CD86	CD86 molecule	3681
210916_s_at	CD44	CD44 molecule (Indian blood group)	2471
210931_at	RNF6	ring finger protein 6	-1258
210943_s_at	LYST	lysosomal trafficking regulator	4419
210951_x_at	RAB27A	RAB27A, member RAS oncogene family	2428
210959_s_at	SRD5A1	steroid 5 alpha-reductase 1	3086
210971_s_at	ARNTL	aryl hydrocarbon receptor nuclear translocator like	1374
210978_s_at	TAGLN2	transgelin 2	1967
210980_s_at	ASAH1	N-acylsphingosine amidohydrolase 1	2334
210982_s_at	HLA-DRA	major histocompatibility complex, class II, DR alpha	2506
210983_s_at	MCM7	minichromosome maintenance complex component 7	-0.897
210986_s_at	TPM1	tropomyosin 1 (alpha)	1978
210987_x_at			1679
210992_x_at	FCGR2C	Fc fragment of IgG receptor IIc (gene/pseudogene)	3743
210999_s_at	GRB10	growth factor receptor bound protein 10	-1675
211031_s_at	CLIP2	CAP-Gly domain containing linker protein 2	-0.813
211034_s_at	HECTD4	HECT domain E3 ubiquitin protein ligase 4	0.976
211056_s_at	SRD5A1	steroid 5 alpha-reductase 1	2495
211064_at	ZNF493	zinc finger protein 493	-1417
211067_s_at	GAS7	growth arrest specific 7	1931-02-01
211071_s_at	MLLT11	myeloid/lymphoid or mixed-lineage leukemia; translocated to, 11	-3331
211073_x_at	RPL3	ribosomal protein L3	-0.789
211090_s_at	PRPF4B	pre-mRNA processing factor 4B	1199
211106_at			-1.23
211133_x_at	LILRB3	leukocyte immunoglobulin like receptor B3	2089
211135_x_at	LILRB3	leukocyte immunoglobulin like receptor B3	1636
211138_s_at	KMO	kynurenine 3-monooxygenase (kynurenine 3-hydroxylase)	2008
211139_s_at	NAB1	NGFI-A binding protein 1	1292
211163_s_at	TNFRSF10C	TNF receptor superfamily member 10c	0.566
211165_x_at	EPHB2	EPH receptor B2	-0.81
211168_s_at	UPF1	UPF1, RNA helicase and ATPase	2002
211213_at	ORC5	origin recognition complex subunit 5	-1093
211221_at	TADA3	transcriptional adaptor 3	-0.739
211261_at	NUP214	nucleoporin 214	-0.612
211267_at			-1317
211275_s_at	GYG1	glycogenin 1	2365
211284_s_at	GRN	granulin	1552
211286_x_at	CSF2RA	colony stimulating factor 2 receptor alpha subunit	1313
211316_x_at	CFLAR	CASP8 and FADD like apoptosis regulator	1835
211317_s_at	CFLAR	CASP8 and FADD like apoptosis regulator	2084
211336_x_at	LILRB1	leukocyte immunoglobulin like receptor B1	1791
211352_s_at			1546
211357_s_at			-1288
211366_x_at	CASP1	caspase 1	3319
211368_s_at	CASP1	caspase 1	3619
211374_x_at			-1003
211380_s_at	PRKG1	protein kinase, cGMP-dependent, type I	-0.529
211383_s_at	WDR37	WD repeat domain 37	1331
211385_x_at	SULT1A2	sulfotransferase family 1A member 2	1558
211395_x_at	FCGR2C	Fc fragment of IgG receptor IIc (gene/pseudogene)	2991
211404_s_at	APLP2	amyloid beta precursor like protein 2	2501
211429_s_at	SERPINA1	serpin family A member 1	4621
211433_x_at	FAM214B	family with sequence similarity 214 member B	1128
211434_s_at	CCRL2	C-C motif chemokine receptor like 2	1326
211458_s_at	GABARAPL3	GABA type A receptor associated protein like 3 pseudogene	1445
211478_s_at	DPP4	dipeptidyl peptidase 4	-0.939
211484_s_at	DSCAM	DS cell adhesion molecule	-0.724
211487_x_at			-0.558
211491_at	ADRA1A	adrenoceptor alpha 1A	-0.779
211495_x_at	TNFSF13	tumor necrosis factor superfamily member 13	2021-03-01
211517_s_at	IL5RA	interleukin 5 receptor subunit alpha	-1407
211519_s_at	KIF2C	kinesin family member 2C	-0.555
211529_x_at	HLA-G	major histocompatibility complex, class I, G	1342
211536_x_at	MAP3K7	mitogen-activated protein kinase kinase kinase 7	-0.977
211538_s_at			-1006
211549_s_at	HPGD	hydroxyprostaglandin dehydrogenase 15-(NAD)	-0.848
211554_s_at	APAF1	apoptotic peptidase activating factor 1	0.654
211558_s_at	DHPS	deoxyhypusine synthase	0.718
211559_s_at	CCNG2	cyclin G2	1171
211571_s_at	VCAN	versican	4391
211575_s_at			0.923
211576_s_at	SLC19A1	solute carrier family 19 member 1	2314
211581_x_at	LST1	leukocyte specific transcript 1	2826
211582_x_at	LST1	leukocyte specific transcript 1	2907
211609_x_at			1973
211612_s_at			2291
211661_x_at	PTAFR	platelet activating factor receptor	1637
211665_s_at	SOS2	SOS Ras/Rho guanine nucleotide exchange factor 2	1381
211668_s_at			-0.872
211672_s_at	ARPC4	actin related protein 2/3 complex subunit 4	1946
211676_s_at	IFNGR1	interferon gamma receptor 1	2234
211677_x_at	CADM3	cell adhesion molecule 3	-0.709
211690_at			-1442
211702_s_at	USP32	ubiquitin specific peptidase 32	1679
211711_s_at	PTEN	phosphatase and tensin homolog	1231
211716_x_at	ARHGDIA	Rho GDP dissociation inhibitor alpha	1062
211729_x_at	BLVRA	biliverdin reductase A	2021-05-02
211732_x_at	HNMT	histamine N-methyltransferase	2434
211737_x_at	PTN	pleiotrophin	-1433
211742_s_at	EVI2B	ecotropic viral integration site 2B	1965
211744_s_at	CD58	CD58 molecule	1901
211749_s_at	VAMP3	vesicle associated membrane protein 3	2021-04-02
211751_at			-1207
211763_s_at	UBE2B	ubiquitin conjugating enzyme E2 B	1921
211764_s_at	UBE2D1	ubiquitin conjugating enzyme E2 D1	1851
211769_x_at	SERINC3	serine incorporator 3	1974-01-01
211779_x_at	AP2A2	adaptor related protein complex 2 alpha 2 subunit	1283
211794_at	FYB	FYN binding protein	2405
211795_s_at	FYB	FYN binding protein	2522
211799_x_at	HLA-C	major histocompatibility complex, class I, C	1828
211800_s_at	USP4	ubiquitin specific peptidase 4	1571
211816_x_at	FCAR	Fc fragment of IgA receptor	2721
211822_s_at	NLRP1	NLR family pyrin domain containing 1	1004
211824_x_at	NLRP1	NLR family pyrin domain containing 1	1164
211862_x_at	CFLAR	CASP8 and FADD like apoptosis regulator	2178
211878_at			-0.829
211886_s_at	TBX5	T-box 5	-1231
211911_x_at	HLA-B	major histocompatibility complex, class I, B	2524
211923_s_at	ZNF471	zinc finger protein 471	-0.738
211924_s_at	PLAUR	plasminogen activator, urokinase receptor	1306
211926_s_at	MYH9	myosin, heavy chain 9, non-muscle	1908
211928_at	DYNC1H1	dynein cytoplasmic 1 heavy chain 1	1254
211937_at	EIF4B	eukaryotic translation initiation factor 4B	1163
211945_s_at	ITGB1	integrin subunit beta 1	1302
211950_at	UBR4	ubiquitin protein ligase E3 component n-recognin 4	1417
211962_s_at	ZFP36L1	ZFP36 ring finger protein like 1	1385
211963_s_at	ARPC5	actin related protein 2/3 complex subunit 5	1557
211964_at	COL4A2	collagen type IV alpha 2 chain	-1635
211965_at	ZFP36L1	ZFP36 ring finger protein like 1	3522
211974_x_at	RBPJ	recombination signal binding protein for immunoglobulin kappa J region	1611
211977_at	GPR107	G protein-coupled receptor 107	1945-01-01
211984_at	CALM1	calmodulin 1	1118
211985_s_at	CALM1	calmodulin 1	2196
211991_s_at	HLA-DPA1	major histocompatibility complex, class II, DP alpha 1	2357
211994_at	RAD52	RAD52 homolog, DNA repair protein	1139
212002_at	SZRD1	SUZ RNA binding domain containing 1	1724
212004_at	SZRD1	SUZ RNA binding domain containing 1	1859
212014_x_at	CD44	CD44 molecule (Indian blood group)	1542
212022_s_at	MKI67	marker of proliferation Ki-67	-1365
212039_x_at	RPL3	ribosomal protein L3	-0.852
212040_at	TGOLN2	trans-golgi network protein 2	3121
212041_at	ATP6V0D1	ATPase H+ transporting V0 subunit d1	1687
212043_at	TGOLN2	trans-golgi network protein 2	1096
212050_at	WIPF2	WAS/WASL interacting protein family member 2	2853
212051_at	WIPF2	WAS/WASL interacting protein family member 2	1197
212063_at	CD44	CD44 molecule (Indian blood group)	1292
212065_s_at	USP34	ubiquitin specific peptidase 34	1254
212071_s_at	SPTBN1	spectrin beta, non-erythrocytic 1	-1.56
212082_s_at	MYL6	myosin light chain 6	1221
212098_at	MGAT5	mannosyl (alpha-1,6-)-glycoprotein beta-1,6-N-acetyl-glucosaminyltransferase	2021-01-01
212099_at	RHOB	ras homolog family member B	4293
212100_s_at	POLDIP3	DNA polymerase delta interacting protein 3	1625
212103_at	KPNA6	karyopherin subunit alpha 6	1159
212111_at	STX12	syntaxin 12	2728
212112_s_at	STX12	syntaxin 12	2476
212119_at	RHOQ	ras homolog family member Q	2417
212120_at	RHOQ	ras homolog family member Q	3196
212122_at	RHOQ	ras homolog family member Q	2517
212141_at	MCM4	minichromosome maintenance complex component 4	-0.516
212144_at	SUN2	Sad1 and UNC84 domain containing 2	1942
212163_at	KIDINS220	kinase D-interacting substrate 220kDa	1487
212171_x_at	VEGFA	vascular endothelial growth factor A	2358
212176_at	PNISR	PNN interacting serine and arginine rich protein	-0.668
212180_at	CRKL	CRK like proto-oncogene, adaptor protein	1196
212188_at	KCTD12	potassium channel tetramerization domain containing 12	4483
212190_at	SERPINE2	serpin family E member 2	-2806
212191_x_at	RPL13	ribosomal protein L13	-0.812
212192_at	KCTD12	potassium channel tetramerization domain containing 12	4382
212194_s_at	TM9SF4	transmembrane 9 superfamily member 4	0.926
212198_s_at	TM9SF4	transmembrane 9 superfamily member 4	1944
212235_at	PLXND1	plexin D1	1377
212242_at	TUBA4A	tubulin alpha 4a	2217
212249_at	PIK3R1	phosphoinositide-3-kinase regulatory subunit 1	1245
212251_at	MTDH	metadherin	1489
212252_at	CAMKK2	calcium/calmodulin dependent protein kinase kinase 2	2756
212262_at	QKI	QKI, KH domain containing RNA binding	2336
212263_at	QKI	QKI, KH domain containing RNA binding	2256
212269_s_at	MCM3AP	minichromosome maintenance complex component 3 associated protein	1137
212271_at	MAPK1	mitogen-activated protein kinase 1	1902
212274_at	LPIN1	lipin 1	-1496
212302_at	RTF1	RTF1 homolog, Paf1/RNA polymerase II complex component	1263
212321_at	SGPL1	sphingosine-1-phosphate lyase 1	2622
212322_at	SGPL1	sphingosine-1-phosphate lyase 1	3468
212323_s_at	VPS13D	vacuolar protein sorting 13 homolog D	0.886
212334_at	GNS	glucosamine (N-acetyl)-6-sulfatase	1635
212335_at	GNS	glucosamine (N-acetyl)-6-sulfatase	1975-03-01
212358_at	CLIP3	CAP-Gly domain containing linker protein 3	-1106
212359_s_at	ZSWIM8	zinc finger SWIM-type containing 8	0.976
212370_x_at	FAM21A	family with sequence similarity 21 member A	1557
212386_at	TCF4	transcription factor 4	-1394
212387_at	TCF4	transcription factor 4	-1331
212403_at	UBE3B	ubiquitin protein ligase E3B	2022-01-01
212408_at	TOR1AIP1	torsin 1A interacting protein 1	1182
212412_at	PDLIM5	PDZ and LIM domain 5	2408
212413_at	2006-09-01	septin 6	-1037
212414_s_at	GLYR1///SEPT6	glyoxylate reductase 1 homolog///septin 6	-1637
212419_at	ZCCHC24	zinc finger CCHC-type containing 24	2981
212421_at	KIAA0930	KIAA0930	1575
212422_at	PDCD11	programmed cell death 11	-0.612
212441_at	KIAA0232	KIAA0232	1921
212457_at	TFE3	transcription factor binding to IGHM enhancer 3	2146
212459_x_at	SUCLG2	succinate-CoA ligase GDP-forming beta subunit	1243
212468_at	SPAG9	sperm associated antigen 9	1432
212472_at	MICAL2	microtubule associated monooxygenase, calponin and LIM domain containing 2	2841
212473_s_at	MICAL2	microtubule associated monooxygenase, calponin and LIM domain containing 2	2539
212477_at	ACAP2	ArfGAP with coiled-coil, ankyrin repeat and PH domains 2	1982-01-01
212481_s_at	TPM4	tropomyosin 4	1005
212485_at	GPATCH8	G-patch domain containing 8	1087
212486_s_at	FYN	FYN proto-oncogene, Src family tyrosine kinase	2822
212488_at	COL5A1	collagen type V alpha 1 chain	-1626
212501_at	CEBPB	CCAAT/enhancer binding protein beta	2122
212502_at	ADO	2-aminoethanethiol dioxygenase	2591
212506_at	PICALM	phosphatidylinositol binding clathrin assembly protein	2909
212510_at	GPD1L	glycerol-3-phosphate dehydrogenase 1-like	1517
212511_at	PICALM	phosphatidylinositol binding clathrin assembly protein	2942
212516_at	ARAP1	ArfGAP with RhoGAP domain, ankyrin repeat and PH domain 1	0.868
212518_at	PIP5K1C	phosphatidylinositol-4-phosphate 5-kinase type 1 gamma	1603
212523_s_at			1553
212528_at	DESI1	desumoylating isopeptidase 1	1849
212530_at	NEK7	NIMA related kinase 7	1573
212532_s_at	LSM12	LSM12 homolog	1096
212534_at	ZNF24	zinc finger protein 24	1121
212535_at	MEF2A	myocyte enhancer factor 2A	1449
212543_at	AIM1	absent in melanoma 1	1804
212552_at	HPCAL1	hippocalcin like 1	1013
212560_at	SORL1	sortilin related receptor 1	1918
212562_s_at	CTSZ	cathepsin Z	1953-01-01
212576_at	MGRN1	mahogunin ring finger 1	2487
212578_x_at	RPS17	ribosomal protein S17	-0.483
212583_at	AQR	aquarius intron-binding spliceosomal factor	2021-04-01
212586_at	CAST	calpastatin	1721
212587_s_at	PTPRC	protein tyrosine phosphatase, receptor type C	1525
212590_at	RRAS2	related RAS viral (r-ras) oncogene homolog 2	-1627
212598_at	WDFY3	WD repeat and FYVE domain containing 3	2325
212602_at	WDFY3	WD repeat and FYVE domain containing 3	2028-01-01
212604_at	MRPS31	mitochondrial ribosomal protein S31	1006
212606_at	WDFY3	WD repeat and FYVE domain containing 3	3421
212607_at	AKT3	AKT serine/threonine kinase 3	1072
212612_at	RCOR1	REST corepressor 1	2061
212625_at	STX10	syntaxin 10	2081
212628_at	PKN2	protein kinase N2	1275
212632_at	STX7	syntaxin 7	2574
212636_at	QKI	QKI, KH domain containing RNA binding	3296
212650_at	EHBP1	EH domain binding protein 1	-0.83
212655_at	ZCCHC14	zinc finger CCHC-type containing 14	1354
212662_at	PVR	poliovirus receptor	1348
212663_at	FKBP15	FK506 binding protein 15	2427
212665_at	TIPARP	TCDD inducible poly(ADP-ribose) polymerase	1421
212681_at	EPB41L3	erythrocyte membrane protein band 4.1 like 3	2379
212683_at	SLC25A44	solute carrier family 25 member 44	1307
212697_at	FAM134C	family with sequence similarity 134 member C	2375
212698_s_at	2010-09-01	septin 10	2482
212702_s_at	BICD2	BICD cargo adaptor 2	2026-02-01
212706_at	RASA4	RAS p21 protein activator 4	1453
212717_at	PLEKHM1	pleckstrin homology and RUN domain containing M1	1507
212733_at	RUBCN	RUN and cysteine rich domain containing beclin 1 interacting protein	1986
212734_x_at	RPL13	ribosomal protein L13	-0.759
212735_at	RUBCN	RUN and cysteine rich domain containing beclin 1 interacting protein	1061
212738_at	ARHGAP19	Rho GTPase activating protein 19	2001
212743_at	RCHY1	ring finger and CHY zinc finger domain containing 1	0.878
212748_at	MKL1	megakaryoblastic leukemia (translocation) 1	1757
212753_at	PCGF3	polycomb group ring finger 3	1701
212756_s_at	UBR2	ubiquitin protein ligase E3 component n-recognin 2	1718
212758_s_at	ZEB1	zinc finger E-box binding homeobox 1	-0.927
212761_at	TCF7L2	transcription factor 7 like 2	2021-03-02
212764_at			-3122
212765_at	CAMSAP2	calmodulin regulated spectrin associated protein family member 2	2136
212771_at	FAM171A1	family with sequence similarity 171 member A1	-1652
212774_at	ZBTB18	zinc finger and BTB domain containing 18	1671
212788_x_at	FTL	ferritin light chain	1535
212794_s_at	KIAA1033	KIAA1033	1888
212795_at	KIAA1033	KIAA1033	1643
212796_s_at	TBC1D2B	TBC1 domain family member 2B	2358
212800_at	STX6	syntaxin 6	2021-01-01
212802_s_at	GAPVD1	GTPase activating protein and VPS9 domains 1	1313
212807_s_at	SORT1	sortilin 1	1947-01-01
212808_at	NFATC2IP	nuclear factor of activated T-cells 2 interacting protein	1204
212820_at	DMXL2	Dmx like 2	2402
212830_at	MEGF9	multiple EGF like domains 9	4011
212831_at	MEGF9	multiple EGF like domains 9	2248
212836_at	POLD3	DNA polymerase delta 3, accessory subunit	1481
212837_at	FAM175B	family with sequence similarity 175 member B	1684
212838_at	DNMBP	dynamin binding protein	1739
212845_at	SAMD4A	sterile alpha motif domain containing 4A	2956
212847_at	FUBP1	far upstream element binding protein 1	-1339
212851_at	DCUN1D4	defective in cullin neddylation 1 domain containing 4	1311
212852_s_at	TROVE2	TROVE domain family member 2	0.883
212856_at	GRAMD4	GRAM domain containing 4	1657
212864_at	CDS2	CDP-diacylglycerol synthase 2	1769
212872_s_at	MED20	mediator complex subunit 20	2297
212873_at	ARHGAP45	Rho GTPase activating protein 45	1144
212881_at	PIAS4	protein inhibitor of activated STAT 4	1288
212882_at	KLHL18	kelch like family member 18	2876
212886_at	CCDC69	coiled-coil domain containing 69	2335
212897_at	CDK19	cyclin dependent kinase 19	2108
212907_at	SLC30A1	solute carrier family 30 member 1	3226
212947_at	SLC9A8	solute carrier family 9 member A8	0.745
212948_at	CAMTA2	calmodulin binding transcription activator 2	1
212951_at	ADGRF5	adhesion G protein-coupled receptor F5	-1048
212956_at	TBC1D9	TBC1 domain family member 9	4081
212971_at	CARS	cysteinyl-tRNA synthetase	2211
212975_at	DENND3	DENN domain containing 3	1731
212989_at	SGMS1	sphingomyelin synthase 1	1714
212990_at	SYNJ1	synaptojanin 1	1302
212993_at	NACC2	NACC family member 2	4167
212997_s_at	TLK2	tousled like kinase 2	0.84
213002_at	MARCKS	myristoylated alanine rich protein kinase C substrate	0.632
213003_s_at			2406
213006_at	CEBPD	CCAAT/enhancer binding protein delta	3037
213034_at	SIK3	SIK family kinase 3	2181
213038_at	RNF19B	ring finger protein 19B	1383
213045_at	MAST3	microtubule associated serine/threonine kinase 3	2157
213052_at	PRKAR2A	protein kinase cAMP-dependent type II regulatory subunit alpha	1906
213067_at	MYH10	myosin, heavy chain 10, non-muscle	-1283
213069_at	HEG1	heart development protein with EGF like domains 1	2021-02-02
213073_at	ZFYVE26	zinc finger FYVE-type containing 26	-0.818
213082_s_at	SLC35D2	solute carrier family 35 member D2	1292
213090_s_at	TAF4	TATA-box binding protein associated factor 4	1474
213095_x_at	AIF1	allograft inflammatory factor 1	2817
213099_at	ANGEL1	angel homolog 1	1968-01-01
213102_at	ACTR3	ARP3 actin related protein 3 homolog	1194
213114_at	RER1	retention in endoplasmic reticulum sorting receptor 1	1447
213119_at	SLC36A1	solute carrier family 36 member 1	2056
213123_at	MFAP3	microfibrillar associated protein 3	1999
213125_at	OLFML2B	olfactomedin like 2B	0.73
213129_s_at	GCSH	glycine cleavage system protein H	-1313
213135_at	TIAM1	T-cell lymphoma invasion and metastasis 1	3302
213137_s_at	PTPN2	protein tyrosine phosphatase, non-receptor type 2	0.879
213142_x_at	GSAP	gamma-secretase activating protein	2548
213146_at	KDM6B	lysine demethylase 6B	2062
213154_s_at	BICD2	BICD cargo adaptor 2	1577
213158_at	ZBTB20	zinc finger and BTB domain containing 20	-1529
213160_at	DOCK2	dedicator of cytokinesis 2	1316
213165_at	CEP350	centrosomal protein 350	1562
213170_at	GPX7	glutathione peroxidase 7	-0.922
213181_s_at	MOCS1	molybdenum cofactor synthesis 1	-0.987
213187_x_at	FTL	ferritin light chain	1958
213188_s_at	MINA	MYC induced nuclear antigen	1267
213212_x_at			-1173
213221_s_at	SIK2	salt inducible kinase 2	1428
213236_at	SASH1	SAM and SH3 domain containing 1	1282
213238_at	ATP10D	ATPase phospholipid transporting 10D (putative)	2214
213241_at	PLXNC1	plexin C1	2814
213258_at	TFPI	tissue factor pathway inhibitor	-1977
213263_s_at	PCBP2	poly(rC) binding protein 2	1834
213264_at	PCBP2	poly(rC) binding protein 2	1392
213274_s_at	CTSB	cathepsin B	3435
213275_x_at	CTSB	cathepsin B	1895
213278_at	MTMR9	myotubularin related protein 9	1411
213280_at	RAP1GAP2	RAP1 GTPase activating protein 2	0.961
213310_at	AGO2	argonaute 2, RISC catalytic component	1414
213329_at	SRGAP2	SLIT-ROBO Rho GTPase activating protein 2	2178
213337_s_at	SOCS1	suppressor of cytokine signaling 1	-0.528
213341_at	FEM1C	fem-1 homolog C	2229
213348_at	CDKN1C	cyclin dependent kinase inhibitor 1C	2544
213349_at	TMCC1	transmembrane and coiled-coil domain family 1	0.736
213353_at	ABCA5	ATP binding cassette subfamily A member 5	-1.41
213361_at	TDRD7	tudor domain containing 7	1212
213362_at	PTPRD	protein tyrosine phosphatase, receptor type D	-1151
213385_at	CHN2	chimerin 2	2242
213396_s_at	AKAP10	A-kinase anchoring protein 10	1756
213397_x_at	RNASE4	ribonuclease A family member 4	2291
213400_s_at	TBL1X	transducin (beta)-like 1X-linked	2688
213401_s_at			2637
213405_at	RAB22A	RAB22A, member RAS oncogene family	1965
213406_at	WSB1	WD repeat and SOCS box containing 1	1158
213411_at	ADAM22	ADAM metallopeptidase domain 22	-0.717
213418_at	HSPA6	heat shock protein family A (Hsp70) member 6	2667
213419_at	APBB2	amyloid beta precursor protein binding family B member 2	-0.69
213434_at	STX2	syntaxin 2	1581
213435_at	SATB2	SATB homeobox 2	1149
213446_s_at	IQGAP1	IQ motif containing GTPase activating protein 1	3043
213447_at	SNRPN///IPW	small nuclear ribonucleoprotein polypeptide N///imprinted in Prader-Willi syndrome (non-protein coding)	-0.909
213454_at	APITD1-CORT///APITD1	APITD1-CORT readthrough///apoptosis-inducing, TAF9-like domain 1	-1002
213455_at			0.621
213475_s_at	ITGAL	integrin subunit alpha L	2164
213481_at	S100A13	S100 calcium binding protein A13	1024
213494_s_at	YY1	YY1 transcription factor	1371
213502_x_at			-1055
213503_x_at	ANXA2	annexin A2	3469
213504_at	COPS6	COP9 signalosome subunit 6	1129
213508_at	SPTSSA	serine palmitoyltransferase small subunit A	2677
213514_s_at	DIAPH1	diaphanous related formin 1	2284
213521_at	PTPN18	protein tyrosine phosphatase, non-receptor type 18	2658
213522_s_at	SLC16A3	solute carrier family 16 member 3	1924
213542_at	ZNF710	zinc finger protein 710	2106
213552_at	GLCE	glucuronic acid epimerase	2084
213553_x_at	APOC1	apolipoprotein C1	-0.778
213559_s_at	ZNF467	zinc finger protein 467	2022-01-01
213564_x_at	LDHB	lactate dehydrogenase B	-1605
213566_at	RNASE6	ribonuclease A family member k6	3402
213571_s_at	EIF4E2	eukaryotic translation initiation factor 4E family member 2	2019
213579_s_at	EP300	E1A binding protein p300	1391
213582_at	ATP11A	ATPase phospholipid transporting 11A	1441
213590_at	SLC16A5	solute carrier family 16 member 5	0.91
213603_s_at	RAC2	ras-related C3 botulinum toxin substrate 2 (rho family, small GTP binding protein Rac2)	1042
213604_at	TCEB3	transcription elongation factor B subunit 3	2504
213610_s_at	KLHL23	kelch like family member 23	-1104
213618_at	ARAP2	ArfGAP with RhoGAP domain, ankyrin repeat and PH domain 2	1983-02-01
213624_at	SMPDL3A	sphingomyelin phosphodiesterase acid like 3A	2132
213645_at	ENOSF1	enolase superfamily member 1	-1463
213650_at	GOLGA8B///GOLGA8A	golgin A8 family member B///golgin A8 family member A	-0.959
213652_at	PCSK5	proprotein convertase subtilisin/kexin type 5	1599
213665_at	SOX4	SRY-box 4	-1172
213666_at	2006-09-01	septin 6	-2195
213682_at	NUP50	nucleoporin 50	0.998
213696_s_at	MED8	mediator complex subunit 8	0.86
213700_s_at	PKM	pyruvate kinase, muscle	1423
213702_x_at	ASAH1	N-acylsphingosine amidohydrolase 1	2028
213703_at			-1675
213708_s_at	MLX	MLX, MAX dimerization protein	1982-01-01
213710_s_at	CALM1	calmodulin 1	1949-01-01
213716_s_at	SECTM1	secreted and transmembrane 1	2708
213727_x_at	MPPE1	metallophosphoesterase 1	1518
213728_at	LAMP1	lysosomal associated membrane protein 1	0.733
213733_at	MYO1F	myosin IF	2042
213734_at	WSB2	WD repeat and SOCS box containing 2	1224
213737_x_at			-1181
213742_at	SRSF11	serine and arginine rich splicing factor 11	-1039
213746_s_at	FLNA	filamin A	1974-01-01
213772_s_at	GGA2	golgi associated, gamma adaptin ear containing, ARF binding protein 2	1768
213786_at	TAX1BP1	Tax1 binding protein 1	1442
213798_s_at	CAP1	adenylate cyclase associated protein 1	1949-01-01
213801_x_at	RPSA	ribosomal protein SA	-0.731
213805_at	ABHD5	abhydrolase domain containing 5	2789
213810_s_at	AKIRIN2	akirin 2	1957-01-01
213818_x_at	TMEM179B	transmembrane protein 179B	0.885
213825_at	OLIG2	oligodendrocyte lineage transcription factor 2	0.707
213836_s_at	WIPI1	WD repeat domain, phosphoinositide interacting 1	2039
213839_at	CLMN	calmin	3436
213848_at	DUSP7	dual specificity phosphatase 7	1711
213850_s_at	SCAF11	SR-related CTD associated factor 11	1318
213857_s_at	CD47	CD47 molecule	-0.749
213868_s_at	DHRS7	dehydrogenase/reductase 7	0.905
213871_s_at	DNPH1	2'-deoxynucleoside 5'-phosphate N-hydrolase 1	-0.835
213872_at	C6orf62	chromosome 6 open reading frame 62	1518
213875_x_at	C6orf62	chromosome 6 open reading frame 62	1878
213878_at	RECQL	RecQ like helicase	1964-01-01
213908_at			-0.741
213918_s_at	NIPBL	NIPBL, cohesin loading factor	1477
213922_at	TTBK2	tau tubulin kinase 2	2019-01-01
213923_at	RAP2B	RAP2B, member of RAS oncogene family	1961-01-01
213936_x_at	SFTPB	surfactant protein B	-0.508
213943_at	TWIST1	twist family bHLH transcription factor 1	-1174
213949_s_at	DOHH	deoxyhypusine hydroxylase/monooxygenase	-0.973
213951_s_at	PSMC3IP	PSMC3 interacting protein	1306
213952_s_at	ALOX5	arachidonate 5-lipoxygenase	1638
213956_at	CEP350	centrosomal protein 350	1099
213964_x_at	C10orf95	chromosome 10 open reading frame 95	-2057
213982_s_at	RABGAP1L	RAB GTPase activating protein 1 like	1454
213988_s_at	SAT1	spermidine/spermine N1-acetyltransferase 1	2204
214002_at	MYL6	myosin light chain 6	1464
214004_s_at	VGLL4	vestigial like family member 4	1068
214016_s_at	SFPQ	splicing factor proline and glutamine rich	-0.902
214020_x_at	ITGB5	integrin subunit beta 5	-0.754
214030_at			2039
214039_s_at	LAPTM4B	lysosomal protein transmembrane 4 beta	-2.88
214043_at	PTPRD	protein tyrosine phosphatase, receptor type D	-3297
214047_s_at	MBD4	methyl-CpG binding domain 4, DNA glycosylase	1983
214051_at	TMSB15B	thymosin beta 15B	-2936
214054_at	DOK2	docking protein 2	1451
214056_at	MCL1	BCL2 family apoptosis regulator	1947
214058_at	MYCL	v-myc avian myelocytomatosis viral oncogene lung carcinoma derived homolog	2386
214060_at	SSBP1	single stranded DNA binding protein 1	-1127
214084_x_at	NCF1	neutrophil cytosolic factor 1	3215
214085_x_at	GLIPR1	GLI pathogenesis related 1	3048
214086_s_at	PARP2	poly(ADP-ribose) polymerase 2	-1652
214093_s_at	FUBP1	far upstream element binding protein 1	-1206
214104_at	GPR161	G protein-coupled receptor 161	-0.629
214110_s_at			-1014
214113_s_at	RBM8A	RNA binding motif protein 8A	1908
214119_s_at	FKBP1A	FK506 binding protein 1A	2021-04-02
214123_s_at			-0.867
214137_at	PTPRJ	protein tyrosine phosphatase, receptor type J	0.753
214149_s_at	ATP6V0E1	ATPase H+ transporting V0 subunit e1	0.772
214151_s_at	CCPG1	cell cycle progression 1	1627
214163_at	HSPB11	heat shock protein family B (small) member 11	-1507
214176_s_at	PBXIP1	PBX homeobox interacting protein 1	-1195
214177_s_at	PBXIP1	PBX homeobox interacting protein 1	-1411
214179_s_at	NFE2L1	nuclear factor, erythroid 2 like 1	1687
214181_x_at	LST1	leukocyte specific transcript 1	3101
214197_s_at	SETDB1	SET domain bifurcated 1	1398
214198_s_at	DGCR2	DiGeorge syndrome critical region gene 2	1191
214202_at			1507
214211_at	FTH1	ferritin heavy chain 1	3183
214231_s_at	VWA8	von Willebrand factor A domain containing 8	-0.739
214241_at	NDUFB8	NADH:ubiquinone oxidoreductase subunit B8	0.841
214244_s_at	ATP6V0E1	ATPase H+ transporting V0 subunit e1	1325
214246_x_at	MINK1	misshapen like kinase 1	2614
214247_s_at	DKK3	dickkopf WNT signaling pathway inhibitor 3	-0.946
214259_s_at	AKR7A2	aldo-keto reductase family 7 member A2	1481
214280_x_at	HNRNPA1	heterogeneous nuclear ribonucleoprotein A1	-0.809
214329_x_at	TNFSF10	tumor necrosis factor superfamily member 10	2299
214332_s_at	TSFM	Ts translation elongation factor, mitochondrial	-0.788
214334_x_at	DAZAP2	DAZ associated protein 2	0.73
214357_at	C1orf105	chromosome 1 open reading frame 105	-0.629
214427_at	NOP2	NOP2 nucleolar protein	-1007
214429_at	MTMR6	myotubularin related protein 6	1655
214449_s_at	RHOQ	ras homolog family member Q	1837
214450_at	CTSW	cathepsin W	-1598
214464_at	CDC42BPA	CDC42 binding protein kinase alpha	-1524
214467_at	GPR65	G protein-coupled receptor 65	2026-03-01
214486_x_at	CFLAR	CASP8 and FADD like apoptosis regulator	2186
214500_at	H2AFY	H2A histone family member Y	1504
214509_at	HIST1H3I	histone cluster 1, H3i	-1201
214511_x_at	FCGR1B///FCGR1A	Fc fragment of IgG receptor Ib///Fc fragment of IgG receptor Ia	3265
214531_s_at	SNX1	sorting nexin 1	1146
214541_s_at	QKI	QKI, KH domain containing RNA binding	1119
214544_s_at	SNAP23	synaptosome associated protein 23	1351
214572_s_at	INSL3	insulin like 3	-1061
214574_x_at	LST1	leukocyte specific transcript 1	2014-03-01
214585_s_at	VPS52	VPS52, GARP complex subunit	1072
214590_s_at	UBE2D1	ubiquitin conjugating enzyme E2 D1	2455
214596_at	CHRM3	cholinergic receptor muscarinic 3	-1418
214652_at	DRD1	dopamine receptor D1	-1002
214657_s_at	NEAT1	nuclear paraspeckle assembly transcript 1 (non-protein coding)	0.784
214663_at	DSTYK	dual serine/threonine and tyrosine protein kinase	0.944
214665_s_at	CHP1	calcineurin like EF-hand protein 1	1743
214670_at	ZKSCAN1	zinc finger with KRAB and SCAN domains 1	1299
214691_x_at			0.59
214693_x_at			1968-01-01
214696_at			1401
214699_x_at	WIPI2	WD repeat domain, phosphoinositide interacting 2	1367
214705_at	PATJ	PATJ, crumbs cell polarity complex component	-0.675
214719_at	SLC46A3	solute carrier family 46 member 3	1324
214721_x_at	CDC42EP4	CDC42 effector protein 4	2215
214722_at	NOTCH2NL	notch 2 N-terminal like	0.874
214723_x_at			-1709
214730_s_at	GLG1	golgi glycoprotein 1	1703
214735_at	IPCEF1	interaction protein for cytohesin exchange factors 1	2604
214746_s_at	ZNF467	zinc finger protein 467	1146
214752_x_at	FLNA	filamin A	2149
214754_at			1936-01-01
214765_s_at	NAAA	N-acylethanolamine acid amidase	1449
214780_s_at	MYO9B	myosin IXB	1594
214790_at	SENP6	SUMO1/sentrin specific peptidase 6	1136
214792_x_at	VAMP2	vesicle associated membrane protein 2	0.579
214806_at	BICD1	BICD cargo adaptor 1	-0.634
214807_at			3421
214812_s_at	MOB1A	MOB kinase activator 1A	1594
214823_at	ZNF204P	zinc finger protein 204, pseudogene	-0.487
214843_s_at	USP33	ubiquitin specific peptidase 33	0.916
214853_s_at	SHC1	SHC adaptor protein 1	1491
214857_at	C10orf95	chromosome 10 open reading frame 95	-1548
214869_x_at	GAPVD1	GTPase activating protein and VPS9 domains 1	1756
214873_at	LRP5L	LDL receptor related protein 5 like	-0.959
214875_x_at	APLP2	amyloid beta precursor like protein 2	2542
214879_x_at	USF2	upstream transcription factor 2, c-fos interacting	1349
214887_at	N4BP2L1	NEDD4 binding protein 2 like 1	1244
[truncated: 844 more rows]
