# Supplementary material for: NKL Homeobox Gene VENTX Is Part of a Regulatory Network in Human Conventional Dendritic Cells
Source: Int J Mol Sci. 2021 May 31;22(11):5902. doi: 10.3390/ijms22115902 (PMC8198381; doi:10.3390/ijms22115902)
Supplement: Supplementary file 1 [file ijms-22-05902-s001.zip › SupplTable4_GSE89565_BPDCN-VENTX-AML_differentially expressed genes.xlsx]

## Sheet: Tabelle1
ID	Gene.symbol	log2(fold change)
1294_at	MIR5193///UBA7	-1298
1552274_at	PXK	-1032
1552276_a_at	VPS18	-0.551
1552278_a_at	SLC46A1	-0.332
1552279_a_at	SLC46A1	-0.602
1552281_at	SLC39A5	-0.584
1552309_a_at	NEXN	1956
1552315_at	GIMAP1	-1223
1552316_a_at	GIMAP1	-2068
1552335_at	CATSPER1	-1.18
1552337_s_at	HOXD4	-0.333
1552338_at	GSC	-0.604
1552343_s_at	PDE7A	1974-01-01
1552344_s_at	CNOT7	1216
1552347_at	CRYZL1	0.999
1552348_at	PRSS33	-0.589
1552364_s_at	MSI2	-0.952
1552370_at	C4orf33	0.831
1552388_at	FLJ30901///SCUBE1	-0.97
1552402_at	CALML6	-0.375
1552409_a_at	ODF4	-0.527
1552410_at	CLEC4F	-0.636
1552417_a_at	NEDD1	0.93
1552418_at	TTLL10	-0.475
1552432_at	MFSD6L	-0.439
1552452_at	WDR88	-0.387
1552463_at	SERPINB11	-0.373
1552473_at	GAMT	-0.891
1552476_s_at	PLCD3	-0.534
1552484_at	SMCR8	-0.545
1552496_a_at	COBL	1672
1552501_a_at	GPBAR1	-1.5
1552504_a_at	BRSK1	-0.686
1552506_at	CRB2	-0.324
1552510_at	SLC34A3	-0.492
1552524_at	ART5	-0.356
1552528_at	LINC01547	-0.648
1552535_at	CLDN19	-0.431
1552543_a_at	STON2	-0.505
1552548_at	BSND	-0.471
1552552_s_at	CLEC4C	3335
1552562_at	ZNF570	0.85
1552566_at	BTBD16	-0.334
1552568_at	RTP3	-0.444
1552596_at	GAS2L2	-0.483
1552610_a_at	JAK1	0.844
1552620_at	SPRR4	-0.613
1552626_a_at	TMEM163	-0.63
1552631_a_at	MAP3K6	-0.641
1552639_at	KLHDC7B	-0.784
1552644_a_at	PHC3	1968
1552648_a_at	TNFRSF10A	-0.752
1552663_a_at	ERC1	-0.551
1552664_at	FLCN	-1134
1552665_at	JMJD1C-AS1	-0.695
1552671_a_at	SLC9A7	1589
1552690_a_at	CACNA2D4	-1589
1552696_at	NIPA1	1949-01-01
1552698_at	TUBA3FP	-0.43
1552716_at	SPEF2	-0.929
1552722_at	ARPP21	1973
1552742_at	KCNH8	0.93
1552743_at	MCF2L	-0.558
1552750_at	CIB3	-0.417
1552755_at	C9orf66	-0.911
1552760_at	HDAC9	1179
1552769_at	ZNF625	-0.308
1552770_s_at	ZNF563	-0.582
1552777_a_at	RAET1E	-0.422
1552798_a_at	TLR4	-1256
1552811_at	WFIKKN1	-0.531
1552836_at	ZNF619	-0.474
1552839_at	FAM71D	-0.343
1552846_s_at	RAB42	-0.471
1552852_a_at	ZSCAN4	-0.431
1552857_a_at	HTR6	-0.49
1552863_a_at	CACNG6	-0.479
1552875_a_at	CD200R1	-0.57
1552887_at	TBATA	-0.49
1552889_a_at	EXOC3L2	-0.694
1552914_a_at	CD276	-0.643
1552930_at	MMEL1	-1665
1552939_at	ANGPT1	-0.424
1552944_a_at	PANX2	-0.467
1552967_at	ZNF645	-0.52
1552982_a_at	FGF4	-0.433
1552995_at	IL27	-0.438
1552998_at	DEFB125	-0.481
1552999_a_at	WFDC10B	-0.621
1553016_at	ADGRF3	-0.41
1553021_s_at	BICD2	-0.693
1553039_a_at	ASB10	-0.748
1553053_at	LINC00521	-0.499
1553063_at	GPR78	-0.536
1553067_a_at	GNRHR2	-0.669
1553070_a_at	MYOZ3	-0.532
1553077_at	SDR9C7	-0.283
1553117_a_at	STK38	1022
1553138_a_at	ANKLE1	-1032
1553157_at	LHX4	-0.395
1553159_at	DNAH11	-0.338
1553165_at	SYNRG	1187
1553168_at	GRIK5	-0.472
1553169_at	LRRN4	-0.384
1553183_at	UMODL1	-1162
1553205_at	C20orf166-AS1	-0.643
1553222_at	OXER1	-0.418
1553253_at	ASB16	-0.505
1553257_at	GAL3ST3	-0.324
1553260_s_at	ALS2CR11	-0.516
1553262_a_at	UTS2R	-0.479
1553263_at	USH1G	-0.382
1553264_a_at	SYN1	-0.495
1553272_at	SLC36A1	-0.428
1553286_at	ZNF555	1052
1553292_s_at	SGK494	1935-01-01
1553297_a_at	CSF3R	-2394
1553301_a_at	TMEM182	0.921
1553303_at	C16orf46	-0.349
1553311_at	C20orf197	-2639
1553314_a_at	KIF19	-0.451
1553321_a_at	SULT1C4	-0.56
1553348_a_at	NFX1	2014-01-01
1553349_at	ARID2	1329
1553350_at	AMER3	-0.337
1553356_at		-0.329
1553359_at	FBXL18	-0.635
1553361_x_at	FBXL18	-0.654
1553369_at	FAM129C	4018
1553373_at	WDR64	3399
1553385_at	LINC01101	-0.46
1553386_at	MFSD2A	0.977
1553403_at	RLN3	-0.36
1553418_a_at	CNTNAP5	-0.457
1553426_at	C5orf64	-0.374
1553435_at	C18orf15	-0.466
1553436_at	MUC19	2056
1553438_at	C11orf72	-0.475
1553485_at	CCDC140	-0.251
1553507_a_at	GPR6	-0.456
1553511_at	GJD3	-0.405
1553525_at	NLRP13	-0.769
1553529_at	TAS1R2	-0.437
1553530_a_at	ITGB1	0.849
1553532_a_at	ZNF341	-0.462
1553537_at	KRT73	-0.438
1553572_a_at	CYGB	-0.694
1553581_s_at	SREK1IP1	0.876
1553584_at	CXorf36	-0.565
1553591_at	BCRP3	-0.571
1553592_x_at	BCRP3	-0.487
1553594_a_at	INSL3	-0.785
1553601_a_at	TMIE	-0.519
1553611_s_at	KLHL35	-0.466
1553613_s_at	FOXC1	-1679
1553623_at	LOC84843	-0.405
1553634_a_at	WEE2-AS1	-0.493
1553635_s_at	TCTEX1D1	-0.733
1553639_a_at	PPARGC1B	-0.794
1553644_at	SYNE3	-0.655
1553663_a_at	NPB	-0.519
1553678_a_at	ITGB1	0.918
1553695_a_at	NLRX1	-0.936
1553701_a_at	DUSP18	-0.673
1553703_at	ZNF791	1374
1553704_x_at	ZNF791	1508
1553715_s_at	MCRIP2	-1402
1553725_s_at	ZNF644	1625
1553726_s_at	TBC1D32	2131
1553728_at	LRRC43	-0.83
1553730_x_at	LRRC43	-0.724
1553747_at	MGC16025	-0.379
1553750_a_at	FAM76B	1139
1553755_at	NXNL1	-0.452
1553759_at	MCM9	0.912
1553769_at	SLAMF9	-0.35
1553770_a_at	SLAMF9	-0.401
1553778_at	WBSCR27	-0.528
1553780_at	LINC00638	-0.566
1553781_at	ZC3HAV1L	-0.351
1553787_at	C11orf45	-1079
1553803_at	SPATA32	-0.559
1553804_a_at	SPATA32	-0.496
1553808_a_at	NKX2-3	-2836
1553818_x_at	LOC102725315///LOC727983///POM121L10P///POM121L4P///POM121L8P///POM121L9P///POM121L1P	-0.403
1553849_at	CCDC26	-1.78
1553856_s_at	P2RY10	2731
1553871_at	CSNK1G2-AS1	-0.444
1553875_s_at	ZSCAN10	-0.413
1553900_s_at	POM121L8P///POM121L9P///POM121L1P	-0.4
1553919_at	C9orf62	-0.421
1553927_at	C7orf33	-0.445
1553936_a_at	BFSP2-AS1	-0.331
1553943_at	LOC171391	-0.467
1553945_at	GPHB5	-0.347
1553946_at	DCD	-0.525
1553949_at	IQSEC3	-0.436
1553952_at	ZDHHC19	-0.657
1553960_at	SNX21	-1089
1553961_s_at	SNX21	-0.743
1553973_a_at	SPINK6	-0.734
1553976_a_at	DPCD	-1575
1553997_a_at	ASPHD1	-0.565
1554017_at	RILPL1///SNRNP35	-0.44
1554021_a_at	ZNF12	0.841
1554022_at	CCDC13	-0.362
1554023_s_at	CCDC13	-0.644
1554042_s_at	TMEM239	-0.597
1554044_a_at	MRAP	-0.38
1554074_s_at	SLFNL1	-0.419
1554076_s_at	TMEM136	1279
1554079_at	GALNT18	-0.592
1554105_at	TMEM185A	1127
1554117_at	CCDC60	-0.511
1554126_at	MSRB3	-0.996
1554127_s_at	MSRB3	-2838
1554148_a_at	SLC33A1	1261
1554157_a_at	WFDC8	-0.43
1554171_at	ZMYM3	2024-01-01
1554179_s_at	LYNX1	-0.591
1554188_at	C11orf53	-0.582
1554201_at	CABP4	-0.406
1554216_at	VPS50	0.854
1554217_a_at	VPS50	1062
1554220_a_at		-0.33
1554222_at	MGC45922	-0.448
1554232_a_at		-0.264
1554249_a_at	ZNF638-IT1///ZNF638	1157
1554258_a_at	DNAJC5B	3054
1554260_a_at	FRYL	0.855
1554261_at	KLHL29	-0.401
1554280_a_at	C9orf43	-1173
1554286_at	FLJ25758	-0.539
1554298_a_at	WDR49	2298
1554305_at	MGC20647	-0.513
1554317_s_at	TRMT61A	-0.628
1554331_a_at	LRRC18	-0.546
1554335_at	CYTH4	1534
1554339_a_at	COG3	1018
1554344_s_at	AQP12B///AQP12A	-0.639
1554351_a_at	TIPRL	0.816
1554356_at	GINS4	1001
1554360_at	FCHSD2	1337
1554365_a_at	PPP2R5C	0.663
1554371_at	PKD1L2	-0.427
1554374_at		-0.328
1554375_a_at	NR1H4	-0.332
1554377_a_at	CNTNAP4	-0.411
1554379_a_at	TP73	-0.369
1554382_at	LINC00656	-0.528
1554385_a_at	PADI2	-0.699
1554391_at	LOC653581	-0.486
1554396_at	UEVLD	-0.348
1554406_a_at	CLEC7A	-1955
1554428_s_at	NLGN2	-0.479
1554429_a_at	DMWD	-0.501
1554442_at	BEST1	-0.582
1554443_s_at	BEST1	-0.659
1554444_s_at	SLC35F6	-0.729
1554462_a_at	DNAJB9	1975
1554466_a_at	METTL26	-0.746
1554470_s_at	ZBTB44	0.902
1554471_a_at	ANKRD13C	1208
1554483_at	TMEM37	-0.541
1554488_at	CEP70	0.387
1554489_a_at	CEP70	3413
1554493_s_at	THADA	1008
1554503_a_at	OSCAR	-2836
1554508_at	PIK3AP1	1664
1554516_at	LINC00537	-0.508
1554517_x_at	LINC00537	-0.465
1554518_at	GSTCD	-0.492
1554534_at	DPYD	-0.604
1554536_at	DPYD	-0.514
1554557_at	ATP11B	1439
1554559_at	GPR62	-0.53
1554568_at	DYNLRB1	-0.655
1554571_at	APBB1IP	2026-01-01
1554578_at	ZNF70	-0.559
1554597_at	LIG3	0.756
1554599_x_at	LIG3	0.736
1554600_s_at	LMNA	-1661
1554601_at	NKAIN2	-0.434
1554606_at	CEP120	1617
1554631_at	ATM	-0.403
1554650_a_at		-0.364
1554667_s_at	METTL8	0.924
1554670_at	GGA1	0.64
1554675_a_at	SYCE1	-0.429
1554676_at	SRGN	-1596
1554679_a_at	LAPTM4B	-2379
1554691_a_at	PACSIN2	-0.709
1554706_at	OR2L13	-0.264
1554717_a_at	PDE4D	-0.68
1554732_at	LOC728175	3689
1554733_at	LOC728175	5754
1554735_a_at	TRIM7	-0.378
1554742_at	PMS1	0.648
1554743_x_at	PMS1	0.852
1554747_a_at	2002-09-01	1039
1554752_a_at		-0.437
1554757_a_at	INPP5A	-1165
1554767_s_at	CRYZL1	1117
1554771_at		1931-01-01
1554804_a_at	CLDN19	-0.525
1554830_a_at	STEAP3	-0.819
1554835_a_at	B3GNT5	-0.827
1554846_at	CCDC158	-0.347
1554852_a_at	KIAA1257	-0.37
1554864_a_at	SDC3	-0.401
1554874_at	MITF	-0.358
1554876_a_at	S100Z	-2.46
1554889_at	TIA1	0.995
1554890_a_at	TIA1	1454
1554907_a_at	LOC101930373///HYDIN2///HYDIN	-0.404
1554911_at	ABCC11	-0.431
1554941_at	KLHL14	-0.414
1554949_at	LOC554174	-0.857
1554952_s_at	NLRP12	-1874
1554963_at		1943
1554964_x_at		2167
1554966_a_at	FILIP1L	-0.455
1554977_at	LKAAEAR1	-0.526
1554978_at	ERICH1-AS1	-0.459
1555004_a_at	RBL1	0.798
1555016_at	IL16	-0.468
1555020_a_at	ARHGAP20	-0.475
1555021_a_at	SCARF1	-0.937
1555039_a_at	ABCC4	-0.414
1555053_at	SYT9	-0.398
1555073_at	MGC40069	-0.516
1555083_at	RPL13AP17	-0.479
1555088_x_at	STAT5B	-0.626
1555091_at	PPM1F	-0.881
1555108_at	SLC10A7	0.825
1555116_s_at	SLC11A1	-0.731
1555122_at	ADGRA3	0.632
1555139_a_at	OTUD7B	-0.491
1555145_at	CCSAP	-0.48
1555164_at	KIF26B	-0.406
1555168_a_at	CALN1	-1094
1555181_a_at	ST3GAL3	-0.576
1555193_a_at	ZNF277	0.823
1555196_at	LINC00421	-0.345
1555197_a_at	C21orf58	-0.478
1555198_x_at	C21orf58	-0.613
1555199_at	GOSR1	1244
1555203_s_at	SLC44A4	-0.369
1555214_a_at	CLEC7A	-1384
1555215_a_at	HRH3	-0.482
1555221_at	LOC101927122	-0.458
1555222_a_at	LOC101927122	-0.417
1555238_at	PTH2	-0.495
1555241_at	C8orf59	1262
1555243_x_at	C8orf59	1028
1555246_a_at	SCN1A	-0.386
1555248_a_at	WNK3	-0.395
1555251_a_at	OTOF	-0.374
1555252_a_at	TRPM3	-0.422
1555282_a_at	PPARGC1B	-0.973
1555294_a_at	ERC1	-0.532
1555306_a_at	ECE2	-0.511
1555308_at	CARD14	-0.35
1555319_at	STAB1	-0.579
1555320_a_at	STAB1	-0.657
1555325_s_at	ZNF26	1936-01-01
1555336_a_at	ITGA9	-0.645
1555338_s_at	AQP10	-0.434
1555339_at	RAP1A	-0.635
1555342_a_at	UNC5C	-0.59
1555348_at	TFAP2E	-0.653
1555349_a_at	ITGB2	-2639
1555355_a_at	ETS1	1367
1555358_a_at	ENTPD4	1265
1555370_a_at	CAMTA1	1818
1555377_at	OR4D2	-0.468
1555388_s_at	SNX25	1587
1555392_at		1256
1555427_s_at	SYNCRIP	0.951
1555454_at	LITAF	-0.334
1555460_a_at	SLC39A6	1318
1555465_at	MCOLN2	2251
1555468_at	NRP2	-0.555
1555469_a_at	CLASP2	1746
1555470_a_at	PPM1F	-0.988
1555478_at	C17orf82	-0.514
1555495_a_at	CWC27	0.759
1555497_a_at	CYP4B1	-0.478
1555501_s_at	RSRC1	2021-01-02
1555523_a_at	FYCO1	-0.35
1555526_a_at	2006-09-01	1093
1555546_a_at	POFUT2	-0.487
1555550_at	ZACN	-0.572
1555553_a_at	SLC22A7	-0.721
1555561_a_at	UGGT2	-0.561
1555562_a_at	ZCCHC7	0.985
1555571_at	IMMP2L	1409
1555575_a_at	KDELR1	-0.527
1555585_a_at	FAM71B	-0.567
1555595_at	SCRN3	0.675
1555600_s_at	APOL4	-0.984
1555602_a_at	ELAVL3	-0.486
1555606_a_at	GDPD1	-0.411
1555614_at	SUGT1P1	-0.862
1555620_a_at	PTGIR	-0.762
1555631_at		-0.541
1555650_at	KLHL17	-0.537
1555656_at	CD300LG	-0.633
1555671_at	ICA1L	-0.315
1555680_a_at	SMOX	-0.542
1555682_at	OTUB2	-0.538
1555687_a_at	CLEC4C	3105
1555691_a_at	KLRC4-KLRK1///KLRK1	2134
1555694_a_at	KCNIP3	-0.54
1555697_at	KLK4	-0.472
1555707_at	TNAP	-0.428
1555715_a_at	HRH3	-0.711
1555722_at	SCAMPER	-0.45
1555725_a_at	RGS5	0.473
1555728_a_at	MS4A4A	1767
1555736_a_at	AGTRAP	-2288
1555737_a_at	KLK4	-0.36
1555738_at	CMTM1	-0.558
1555741_at	MRAP	-0.465
1555743_s_at	ERVH-6	-0.7
1555752_at	STH	-0.355
1555775_a_at	ZAR1	-0.549
1555785_a_at	XRN1	1179
1555787_at	C11orf63	-0.617
1555788_a_at	TRIB3	-0.73
1555800_at	ZNF385B	4334
1555801_s_at	ZNF385B	4498
1555809_at	CRISPLD2	-0.442
1555811_at	ARHGDIB	-0.75
1555812_a_at	ARHGDIB	-0.761
1555819_s_at	SAMD14	-0.701
1555821_a_at	AKT1S1	-0.47
1555823_at	PACS2	-0.832
1555827_at	CCNL1	1488
1555830_s_at	ESYT2	1191
1555842_at	CYTH2	0.948
1555844_s_at	HNRNPM	0.64
1555853_at	PSMB8-AS1	0.399
1555864_s_at	PDHA1	-0.711
1555865_at	TOLLIP-AS1	1059
1555870_at	RNF207	-0.751
1555875_at	SRGAP1	-0.427
1555881_s_at	LZTS2	-1031
1555889_a_at	CRTAP	-0.784
1555894_s_at	MTSS1L	1028
1555896_a_at	ADAM15	-1116
1555897_at		-0.783
1555908_at	FAM120A	-0.723
1555922_at	CASC10	-0.58
1555923_a_at	CASC10	-1237
1555933_at	KIAA2013	0.759
1555952_at	SLC19A1	-0.985
1555953_at	SLC19A1	-1027
1555962_at	B3GNT7	3253
1555963_x_at	B3GNT7	3758
1555970_at	FBXO28	-0.859
1555976_s_at	MYL12A	1452
1555977_at	MYL12A	1161
1555978_s_at	MYL12A	1642
1555980_a_at	LOC100130417	-0.515
1555988_a_at	LINC00661	-0.315
1555990_at	C22orf42	-0.736
1555996_s_at	MIR1248///SNORA81///SNORA4///SNORD2///SNORA63///EIF4A2	1666
1556001_at	LOC284939///MAPK8IP2	-0.547
1556004_at	LOC101928817	-0.47
1556015_a_at	MESP2	-0.316
1556017_at	NBEAL2	-0.541
1556026_at	LINC00893	1066
1556033_at	LINC01138	-1286
1556034_s_at	MTMR11	-1244
1556035_s_at	ZNF207	1199
1556051_a_at	BICD1	1241
1556056_at	SIK2	-0.448
1556062_at	RPP30	1608
1556069_s_at	HIF3A	-0.455
1556088_at	RPAIN	1108
1556116_s_at	TNPO1	2888
1556134_a_at	B3GNT5	-0.447
1556144_at	DHX30	0.789
1556165_at	LOC100505727	-0.407
1556204_a_at	ZNF814	-0.901
1556209_at	CLEC2B	-1974
1556231_a_at	URI1	-0.323
1556233_s_at	KIF6	-0.385
1556240_at		-0.529
1556244_s_at	LOC375196	-0.344
1556247_a_at	LOC100506271	-0.609
1556249_a_at	EIF1B-AS1	-0.493
1556250_at		-0.459
1556259_at	CADM1	0.875
1556267_at	MYRFL	0.77
1556279_at	TSEN2	-0.444
1556291_at	POM121L12	-0.644
1556292_s_at	POM121L12	-0.5
1556299_s_at	C12orf76	-0.37
1556304_s_at	LINC00899	-0.98
1556308_at	PRRT3	-0.652
1556314_a_at	ZNF366	-1075
1556316_s_at	MIF-AS1	-0.446
1556319_at	TRIM44	2025-01-01
1556331_a_at		-0.811
1556340_at	MAPK12	-0.677
1556341_s_at	MAPK12	-0.885
1556355_x_at	RGL3	-0.518
1556373_a_at	FAM185A	1598
1556377_s_at	LMO7	-0.374
1556389_at	CNPY3	0.993
1556397_at		-0.339
1556400_at	LOC105378589	-0.53
1556425_a_at	LOC284219	2244
1556427_s_at	LRRN4CL	-0.449
1556451_at		1719
1556456_at	LINC01138	-0.558
1556464_a_at	C2orf72	-0.503
1556476_at	LOC283485	-0.288
1556479_at		-0.486
1556480_a_at		-0.337
1556487_a_at	MAATS1	-0.354
1556498_at	FAM69A	1708
1556499_s_at	COL1A1	1777
1556505_at	LINC00605	-0.426
1556507_at	LINC01210	-0.553
1556513_at	ZNF573	-0.49
1556518_at	DLG1-AS1	-0.402
1556527_a_at		0.993
1556545_at		1438
1556551_s_at	SLC39A6	2021-06-01
1556571_at	LOC100506538	-0.303
1556595_at		2047
1556597_a_at	LOC284513	1031
1556598_at	ARPP21	3269
1556599_s_at	ARPP21	4163
1556601_a_at	SPATA13	1424
1556616_a_at	KLHDC4	1112
1556621_a_at		-0.647
1556633_at	C1orf204	-0.56
1556639_at	LOC100996455	1361
1556656_at		1922
1556669_a_at		-0.42
1556682_s_at		2183
1556709_a_at	LOC283887	-0.692
1556718_s_at	MIR194-2	-0.402
1556722_a_at	C20orf203	-0.497
1556747_a_at	LOC101928343	-1195
1556748_x_at	LOC101928343	-0.894
1556758_at	FAM208B	0.54
1556760_a_at		-0.428
1556764_s_at		-0.971
1556805_at		-0.6
1556808_at	RAP2A	0.747
1556815_at		-0.351
1556828_at		2567
1556836_at		-0.458
1556854_at	ATP11A-AS1	-0.498
1556855_a_at	ATP11A-AS1	-0.506
1556872_s_at	IQSEC3	-0.493
1556881_at	ARHGEF33	-0.377
1556887_at	NPHP3-AS1	-0.463
1556904_at	GABRB1	-0.308
1556920_s_at	LINC01330	-0.445
1556927_at	KCNK10	3904
1556950_s_at	SERPINB6	-1063
1556959_at	ANHX	-0.594
1556964_s_at		1281
1556967_at	ZDHHC14	1397
1556976_s_at	LOC105375273	-0.379
1556982_at		1147
1557016_a_at	LEXM	-0.371
1557027_at	LOC100287221	-0.377
1557036_at	ZBTB1	1016
1557038_s_at	UBAC2-AS1	-0.728
1557056_at	C5orf47	-0.487
1557062_at	ZSCAN16-AS1	0.552
1557066_at	LUC7L	1189
1557067_s_at	LUC7L	0.692
1557071_s_at	NUB1	1503
1557123_a_at	CHADL	-0.465
1557126_a_at	PLD1	-0.73
1557148_at	HM13	-0.417
1557154_at		-0.445
1557196_a_at		0.703
1557203_at	PABPC1L2B///PABPC1L2A	-0.418
1557208_at	PROSER2-AS1	-0.442
1557223_at	RBPMS	-0.455
1557224_at		1285
1557226_a_at	ASPG	-0.541
1557235_at	LOC107161159	-0.369
1557238_s_at		2023-01-01
1557239_at	BBX	1876
1557240_a_at		1492
1557263_s_at	LOC102724814	0.586
1557276_at	LINC01016	-0.569
1557297_at		-0.372
1557338_x_at	SUCLG2-AS1	-0.408
1557353_at		1513
1557359_at	LINC01268	-2081
1557360_at	LRPPRC	1936-01-01
1557362_at	PHIP	-0.648
1557386_at	LOC100507600	1591
1557403_s_at		2246
1557422_at		4226
1557437_a_at		-0.327
1557444_at	TREML3P	-0.513
1557453_at		-0.516
1557455_s_at	MOSPD1	1216
1557458_s_at	SHB	-0.944
1557477_at	STIM1	1691
1557480_a_at	PPP1R27	-0.533
1557481_a_at	LINC00320	-0.281
1557522_x_at		0.941
1557527_at		-2172
1557540_at	LOC100507403	-0.392
1557553_at	PPP1R12B	-0.96
1557565_a_at	ALKBH3-AS1	-0.411
1557566_at	LOC100507634	0.745
1557571_at	VPS13D	0.95
1557595_at	GINS2	-0.425
1557610_at	PITRM1-AS1	-0.69
1557620_a_at	CCDC38	-0.512
1557626_at		-3068
1557631_at	LOC101928877	-0.282
1557649_at	GALE	-0.435
1557652_a_at	CCDC13-AS1	-0.428
1557679_at	ERICH1-AS1	-0.544
1557684_at	ZNF286A	1764
1557689_at		-0.438
1557697_at		-0.343
1557740_a_at		0.6
1557751_at		1359
1557754_at	LOC401068	0.893
1557756_a_at	CEP128	1126
1557771_at	FHAD1	-0.365
1557796_at	FAR2	-0.954
1557804_at		1216
1557825_at		-0.373
1557828_a_at	TMEM267	1516
1557830_at		1591
1557866_at	CFAP157	-0.42
1557867_s_at	CFAP157	-0.67
1557878_at	LOC101930370	-0.409
1557889_at		-1128
1557892_at	LINC01056	-0.305
1557898_at	LOC101928663	-0.454
1557915_s_at	GSTO1	-1023
1557919_a_at	ERVH-3	-1377
1557938_s_at	PTRF	-0.704
1557945_at	TCTE3	0.966
1557950_at	NEMF	0.995
1557963_at	CDC42BPB	-0.506
1557981_at	RPS9	-0.481
1558001_s_at	ARID5B	-0.485
1558002_at	STRAP	-1289
1558010_s_at	SLC1A2	-0.504
1558041_a_at	KIAA0895L	0.581
1558053_s_at	TMED4	0.837
1558066_s_at	TBC1D16	-0.561
1558081_at	SNORA65	-0.437
1558105_a_at	SLC9A7	2278
1558124_at	NUDCD2	0.556
1558139_at	LOC100653149///LINC01296	-1149
1558147_a_at	BAIAP2-AS1	-0.615
1558148_x_at	BAIAP2-AS1	-0.725
1558173_a_at	LUZP1	-1.36
1558176_at	CYAT1///IGLV1-44///IGLC1	-0.473
1558211_s_at	SRC	-0.326
1558238_at	TNRC18	-0.488
1558250_s_at		1356
1558251_a_at	ZNF417///ZNF587	-0.807
1558280_s_at	ARHGAP29	-0.459
1558290_a_at	MIR1204///PVT1	-1835
1558299_at		-1637
1558304_s_at	TSEN54	0.65
1558342_x_at	DIXDC1	-0.49
1558401_at	ARIH1	1471
1558409_at		2141
1558410_s_at		2306
1558431_at	NHLRC4	-0.38
1558467_a_at	UGGT2	-1095
1558529_s_at	LOC728323	-0.64
1558540_s_at	SLC2A11	2013-01-01
1558561_at	HM13	2021-05-01
1558613_at		-1108
1558619_at	SNORA17B	-0.444
1558621_at	CABLES1	-0.507
1558675_s_at	NEMF	1098
1558702_at	TEX10	-0.86
1558705_at	ATOH8	-0.488
1558706_a_at	ATOH8	-0.377
1558710_at		1349
1558723_at	LOC284014	-0.465
1558727_at	SERP2	-0.461
1558728_at	VPS9D1-AS1	-0.406
1558732_at	MAP4K4	0.957
1558738_at	NOL3	0.632
1558759_s_at	CLASP2	2259
1558769_s_at	DNAH1	-0.419
1558770_a_at	PIK3R6	-2061
1558791_at	FIRRE	-0.938
1558801_at	NNT-AS1	1973
1558839_at	MAPKBP1	-0.41
1558844_at	LOC100506127	-0.476
1558849_at	LINC00908	-0.498
1558855_at	FARP2	-0.463
1558871_at	LOC105377276	-1409
1558874_a_at		-0.47
1558882_at	HTATSF1P2	-1088
1558885_at		-0.267
1558920_at	SLC8A1-AS1	3104
1558922_at		1306
1558943_x_at	ZNF765	0.968
1558949_at	TNRC18	-0.823
1558975_at	UBALD1	-0.461
1558984_at	MAP3K11	-0.506
1558996_at	FOXP1	1199
1559003_a_at	CCDC163	0.725
1559022_at	EFCAB14	1421
1559023_a_at	EFCAB14	1115
1559031_at	EXOSC10	-0.511
1559033_at	LINC01018	1382
1559034_at	SIRPB2	-2641
1559036_at	C4B_2///C4B///C4A	-0.274
1559037_a_at		1243
1559039_at	DHX36	1128
1559042_at	NDUFB6	1052
1559065_a_at	CLEC4G	-0.664
1559066_at	LOC158402	1964
1559067_a_at	LOC158402	3569
1559093_at	LINC01530	-0.334
1559094_at	FBXO9	2019-01-01
1559096_x_at	FBXO9	1156
1559102_at	LOC105377371	1646
1559133_at	ZNF546	-0.38
1559159_at	CEP68	1366
1559166_at		-0.466
1559186_at	PRKXP1	-0.504
1559220_at	LOC101929054	0.401
1559232_a_at		1803
1559245_at		-0.598
1559254_at	PICSAR	-0.39
1559265_at	SKIDA1	-0.545
1559266_s_at	SKIDA1	-1418
1559272_at	EXOC3L1	-0.468
1559280_a_at	APELA	2145
1559309_at	MCFD2	0.953
1559344_at	LOC101929064	-0.371
1559388_a_at	LYNX1	-0.619
1559394_a_at		2296
1559432_at	ACKR2	-0.385
1559443_s_at	IL21R-AS1	-0.519
1559458_at	LTBR	-0.444
1559477_s_at	MEIS1	-3261
1559490_at	LRCH3	1324
1559508_at		-0.31
1559509_at		0.839
1559533_at		-0.66
1559538_at	LOC101929549	-0.474
1559565_x_at		-0.385
1559580_at	LRRC39	1558
1559629_at	LOC101927710	-0.544
1559654_s_at	LOC101930262///GRTP1-AS1	-0.688
1559679_a_at		-0.41
1559682_at	TRIM16L	-0.49
1559702_at		-0.443
1559713_at		-0.476
1559714_at	RGR	-0.389
1559759_at	KIFC3	-0.67
1559762_at		-1.22
1559765_a_at	NALT1	-0.504
1559766_at	ALDH1L1-AS2	-0.384
1559795_at		-0.492
1559813_at	LOC105370475	-0.345
1559814_at		1391
1559826_a_at	LINC00960	-1156
1559827_at	LINC00960	-1926
1559843_s_at		-0.32
1559848_at	NSUN4	2017-01-01
1559861_at	PCAT7	-0.479
1559862_at	COPA	1444
1559863_a_at	AFG3L1P	-0.697
1559864_at	LCN6	-1043
1559876_at		0.973
1559881_s_at	ZNF12	0.83
1559893_at	GPATCH11	2443
1559910_at		2979
1559917_a_at	CBR3-AS1	-0.407
1559932_at		-0.887
1559942_at	MDFIC	2143
1559977_a_at	SLC25A34	-0.463
1559991_s_at	CAMK1D	-0.448
1560011_at	JRK	-0.685
1560018_at	ARPP21	3971
1560034_a_at	FCN1	-2651
1560035_at	RTP5	-0.383
1560048_at		1339
1560049_at		4584
1560060_s_at	VPS37C	-1375
1560069_at	PLEKHM3	0.966
1560071_a_at		1096
1560074_at	PRKCA	-0.4
1560095_s_at		0.945
1560100_at	DLX1	-0.422
1560115_a_at	KIAA1217	-0.747
1560116_a_at	NEDD1	0.742
1560117_at	ABHD1	-0.396
1560145_at	MKLN1	1239
1560148_at	MIA3	0.518
1560151_x_at	SLC29A2	-0.691
1560154_a_at		-0.687
1560169_at	LOC101927069	-0.467
1560172_at	INTS10	1339
1560198_at	LINC00523	-0.494
1560214_at	SPG11	-0.684
1560219_at	ASB3	-0.527
1560238_at	LINC01535	-0.374
1560281_a_at	TMEM95	-0.59
1560286_s_at	LOC101928955	-0.285
1560290_at		1296
1560292_a_at	TMCO4	-0.687
1560297_at		1082
1560300_a_at	DMRTC1B///DMRTC1	-0.48
1560315_at	GLCCI1	-0.424
1560327_at		-1125
1560396_at	KLHL6	1355
1560399_a_at	OTUD7A	-0.53
1560430_at	NKPD1	-0.432
1560439_at	LINGO3	-0.728
1560463_at	LOC283788	-0.536
1560477_a_at	SAMD11	-0.428
1560480_at		-0.39
1560496_at	MRGPRF-AS1	-0.645
1560506_at	LOC101928161	-0.331
1560507_at	AWAT1	-0.45
1560512_at		1456
1560513_at	LOC400568	-0.521
1560524_at	GRAPL	-0.621
1560527_at	NFE4	-0.829
1560536_at		-0.525
1560537_at	FGF13-AS1	-0.33
1560556_a_at	PLEKHA8	1917
1560560_at	LOC101927143	-0.517
1560620_at	KCNK15	-0.645
1560656_at	LOC101928327	-0.349
1560671_at	KIAA1652	-0.502
1560679_at	LINC01127	-0.969
1560739_a_at		1224
1560765_a_at	ARHGAP22	-0.828
1560776_at		1344
1560818_at	LINC00944	-0.444
1560827_at	LOC101928725	0.451
1560834_a_at	RMST	-0.426
1560896_a_at		-0.583
1560898_at	LOC105378997	-0.554
1560901_at		-0.335
1560921_at	ZNF169	-0.567
1560928_at	LOC151657	-0.548
1560939_at	PCOLCE-AS1	-0.503
1560966_at		-0.494
1560987_a_at		-0.469
1560995_s_at		-0.768
1561015_at		-0.468
1561019_at		-0.573
1561042_at	CASC7///AGO2	-0.709
1561053_at		-0.423
1561056_a_at		0.907
1561058_at		-0.467
1561067_at		0.858
1561089_at		-0.393
1561092_at		1663
1561093_at	SLC22A25	-0.61
1561101_at	JAKMIP2-AS1	-0.492
1561107_at	LOC101928985	-0.429
1561127_at	ADARB2-AS1	-0.641
1561130_at	HECTD4	1494
1561152_a_at		0.77
1561179_s_at	AMZ1	-0.46
1561185_at	TTTY7	-0.399
1561192_at		-0.286
1561207_at		-0.577
1561224_at	LOC101927228	-0.357
1561243_at	TMEM105	-0.622
1561255_at		-0.346
1561266_at	LOC100507033	-0.331
1561276_at	DOCK5	-0.51
1561291_at		2083
1561301_at	MAGI1-IT1	-0.47
1561310_at		-0.4
1561318_at		-0.395
1561335_at	LOC440602	-0.542
1561348_at	LOC339874	-0.739
1561360_at	LOC101928661	-0.339
1561387_a_at	NXPE1	-0.351
1561390_at	FAM41AY2///FAM41AY1	-0.537
1561392_at		-0.421
1561400_at	LINC01180	-0.366
1561421_a_at		-0.335
1561423_at	LINC00535	-0.381
1561436_at	LOC101927877	-0.638
1561449_at		-0.393
1561455_at	LOC284294	-0.358
1561481_at	LOC101928435	-0.288
1561488_at	LOC105377938	-1255
1561503_at	MYLK4	-0.462
1561508_at		-0.286
1561523_at	CCDC65	-0.423
1561531_at	PLCH1-AS1	-0.482
1561538_at		-0.42
1561542_at		-0.607
1561554_at	LOC101928418	-0.489
1561561_x_at		-0.319
1561571_at		-0.401
1561575_at		-0.243
1561616_a_at	DNAH6	-0.841
1561619_at	LINGO1-AS2	-0.275
1561657_at		2021-09-02
1561667_at	LOC102724640	-0.54
1561685_a_at	LOC441178	-0.454
1561777_at		-0.49
1561786_at		-0.381
1561847_at	NUDT17	0.762
1561868_at		-0.383
1561884_at	CEPT1	1121
1561887_at		-0.396
1561894_at	C7orf49	0.594
1561914_at		-0.396
1561917_at		-0.384
1561927_at	ANKUB1	-0.337
1561937_x_at	IGHV4-31///IGHM///IGHG1///IGHA1	-0.573
1561963_at	MIR4296	-0.603
1561965_at	SNRPB2	1217
1561973_at	SMARCC2	1948-01-01
1561989_at		-0.426
1562004_x_at	MYOZ3	-0.396
1562005_at	RIN3	-0.778
1562022_s_at	LOC100130987///RAD9A	-0.527
1562026_at	WNK2	-0.631
1562028_at	CCND3	1538
1562048_at	LOC152225	-0.362
1562056_at		-0.598
1562091_at		-0.423
1562094_at		-0.363
1562103_at	LINC01359	-0.352
1562110_at	IWS1	1262
1562111_at		-0.429
1562208_a_at		2274
1562211_a_at	ZNF491	-0.47
1562214_at	LINC01107	-0.484
1562220_at		-0.447
1562227_at	PDE5A	-0.403
1562232_at		-0.651
1562244_at	ZNF578	-0.41
1562263_at	LOC100507156	-0.425
1562264_at	LOC339685	-0.591
1562269_at	LOC105377468	-0.464
1562272_at	LOC101927914	-0.447
1562323_at		-0.494
1562368_at	CARD11	1139
1562372_at	SV2C	-0.33
1562378_s_at	PROM2	-0.712
1562384_at		-0.268
1562391_at	B3GALNT2	1536
1562408_at	LOC101926984	-0.388
1562411_at	MYLK3	-0.523
1562412_at	GPR89B	1235
1562416_at		1025
1562433_at	LINC01181	-1545
1562436_at	CARS-AS1	-0.562
1562449_s_at	LARGE-AS1	-0.456
1562454_at		-0.686
1562457_at	NCKAP5L	-0.603
1562460_at	CNDP2	1254
1562463_at	LOC101929260	-0.435
1562468_at		-1116
1562529_s_at		2301
1562540_at	LOC339978	-0.427
1562559_at	CARD19	-0.445
1562563_at	HCN1	-0.495
1562577_at		-0.499
1562583_s_at		-0.296
1562590_at	PRTG	-0.357
1562659_at	LOC400548	-0.307
1562675_at	FAAP20	-0.484
1562695_at	FOXN4	-0.422
1562729_at		-0.604
1562748_at	LINGO1-AS1	-0.451
1562765_at	WWTR1-AS1	-0.395
1562772_a_at	DAND5	-0.348
1562799_at	LOC100130285	-0.497
1562805_at	TLR8-AS1	-0.435
1562810_at		-0.44
1562828_at		-0.658
1562852_at		-0.767
1562863_at		2446
1562896_at	TNRC18	-0.494
1562903_at	FAM86B3P	-0.705
1562906_at	FAM170A	-0.364
1562907_at		-0.494
1562914_a_at	LINC00905	-0.46
1562915_at	LOC101927513	-0.546
1562945_at	LOC105378130	-0.365
1562953_s_at	WDFY3-AS2	-0.389
1562957_at		-0.523
1562961_at		0.696
1562984_at	LOC101928937	-0.421
1563007_at	LOC101929241	-0.342
1563019_at	LOC101927071	-0.386
1563027_at	LOC101927406	-0.442
1563051_at	OSBP	1233
1563062_at	LINC00460	-0.528
1563068_at	C20orf197	-0.574
1563086_at	LOC101928894	-0.348
1563088_a_at	AATBC	-1963
1563099_at	LOC100507053	-0.333
1563105_at		-0.403
1563117_at	LOC388456	-0.427
1563127_at	LINC01428	-0.508
1563137_at	MGAT5B	-0.597
1563179_at		-0.305
1563225_a_at		-0.672
1563244_at		-0.46
1563253_s_at	ERBB3	-0.422
1563283_at	LOC101927247	-0.497
1563297_s_at	LOC101928907	-0.395
1563302_at	LOC101927534	-0.742
1563331_at		2021-04-01
1563348_at		1289
1563392_at		-1573
1563404_at		-0.402
1563425_at		-0.394
1563426_a_at		0.871
1563460_at		1617
1563468_at		-1466
1563472_at		-0.409
1563473_at		2669
1563485_at		-0.371
1563502_at	ZDHHC2	-1026
1563509_at		2071
1563532_at	HMCN2	-0.551
1563573_at		1794
1563577_at		-0.652
1563595_at	SRGAP3	1835
1563607_x_at	LOC286359	-0.44
1563629_a_at	ERVK13-1	1023
1563632_at	TMEM72-AS1	-0.542
1563639_a_at	FHAD1	-0.645
1563641_a_at	SNX20	1421
1563654_at	LOC619427	-0.318
1563690_at		-0.288
1563706_at		-0.555
1563792_at	AMN	-1031
1563802_at	LINC01226	1908
1563816_at	GAB4	-0.451
1563833_at	INPP4B	-0.413
1563853_at	LOC283045	-0.717
1563867_at	LOC283194	-0.55
1563898_at		-0.538
1563945_at	YWHAEP7	-0.503
1564002_a_at	AK9	0.941
1564008_at	COL27A1	-0.542
1564040_a_at	TMEM235	-0.387
1564060_at	LINC00934	-0.542
1564064_a_at	ATP11B	1932-01-01
1564078_at	LOC101928551	-0.396
1564109_at	LOC284865	-0.635
1564117_at	HMCN2	-0.508
1564130_x_at		-0.381
1564202_at	LOC100131756	-0.361
1564203_at	LOC147004	-0.489
1564204_at	LINC00869	-1.3
1564229_at	LOC729173	-0.533
1564254_at	KY	-0.376
1564259_at		-0.452
1564264_at		-0.366
1564295_at	LOC401585	-0.385
1564300_at	IQCF5-AS1	-0.369
1564327_at	LOC642696	-0.396
1564339_a_at	CHRM3	-0.355
1564368_a_at		-0.333
1564381_s_at	CEBPZOS	0.769
1564385_at	LOC219688	-0.432
1564386_at	TXNDC8	-0.402
1564389_at		-0.332
1564401_at	LOC400748	-0.409
1564423_a_at	SEC16B	-0.455
1564463_at	KLF13	-0.442
1564467_at	FAM161A	1232
1564471_at	LOC100130815	-0.321
1564498_at		-0.397
1564603_at	NUTM1	-0.488
1564621_a_at	MEI1	-0.372
1564656_at		1547
1564713_a_at	FOXN4	-0.519
1564753_at		2001
1564763_at		-0.373
1564778_at		-0.428
1564784_at		-0.559
1564821_at		-0.35
1564907_s_at	SNHG4///MATR3	-0.737
1564949_at		-0.321
1564985_a_at	SLC8A1	-0.357
1565034_s_at	AFF3	2352
1565082_x_at	SRC	-0.461
1565162_s_at	MGST1	-4117
1565282_at		-0.436
1565347_s_at	TFE3	-0.594
1565454_at	XAGE-4	-0.603
1565537_at	NKX1-1	-0.446
1565566_a_at		1382
1565567_at		1267
1565576_at		-0.355
1565587_at		-0.514
1565595_at		1146
1565604_at	PWP2	-0.366
1565635_at		-0.409
1565661_x_at	FUT6	-0.445
1565680_at	DIP2C	-0.457
1565684_at	LOC400940	-0.338
1565700_at		-0.436
1565703_at	SMAD4	1574
1565714_at		-0.438
1565732_at		-0.286
1565733_at		-0.469
1565751_at	FGD2	-0.448
1565756_a_at	METAP1D	-0.655
1565762_at		2595
1565763_at	TEX26-AS1	-0.36
1565795_at	DUOX1	-0.413
1565843_s_at	BRPF3	-0.672
1565845_at		-0.499
1565951_s_at	CHML	2701
1565974_at		-0.373
1566038_at	DGCR7	-0.42
1566108_at	MYNN	0.591
1566110_at	PIEZO1	-0.461
1566123_at	FABP6	-0.504
1566124_a_at	FABP6	-0.312
1566134_at	CARHSP1	-0.485
1566136_at		-0.426
1566137_s_at		-0.456
1566139_at	HOPX	-0.422
1566142_at		1144
1566147_a_at	ANKRD20A12P	-0.387
1566151_at		-0.404
1566156_at		-0.444
1566165_at		-0.466
1566168_at		-0.44
1566171_at	RFFL	-0.524
1566178_x_at		-0.495
1566182_at		-0.394
1566185_at		-0.459
1566191_at	SUZ12	1933-01-01
1566201_at		-0.321
1566208_at	TCEA1	-0.366
1566228_at		-0.553
1566276_at	OR5E1P	-0.323
1566302_at	PPP1R11	-0.356
1566340_at	SNORD8	-0.454
1566424_at		1567
1566440_at	CTNND2	-0.514
1566446_at		1701
1566462_at		-0.255
1566465_at	KCNK1	2021-06-03
1566481_at		-0.327
1566482_at		-3489
1566491_at		2194
1566501_at	LOC105375531	-1515
1566502_at		-0.417
1566503_at		-0.312
1566504_at		-0.538
1566517_at		-0.321
1566518_at		1494
1566528_at	CUX2	3012
1566548_at		-0.356
1566558_x_at	BAIAP2-AS1	-1328
1566580_at		-0.593
1566609_at		-0.407
1566630_at	PPP2R3B	-0.497
1566688_at		-0.374
1566689_at		-0.338
1566691_at		-0.92
1566693_at		-0.361
1566696_at		-0.469
1566702_at		-0.571
1566721_at	SVEP1	-0.44
1566728_at		1743
1566771_at		-0.433
1566783_at		-0.486
1566814_at	FGF22	-0.434
1566823_a_at		-0.509
1566830_at	LOC440028	-0.547
1566835_at		-0.632
1566880_at		2853
1566906_at	C9orf173-AS1	-0.382
1566908_at	STPG3	-0.603
1566934_at	TYRO3P	-0.573
1566949_at		-0.567
1566954_at		-0.456
1566956_at	OR7E104P	-0.515
1566967_at	SPRY4-IT1	-0.375
1566989_at	ARID1B	-0.807
1566990_x_at	ARID1B	-1024
1567009_at		-0.34
1567035_at	C20orf181	-0.522
1567078_x_at	CLN6	-0.379
1567080_s_at	CLN6	-0.952
1567081_x_at	CLN6	-0.573
1567101_at		-1172
1567166_at		-0.623
1567250_at	OR10A3	-0.402
1567253_at	OR10D3	-0.436
1567255_at	OR10D1P	-0.571
1567274_at		-0.628
1567298_at	OR13C4	-0.568
1567361_at	BDNF-AS	0.369
1567410_at	ZNF135	-0.41
1567519_at	PLXNA3	-0.319
1567539_at		-0.358
1567591_at	METTL15	-0.419
1567624_at	TREML5P	-0.519
1567627_at	CD74	-0.461
1567681_at	SNORA74A	-0.461
1567706_at		2468
1567985_at		-0.4
1568191_at	MCAM	-0.554
1568377_x_at	DEFB124	-0.777
1568408_x_at		-0.725
1568590_at	ARL3	-0.473
1568593_a_at	NUDT16P1	-1173
1568594_s_at	TRIM52	0.878
1568598_at	KAZALD1	-0.539
1568609_s_at	LOC103091866///LINC00623///LINC01138///LINC00869	-1431
1568615_a_at	SRD5A3-AS1	-0.437
1568623_a_at	SLC35E4	-0.509
1568627_at	PPP4R3B	1331
1568629_s_at	PIK3R2	-1189
1568634_a_at	LRRC66	0.488
1568667_s_at	PLIN5	-0.457
1568675_at	CHRNA10	-0.45
1568718_at	SLC22A23	-0.551
1568722_at	LOC101928909	-0.517
1568728_s_at	RNF207	-0.583
1568743_at	ATP10A	-0.566
1568763_s_at	LOC102724884///LOC728613///PDCD6	1191
1568764_x_at	LOC728613///PDCD6	1461
1568770_at	MYLK	-0.346
1568814_at	DDX50	1165
1568815_a_at	DDX50	1701
1568827_at	LOC401442	-0.472
1568828_at	TRY2P	-0.41
1568830_at	IRAK3	-1768
1568834_s_at	CCDC90B	1546
1568838_at	WASIR2	-2338
1568849_at	LINC00165	-0.738
1568857_a_at	NBR1	0.948
1568859_a_at	SLC8A3	-0.518
1568870_at	SLC24A4	-1789
1568873_at	ZNF519	1437
1568894_at	LOC101929007	-0.4
1568900_a_at	ZNF568	0.992
1568902_at		-0.435
1568930_at	EFCAB1	-0.286
1568934_at	CX3CR1	-0.709
1568949_at	PITPNC1	-0.515
1568978_s_at	C11orf21	-0.62
1569002_x_at	BMP1	-0.52
1569004_at	CARD8-AS1	-0.95
1569013_s_at	LOC101929959///BMS1P20	0.793
1569034_a_at	LOC440864///MSH6	-0.285
1569042_at	LRP1	-0.438
1569052_at	IGF2R	1107
1569057_s_at	MIA3	1561
1569062_s_at	IQGAP3	-0.316
1569065_s_at	C15orf62	-0.427
1569077_x_at	ZNF836	0.845
1569095_at	MIR3945HG	-0.713
1569105_at	SETD5	-0.582
1569106_s_at	SETD5	0.668
1569108_a_at	ZNF589	0.843
1569110_x_at	LOC728613	2225
1569138_a_at	SRCAP	-0.491
1569149_at	PDLIM7	-0.959
1569150_x_at	PDLIM7	-0.789
1569157_s_at	LOC100505555///ZNF846	2021-08-01
1569172_a_at	CFAP99	-0.548
1569180_at		1717
1569181_x_at		1614
1569194_at	ZNF789	0.75
1569201_a_at		0.881
1569246_a_at	C8orf74	-0.537
1569256_a_at	FAM43B	-0.491
1569264_at	LOC400655	-0.324
1569268_at	GRIN2C	-0.543
1569354_at	NSUN6	1115
1569366_a_at	ZNF569	1184
1569378_at	LINC00942	-0.492
1569380_a_at	HERPUD1	1929
1569383_s_at	ZFYVE28	-0.537
1569396_at	LOC101929280	-0.568
1569401_at	CLEC12A	-1532
1569422_at	FAM129C	3624
1569426_at	LOC100996342	-0.438
1569434_at	C14orf105	-0.437
1569472_s_at	TTC3P1///TTC3	1922
1569473_s_at	ZNF783///LOC155060	-0.512
1569481_s_at	SNX22	-0.426
1569482_at	TNRC6C	0.974
1569484_s_at	MDN1	1397
1569487_at		-0.723
1569490_at	FNDC3B	-0.697
1569496_s_at	LOC100130872	-0.773
1569501_at		-0.411
1569503_at	HEATR5B	1478
1569532_a_at	LCN15	-0.415
1569542_at	ADGRA3	1709
1569599_at	SAMSN1	-1058
1569601_at		0.721
1569602_at	KANK2	-0.809
1569604_at	LINC01134	-0.469
1569624_at		-0.534
1569648_at	DACT2	-0.427
1569679_at	CDH22	-0.339
1569689_s_at	GABRB3	-0.538
1569703_a_at		1727
1569727_at	LOC101927701	-0.381
1569730_at	MROH2B	-0.512
1569739_at	LOC221946	-0.413
1569745_at	OSER1-AS1	-0.378
1569763_at	KCNMA1-AS1	-0.44
1569793_at	LOC101929372	-0.534
1569805_at	LOC101927274	-0.387
1569819_at	LOC101928818///PWRN1	-0.36
1569832_at	LOC100131655	-0.409
1569839_s_at	LOC101929953///LRRC37A5P	-0.322
1569859_at	SUCLA2-AS1	-0.495
1569895_at	LINC01134	-0.671
1569917_at		-0.372
1569932_at	NHSL2	-0.789
1569940_at	SLC6A16	1604
1569949_at	GRK5	-0.451
1569991_at	KY	-0.443
1570026_at	CPXM2	-0.504
1570048_at	DNAJC24	0.898
1570078_a_at	DOCK5	-1248
1570084_at		-0.415
1570106_at	LOC101928139	-0.743
1570124_at	SLC29A4	-0.626
1570127_at	LOC101929144	-0.368
1570133_at		-0.395
1570143_at		2021-01-01
1570156_s_at	FMN1	0.966
1570167_at		-0.601
1570168_at		-0.444
1570171_at		-0.507
1570191_at		-0.565
1570225_at	TMEM150B	-0.717
1570237_at	LOC102725438	-0.404
1570252_at		-0.37
1570255_s_at	ANKRD20A12P///ANKRD20A8P///ANKRD20A4///ANKRD20A2///ANKRD20A3///ANKRD20A5P///ANKRD20A1	1751
1570262_at	LOC101928851	-0.654
1570264_at		1248
1570285_at	LOC101927851	-0.5
1570293_at	TBL1X	-0.443
1570347_at	MLX	-0.767
1570375_at	LOC100506585	-1077
1570405_at	LOC101929076	-0.405
1570414_x_at	KLF3-AS1	-0.791
1570415_at	DDX52	1467
1570479_at	ART1	-0.462
1570507_at	SCAF11	1919
1570511_at	ARHGEF10L	-0.633
1570529_at	PUM3	-0.408
1570546_a_at	TACC2	-0.409
1570571_at	CCDC91	1191
1570601_at		-0.275
1570607_at		-0.566
1570623_at		0.567
160020_at	MMP14	-0.484
177_at	PLD1	-1116
179_at	DTX2P1-UPK3BP1-PMS2P11	-0.518
200004_at	EIF4G2	0.74
200007_at	SRP14	0.857
200015_s_at	2002-09-01	0.646
200040_at	KHDRBS1	0.458
200058_s_at	LOC101929240///SNRNP200	0.441
200068_s_at	CANX	0.643
200069_at	SART3	1038
200072_s_at	HNRNPM	0.541
200087_s_at	TMED2	0.699
200088_x_at	NBEAL1///RPL12	-0.592
200598_s_at	MIR3652///HSP90B1	1125
200599_s_at	MIR3652///HSP90B1	1043
200600_at	MSN	-0.735
200602_at	APP	3476
200621_at	CSRP1	-1452
200639_s_at	YWHAZ	0.538
200640_at	YWHAZ	0.628
200644_at	MARCKSL1	1435
200647_x_at	EIF3CL///EIF3C	-0.574
200648_s_at	GLUL	1545
200650_s_at	LDHA	-0.764
200665_s_at	SPARC	-2798
200670_at	XBP1	-0.885
200694_s_at	DDX24	0.911
200697_at	HK1	-0.689
200712_s_at	MAPRE1	0.855
200713_s_at	MAPRE1	0.763
200755_s_at	CALU	0.807
200761_s_at	ARL6IP5	-0.931
200773_x_at	PTMA	0.384
200777_s_at	BZW1	0.56
200778_s_at	2002-09-01	0.96
200780_x_at	GNAS	0.634
200783_s_at	STMN1	1511
200784_s_at	LRP1	-0.661
200790_at	ODC1	1452
200808_s_at	ZYX	-1335
200809_x_at	RPL12	-0.66
200822_x_at	TPI1	-1205
200823_x_at	RPL29	-0.565
200825_s_at	HYOU1	1732
200832_s_at	SCD	1835
200852_x_at	GNB2	-0.784
200880_at	DNAJA1	1041
200881_s_at	DNAJA1	1066
200885_at	RHOC	1326
200898_s_at	MGEA5	1199
200911_s_at	TACC1	1138
200919_at	PHC2	-0.621
200923_at	LGALS3BP	-3797
200929_at	TMED10	0.824
200940_s_at	RERE	1131
200943_at	HMGN1	0.627
200944_s_at	LOC101927733///HMGN1	0.747
200951_s_at	CCND2	-2033
200952_s_at	CCND2	-1494
200953_s_at	CCND2	-3024
200958_s_at	SDCBP	-1075
200962_at	RPL31	-1005
200966_x_at	ALDOA	-0.917
200968_s_at	PPIB	0.73
200974_at	ACTA2	-1.78
200976_s_at	TAX1BP1	1079
200980_s_at	PDHA1	-0.662
200981_x_at	GNAS	0.627
200983_x_at	CD59	1562
200984_s_at	CD59	1667
200985_s_at	CD59	1479
200986_at	SERPING1	1636
201004_at	SSR4	0.902
201005_at	CD9	-3562
201007_at	HADHB	-0.69
201012_at	ANXA1	-3086
201015_s_at	JUP	-2.07
201021_s_at	DSTN	2511
201022_s_at	DSTN	2303
201050_at	PLD3	-1248
201057_s_at	GOLGB1	1103
201065_s_at	GTF2IP4///GTF2IP1///GTF2I	0.736
201068_s_at	PSMC2	0.692
201069_at	MMP2	-1145
201071_x_at	SF3B1	0.662
201074_at	SMARCC1	0.822
201075_s_at	SMARCC1	1236
201087_at	PXN	-1567
201102_s_at	PFKL	-0.801
201106_at	GPX4	-0.682
201107_s_at	THBS1	-0.459
201113_at	TUFM	-0.563
201116_s_at	CPE	-0.437
201130_s_at	CDH1	2122
201131_s_at	CDH1	6075
201135_at	ECHS1	-0.617
201160_s_at	YBX3	-2969
201161_s_at	YBX3	-3138
201164_s_at	PUM1	0.641
201174_s_at	TERF2IP	0.697
201176_s_at	ARCN1	0.734
201190_s_at	PITPNA	-0.604
201191_at	PITPNA	-0.606
201195_s_at	SLC7A5	1254
201200_at	CREG1	-2059
201201_at	CSTB	-2461
201203_s_at	RRBP1	0.933
201204_s_at	RRBP1	2021-09-01
201206_s_at	RRBP1	1084
201212_at	LGMN	2022-02-01
201215_at	PLS3	3822
201216_at	ERP29	0.91
201219_at	CTBP2	-1811
201229_s_at	ARIH2	0.685
201231_s_at	ENO1	-1532
201251_at	PKM	-1972
201280_s_at	LOC101926921///DAB2	1736
201288_at	ARHGDIB	-0.694
201300_s_at	PRNP	0.861
201301_s_at	ANXA4	-1618
201302_at	ANXA4	-1.72
201305_x_at	ANP32B	-0.638
201313_at	ENO2	1133
201324_at	EMP1	-3348
201325_s_at	EMP1	-2189
201334_s_at	ARHGEF12	2568
201335_s_at	ARHGEF12	1034
201339_s_at	SCP2	0.49
201348_at	GPX3	-0.991
201350_at	FLOT2	-0.806
201351_s_at	YME1L1	0.768
201361_at	TMEM109	0.703
201379_s_at	TPD52L2	-0.922
201387_s_at	UCHL1	-0.715
201389_at	ITGA5	-2636
201391_at	TRAP1	-1329
201392_s_at	IGF2R	1659
201393_s_at	IGF2R	2196
201397_at	PHGDH	-1.39
201398_s_at	TRAM1	0.904
201399_s_at	TRAM1	1455
201412_at	LRP10	-0.971
201415_at	GSS	-0.549
201416_at	SOX4	2231
201417_at	SOX4	1894
201418_s_at	SOX4	2256
201422_at	IFI30///PIK3R2	-3234
201425_at	ALDH2	2021-02-03
201432_at	CAT	-1372
201433_s_at	PTDSS1	-0.958
201446_s_at	TIA1	1226
201447_at	TIA1	0.857
201449_at	TIA1	0.885
201450_s_at	TIA1	1154
201460_at	MAPKAPK2	1394
201461_s_at	MAPKAPK2	1792
201463_s_at	TALDO1	-1382
201467_s_at	NQO1	-0.68
201468_s_at	NQO1	-0.733
201470_at	GSTO1	-1064
201473_at	JUNB	-1645
201480_s_at	SUPT5H	0.686
201488_x_at	KHDRBS1	0.606
201489_at	PPIF	-1318
201498_at	USP7	0.856
201499_s_at	USP7	0.903
201501_s_at	GRSF1	0.906
201506_at	TGFBI	3014
201520_s_at	GRSF1	0.986
201521_s_at	NCBP2	0.551
201564_s_at	FSCN1	-2025
201587_s_at	IRAK1	0.827
201606_s_at	PWP1	0.475
201620_at	MBTPS1	1148
201622_at	SND1	0.697
201625_s_at	INSIG1	1231
201626_at	INSIG1	1318
201627_s_at	INSIG1	1482
201638_s_at	CPSF1	-0.538
201642_at	IFNGR2	-0.996
201646_at	SCARB2	1534
201647_s_at	SCARB2	1677
201648_at	JAK1	0.542
201651_s_at	PACSIN2	-0.814
201653_at	CNIH1	-0.725
201658_at	ARL1	0.846
201661_s_at	ACSL3	1758
201662_s_at	ACSL3	1395
201666_at	TIMP1	-2134
201688_s_at	TPD52	2546
201689_s_at	TPD52	2285
201690_s_at	TPD52	2184
201693_s_at	EGR1	-1866
201694_s_at	EGR1	-2019
201704_at	ENTPD6	-0.528
201712_s_at	RANBP2	1078
201721_s_at	LAPTM5	-0.869
201743_at	CD14	-3232
201745_at	TWF1	1101
201761_at	MTHFD2	1245
201764_at	TMEM106C	-1115
201772_at	AZIN1	0.886
201775_s_at	EFCAB14	0.52
201776_s_at	EFCAB14	0.93
201785_at	RNASE1	-0.891
201792_at	AEBP1	2289
201801_s_at	SLC29A1	-1611
201802_at	SLC29A1	-0.755
201803_at	POLR2B	0.563
201808_s_at	ENG	-1236
201809_s_at	ENG	-2344
201833_at	HDAC2	0.622
201837_s_at	SUPT7L	0.453
201844_s_at	RYBP	0.958
201845_s_at	RYBP	1104
201850_at	CAPG	1264
201851_at	SH3GL1	-0.596
201854_s_at	ATMIN	0.529
201858_s_at	SRGN	-1286
201859_at	SRGN	-0.804
201865_x_at	NR3C1	1271
201867_s_at	TBL1X	-1361
201874_at	MPZL1	2014
201875_s_at	MPZL1	1909
201889_at	FAM3C	1288
201892_s_at	IMPDH2	-1162
201895_at	ARAF	-0.586
201904_s_at	CTDSPL	-0.954
201910_at	FARP1	-0.512
201914_s_at	SEC63	1197
201916_s_at	SEC63	1071
201945_at	FURIN	-0.664
201948_at	GNL2	0.742
201957_at	PPP1R12B	-0.44
201977_s_at	KIAA0141	-0.895
201978_s_at	KIAA0141	-0.55
201979_s_at	PPP5C	-0.478
201991_s_at	KIF5B	0.782
201994_at	MORF4L2	0.545
201995_at	EXT1	2273
202005_at	ST14	2024-01-01
202006_at	PTPN12	-1721
202007_at	NID1	-2.32
202020_s_at	LANCL1	0.84
202030_at	BCKDK	-1.17
202032_s_at	MAN2A2	-0.595
202037_s_at	SFRP1	-0.403
202041_s_at	FIBP	-0.737
202043_s_at	SMS	-0.891
202044_at	ARHGAP35	-0.556
202046_s_at	ARHGAP35	-0.719
202054_s_at	ALDH3A2	-1497
202063_s_at	SEL1L	0.775
202069_s_at	IDH3A	1552
202081_at	IER2	-1069
202082_s_at	SEC14L1	-0.653
202085_at	TJP2	-1795
202088_at	SLC39A6	0.871
202089_s_at	SLC39A6	1318
202090_s_at	UQCR11	-0.581
202096_s_at	TSPO	-2154
202099_s_at	DGCR2	-0.455
202100_at	RALB	-2096
202101_s_at	RALB	-1491
202108_at	PEPD	-2528
202112_at	VWF	-1457
202114_at	SNX2	-0.886
202127_at	PRPF4B	1005
202151_s_at	UBAC1	-1257
202155_s_at	NUP214	-0.941
202157_s_at	CELF2	0.948
202158_s_at	CELF2	0.863
202162_s_at	CNOT8	0.923
202169_s_at	AASDHPPT	1058
202170_s_at	AASDHPPT	0.965
202174_s_at	PCM1	1007
202175_at	CHPF	0.984
202176_at	ERCC3	0.587
202191_s_at	GAS7	-2377
202192_s_at	GAS7	-2039
202194_at	TMED5	1122
202205_at	VASP	-1.5
202206_at	ARL4C	3264
202207_at	ARL4C	3425
202208_s_at	ARL4C	3134
202211_at	ARFGAP3	1197
202213_s_at	CUL4B	1096
202217_at	C21orf33	-1246
202220_at	KIAA0907	0.635
202248_at	E2F4	-0.473
202251_at	PRPF3	0.718
202252_at	RAB13	-1.27
202268_s_at	NAE1	0.742
202275_at	G6PD	-1113
202283_at	SERPINF1	3401
202293_at	STAG1	1119
202294_at	STAG1	0.584
202305_s_at	FEZ2	0.543
202307_s_at	TAP1	0.942
202308_at	SREBF1	-1105
202323_s_at	ACBD3	0.959
202324_s_at	ACBD3	0.685
202329_at	CSK	-0.592
202332_at	LOC400927-CSNK1E///CSNK1E	0.738
202336_s_at	PAM	-1.45
202344_at	HSF1	-0.524
202347_s_at	UBE2K	0.585
202354_s_at	GTF2F1	-0.611
202361_at	SEC24C	0.574
202369_s_at	TRAM2	0.911
202372_at	RAB3GAP2///AURKAPS1	0.758
202373_s_at	RAB3GAP2///AURKAPS1	0.891
202374_s_at	RAB3GAP2///AURKAPS1	1135
202392_s_at	MIR7109///PISD	-0.639
202401_s_at	SRF	0.636
202405_at	TIAL1	0.918
202420_s_at	DHX9	0.592
202431_s_at	MYC	-2221
202441_at	ERLIN1	-2.27
202444_s_at	ERLIN1	-2103
202466_at	PAPD7	1571
202493_x_at	GH1///CSHL1///CSH1	-0.475
202499_s_at	SLC2A3	-2033
202507_s_at	SNAP25	-0.553
202509_s_at	TNFAIP2	-0.894
202510_s_at	TNFAIP2	-3044
202514_at	DLG1	1068
202515_at	DLG1	0.799
202516_s_at	DLG1	1212
202517_at	CRMP1	-0.652
202530_at	MAPK14	-1014
202546_at	VAMP8	0.94
202557_at	HSPA13	1639
202558_s_at	HSPA13	1576
202564_x_at	ARL2	-0.768
202577_s_at	DDX19A	0.671
202578_s_at	DDX19A	0.629
202585_s_at	NFX1	2021-06-01
202592_at	BLOC1S1	-1001
202604_x_at	ADAM10	1369
202606_s_at	TLK1	0.855
202607_at	NDST1	-1134
202608_s_at	NDST1	-0.462
202609_at	EPS8	-1909
202624_s_at	CABIN1	-0.979
202633_at	TOPBP1	0.547
202644_s_at	TNFAIP3	1256
202651_at	LPGAT1	0.787
202656_s_at	SERTAD2	1425
202657_s_at	SERTAD2	1384
202660_at	ITPR2	0.844
202662_s_at	ITPR2	1133
202701_at	BMP1	-0.752
202718_at	IGFBP2	-1703
202722_s_at	GFPT1	1679
202728_s_at	LTBP1	-0.528
202729_s_at	LTBP1	-1041
202734_at	TRIP10	0.73
202752_x_at	SLC7A8	-0.622
202754_at	R3HDM1	0.743
202757_at	NELFB	-0.675
202759_s_at	PALM2-AKAP2///AKAP2	2941
202760_s_at	PALM2-AKAP2///AKAP2	3545
202761_s_at	SYNE2	2699
202764_at	STIM1	0.627
202769_at	CCNG2	1344
202770_s_at	CCNG2	1594
202771_at	PIEZO1	-1982
202783_at	NNT	0.916
202784_s_at	NNT	1195
202785_at	NDUFA7	-0.775
202787_s_at	MAPKAPK3	-1.21
202788_at	MAPKAPK3	-1589
202789_at	PLCG1	0.872
202793_at	LPCAT3	-0.819
202794_at	INPP1	-1914
202800_at	SLC1A3	-1081
202801_at	PRKACA	-0.687
202803_s_at	ITGB2	-2.77
202804_at	ABCC1	-1633
202812_at	GAA	-0.962
202817_s_at	SS18	0.837
202825_at	SLC25A4	1379
202829_s_at	VAMP7	0.412
202831_at	GPX2	-0.626
202832_at	GCC2	0.915
202833_s_at	SERPINA1	-3615
202841_x_at	OGFR	-0.568
202842_s_at	DNAJB9	1953-02-01
202843_at	DNAJB9	2856
202847_at	PCK2	-0.946
202848_s_at	GRK6	-1173
202849_x_at	GRK6	-0.876
202853_s_at	RYK	-2912
202855_s_at	MIR6787///SLC16A3	-2.14
202856_s_at	MIR6787///SLC16A3	-2.79
202862_at	FAH	-1422
202871_at	TRAF4	1571
202877_s_at	CD93	-2552
202878_s_at	CD93	-4606
202885_s_at	PPP2R1B	-0.534
202888_s_at	ANPEP	-3066
202889_x_at	MAP7	-1402
202890_at	MAP7	-3081
202895_s_at	SIRPA	-0.753
202896_s_at	SIRPA	-2103
202897_at	SIRPA	-3029
202898_at	SDC3	-0.521
202909_at	EPM2AIP1	0.752
202910_s_at	ADGRE5	-1336
202913_at	ARHGEF11	-1.13
202914_s_at	ARHGEF11	-0.701
202932_at	YES1	-1.83
202942_at	ETFB	-0.875
202947_s_at	GYPC	-1387
202948_at	IL1R1	-1164
202967_at	GSTA4	1425
202974_at	MPP1	-1901
202976_s_at	RHOBTB3	2878
202978_s_at	CREBZF	0.772
202979_s_at	CREBZF	1121
202983_at	HLTF	1966
202987_at	TRAF3IP2	-0.538
202988_s_at	RGS1	3285
202990_at	PYGL	-2384
202998_s_at	LOXL2	1294
203003_at	MEF2D	1095
203005_at	LTBR	-1255
203006_at	INPP5A	-2201
203010_at	STAT5A	-1905
203020_at	RABGAP1L	1993
203030_s_at	PTPRN2	-0.934
203031_s_at	UROS	-0.642
203037_s_at	MTSS1	-1842
203038_at	PTPRK	5498
203045_at	NINJ1	-1814
203048_s_at	TTC37	1057
203052_at	C2	-1421
203053_at	BCAS2	0.895
203060_s_at	PAPSS2	-1428
203063_at	PPM1F	-2.31
203069_at	SV2A	-1725
203072_at	MYO1E	2203
203081_at	CTNNBIP1	-0.555
203082_at	BMS1	0.636
203085_s_at	TGFB1	-1975
203095_at	MTIF2	0.517
203098_at	CDYL	2021-08-01
203099_s_at	CDYL	1514
203100_s_at	CDYL	1237
203104_at	CSF1R	-1.62
203115_at	FECH	1136
203116_s_at	FECH	1091
203126_at	IMPA2	-1635
203133_at	SEC61B	0.976
203149_at	NECTIN2	-1181
203151_at	MAP1A	2055
203154_s_at	PAK4	-0.705
203161_s_at	RNF8	-0.363
203164_at	SLC33A1	1182
203175_at	RHOG	-1461
203177_x_at	TFAM	0.844
203178_at	GATM	3282
203184_at	FBN2	-2283
203199_s_at	MTRR	0.923
203200_s_at	MTRR	0.582
203203_s_at	KRR1	2023-01-01
203216_s_at	MYO6	3094
203233_at	IL4R	-1.27
203234_at	UPP1	-1567
203238_s_at	NOTCH3	-0.635
203241_at	UVRAG	1404
203244_at	PEX5	1035
203247_s_at	ZNF24	1057
203255_at	FBXO11	0.835
203261_at	DCTN6	0.636
203263_s_at	ARHGEF9	1027
203281_s_at	MIR5193///UBA7	-1259
203288_at	KIAA0355	1111
203293_s_at	LMAN1	1127
203294_s_at	LMAN1	1214
203301_s_at	DMTF1	0.754
203303_at	DYNLT3	1316
203308_x_at	HPS1	-0.505
203315_at	NCK2	-0.634
203324_s_at	CAV2	-1
203325_s_at	COL5A1	-1062
203326_x_at		-0.436
203338_at	PPP2R5E	0.592
203341_at	CEBPZ	0.537
203345_s_at	MTF2	0.723
203346_s_at	MTF2	0.819
203347_s_at	MTF2	0.949
203354_s_at	PSD3	-1042
203355_s_at	PSD3	-2195
203366_at	POLG	0.756
203370_s_at	PDLIM7	-1075
203372_s_at	SOCS2	-2938
203373_at	SOCS2	-2653
203376_at	CDC40	1716
203377_s_at	CDC40	2324
203378_at	PCF11	0.925
203383_s_at	GOLGA1	0.631
203384_s_at	GOLGA1	0.845
203386_at	TBC1D4	1683
203388_at	ARRB2	-1882
203393_at	HES1	-0.381
203404_at	ARMCX2	2303
203405_at	PSMG1	-1234
203407_at	PPL	-0.505
203409_at	DDB2	-0.96
203411_s_at	LMNA	-1682
203419_at	KMT2B	0.452
203429_s_at	SUCO	0.791
203437_at	TMEM11	-0.693
203448_s_at	TERF1	0.816
203458_at	SPR	-0.61
203471_s_at	PLEK	1566
203478_at	NDUFC1	-0.842
203484_at	SEC61G	0.77
203489_at	SIVA1	1129
203492_x_at	CEP57	0.83
203497_at	MED1	0.71
203499_at	EPHA2	1654
203508_at	TNFRSF1B	-1112
203509_at	SORL1	-1704
203514_at	MAP3K3	-0.688
203518_at	LYST	-2107
203535_at	S100A9	-3499
203539_s_at	GFAP	-0.684
203559_s_at	AOC1	-1106
203565_s_at	MNAT1	1607
203569_s_at	OFD1	2451
203573_s_at	RABGGTA	-0.9
203578_s_at	SLC7A6	1515
203579_s_at	SLC7A6	1682
203580_s_at	SLC7A6	1785
203588_s_at	TFDP2	2067
203589_s_at	TFDP2	1977
203590_at	DYNC1LI2	1092
203591_s_at	CSF3R	-2882
203592_s_at	FSTL3	-0.539
203593_at	CD2AP	2197
203604_at	ZNF516	-1365
203605_at	SRP54	0.919
203615_x_at	SULT1A1	-1201
203616_at	POLB	1131
203619_s_at	FAIM2	-0.467
203620_s_at	FCHSD2	2021-05-02
203624_at	AKAP17A	0.96
203633_at	CPT1A	-0.774
203636_at	MID1	-0.452
203642_s_at	COBLL1	2666
203643_at	ERF	-0.652
203645_s_at	CD163	-2694
203646_at	FDX1	0.964
203647_s_at	FDX1	1002
203652_at	MAP3K11	-1201
203660_s_at	PCNT	0.558
203665_at	HMOX1	-1872
203675_at	NUCB2	2387
203679_at	TMED1	-0.556
203683_s_at	VEGFB	2021-12-01
203684_s_at	BCL2	0.94
203686_at	MPG	-0.791
203699_s_at	DIO2	-0.475
203701_s_at	TRMT1	-0.742
203713_s_at	LLGL2	1017
203716_s_at	DPP4	1936
203717_at	DPP4	1989
203724_s_at	RUFY3	1894
203726_s_at	LAMA3	-1105
203728_at	BAK1	-0.887
203735_x_at	PPFIBP1	-1899
203736_s_at	PPFIBP1	-0.604
203743_s_at	TDG	1157
203748_x_at	RBMS1	1139
203753_at	TCF4	3154
203756_at	ARHGEF17	-0.74
203757_s_at	CEACAM6	-2551
203773_x_at	BLVRA	-1124
203778_at	MANBA	-0.729
203781_at	MRPL33	-1042
203783_x_at	POLRMT	-0.484
203793_x_at	PCGF2	-0.413
203795_s_at	BCL7A	1704
203796_s_at	BCL7A	0.994
203803_at	PCYOX1	1297
203805_s_at	FANCA	-0.879
203807_x_at	GH1///CSHL1///CSH2///CSH1	-0.645
203813_s_at	SLIT3	-0.493
203814_s_at	NQO2	-1334
203818_s_at	SF3A3	-0.547
203819_s_at	IGF2BP3	-1599
203820_s_at	IGF2BP3	-1.48
203823_at	RGS3	-1025
203826_s_at	PITPNM1	-0.989
203830_at	C17orf75	1193
203833_s_at	TGOLN2	-0.933
203835_at	LRRC32	-0.753
203838_s_at	TNK2	-0.587
203843_at	RPS6KA3	0.962
203845_at	KAT2B	1213
203851_at	IGFBP6	-0.663
203855_at	WDR47	1418
203859_s_at	PALM	-1348
203860_at	PCCA	-1408
203869_at	USP46	1881
203870_at	USP46	1477
203877_at	MMP11	-0.484
203878_s_at	MMP11	1105
203881_s_at	DMD	1106
203883_s_at	RAB11FIP2	0.587
203894_at	TUBG2	1094
203906_at	IQSEC1	0.883
203907_s_at	IQSEC1	1027
203909_at	SLC9A6	0.54
203912_s_at	DNASE1L1	-0.687
203919_at	TCEA2	-0.955
[truncated: 6,473 more rows]
