# Supplementary material for: NKL Homeobox Gene VENTX Is Part of a Regulatory Network in Human Conventional Dendritic Cells
Source: Int J Mol Sci. 2021 May 31;22(11):5902. doi: 10.3390/ijms22115902 (PMC8198381; doi:10.3390/ijms22115902)
Supplement: Supplementary file 1 [file ijms-22-05902-s001.zip › SupplTable5_LL100_AML_MUTZ3.xls]

## Sheet: Sheet1
gene name	F-36P	HEL	OCI-M2	TF-1	CMK	ELF-153	M-07e	MEGAL	MKPL-1	UT-7	ME-1	MOLM-13	MONO-MAC-6	MUTZ-3	THP-1	U-937	EOL-1	HL-60	KASUMI-1	KG-1	NB-4	OCI-AML3	SKNO-1	MUTZ-3 - AMLs	log2 fold_MUTZ-3 - AMLs
KRT16	0	0	0	0	4.41	0	0	4.16	0	0	0	0	0	25884.6	0	2.86	0	0	0	0	0	0	0	0.519545	15.6045
KRT42P	0	0	0	3.35	0.88	0	0	0.83	0	0	0	0	1.14	1365.18	1.24	7.62	0	0	0	0	0	0	0	0.684545	10.9617
KRT17	1.7	0	0	0	5.29	0	62.93	5.83	12.07	0	2.37	35.72	0	37864.3	6.22	310.72	4.43	0	0	0	0.86	0.9	221.18	30.4645	10.2795
FAM3D	0.85	0	0	0	0	0	0	0	0	0	0	0	0	180.97	0	3.81	0	0	0	0	0	0	0	0.211818	9.73871
OR2A20P	0	0	0	0	0	1.72	0	0	0	0	0	0	0	61.64	0	0	0	0	0	0	0	0	0	0.0781818	9.62282
VNN3	1.7	0	0	0	0	0	0	0	0	0	0	0	0	55.08	0	0	0	0	0	0	0	0	0	0.0772727	9.47735
ONECUT3	0	0	0	0	0	0	0	0	0	0	0	1.15	1.14	657.02	0	4.77	0	0	0	0	0	14.32	0	0.971818	9.40104
XDH	0	0	0	0	0	0	0	0	0.93	0	0	0	0	56.39	0	0.95	0	0	0	0	0	0	0	0.0854545	9.36607
SIGLEC1	26.36	0	3.93	0	0.88	0.86	0	1.66	4.64	1.16	1.18	3.46	2.29	6831.14	120.58	34.31	21.03	0.95	0	2.26	2.57	5.37	0	10.6132	9.33013
MRC1	5.1	3.54	3.93	6.71	1.76	7.74	2.33	3.33	2.79	3.47	0	0	0	4127.01	0	3.81	50.91	2.86	0	0	0	0	56.97	7.05682	9.19186
AL139042.1	0	0	0	0	0	0	0	0.83	0	0	0	1.15	0	52.46	0	0	0	0	0	0	0	0	0	0.09	9.18708
PRSS33	0	0	0	0	0	0	0	4.99	0	0	0	0	0	179.66	0	0	0	0	0	0	0	0	3.35	0.379091	8.88851
AC005256.1	0	1.77	0	0	0	0	0	0.83	0	0	0	0	0	53.77	0	0	0	0	0	0	0	0	0	0.118182	8.82965
ZBP1	0	0	0	0	0	0	0	0	0	0	0	0	1.14	87.86	0	0	0	0	0	3.39	0	0	0	0.205909	8.73706
TLX1	0.85	0	24.59	0	0	0	3.88	0	0	0	0	0	1.14	612.43	1.24	0	0	0	0	0	0.86	0	0	1.48	8.6928
ACTBP8	0	0	0	0	0	0	0	0	0	0	0	3.46	0	61.64	0	0	0	0	0	0	0	0	0	0.157273	8.61445
IL27	0	0	0	0	0	0	0	0	0	0	0	1.15	0	145.57	6.22	0	0	0	1.32	0	0	0	0	0.395	8.52564
KCNJ15	0	2.66	0	0.84	0.88	0	0	0.83	0	0	0	0	2.29	1161.91	1.24	41.94	0	0	0	0	0	30.44	0	3.68727	8.29973
CD300E	0	0	0	0	0	0	0	0.83	0	0	0	1.15	0	881.27	0	39.08	5.53	0	0	0	0	16.11	0	2.85	8.27248
TTBK1	2.55	13.29	0.98	12.58	3.52	0.86	6.99	6.66	0.93	3.47	0	2.3	2.29	1530.42	23.62	22.87	0	0	1.32	1.13	0	8.06	0	5.15545	8.21361
CLEC1A	0	0	0	10.06	0	0	0	1.66	0.93	0	1.18	23.04	0	508.83	0	0	2.21	0	0	0	0	0.9	0	1.81727	8.12926
AC093278.2	0.85	0	0	0	0.88	0	0	0	0	0	0	6.91	1.14	225.56	2.49	0	4.43	0	0	0	1.71	0	0	0.836818	8.07438
HMCN2	1.7	0	0	7.55	0	0.86	0.78	9.15	0.93	1.16	0	0	1.14	601.94	4.97	0	0	0.95	3.95	3.39	12.86	0	0	2.245	8.06676
KNDC1	0.85	0	20.66	56.19	0.88	12.04	0.78	0	9.28	4.62	0	3.46	1.14	1927.77	0	0	0	0	0	43	27.43	0	0	8.19682	7.87765
DPEP1	1.7	0.89	3.93	1.68	0.88	121.29	69.93	3.33	4.64	0	0	0	0	13352.8	9.94	1008.39	0	0	34.25	18.1	0.86	13.43	2.23	58.885	7.82502
ZNF366	0	0	0	1.68	0	0	0	0	0	0	0	16.13	5.72	288.51	3.73	0	2.21	0	0	0	0	0	0	1.33955	7.75073
BIRC7	476.23	17.72	1.97	0	22.91	1.72	13.99	0.83	17.64	0	0	3.46	3.43	13685.9	13.67	682.43	0	0	0	53.18	0	140.54	0	65.8964	7.69827
ENTPD2	0	0.89	11.8	0.84	0	0	0	0.83	0	0	0	0	0	229.5	0	0.95	1.11	0	0	1.13	1.71	5.37	0	1.11955	7.67944
CLEC7A	0.85	0	0	0	0.88	0	3.11	0	0	0	1.18	185.5	0	4730.26	9.94	4.77	75.26	34.29	0	168.59	0.86	30.44	20.11	24.3536	7.60164
GIMAP4	0.85	0	0	1.68	0	0.86	0.78	0	0	1.16	2.37	0	0	211.14	2.49	0	11.07	2.86	0	0	0	0	0	1.09636	7.58933
AP001610.1	0	0	1.97	0	0	0.86	0	4.16	0.93	0	0	0	0	64.26	0	0	0	0	0	0	0	0	0	0.36	7.47978
ADGRE3	20.41	0	0.98	20.96	0.88	0	0	1.66	2.79	32.36	2.37	23.04	0	1234.04	0	1.91	1.11	0	0	0	12.86	0.9	32.39	7.02818	7.45602
PLA2G7	0	0	0	0	0.88	0	0	0	0	2.31	0	2.3	16.02	565.22	7.46	0	1.11	0	0	0	0	47.44	1.12	3.57455	7.30491
CD163	0	3.54	0	0	0	0	1.55	28.29	0	0	0	3.46	12.59	2293.66	3.73	16.2	6.64	3.81	0	0	0	251.54	0	15.0614	7.25066
CD14	11.91	2.66	2.95	3.35	5.29	9.46	11.65	12.48	26.92	2.31	1.18	152.09	393.67	7140.63	98.2	8.58	40.95	1.9	6.59	2.26	4.29	245.27	1.12	47.5036	7.23187
AC116353.5	0	0	0	0	0	0	0.78	0	0	0	0	2.3	0	57.7	0	0	0	0	0	0	0	5.37	0	0.384091	7.23098
MGAM	1.7	6.2	4.92	0	1.76	21.5	0	0.83	0	3.47	16.56	6.91	16.02	3045.09	4.97	58.14	90.76	148.58	44.79	1.13	19.72	0	2.23	20.4632	7.21731
FPR2	0	0.89	0	115.72	5.29	0	41.96	2.5	3.71	1.16	21.29	137.11	0	5140.73	187.7	105.8	2.21	0	94.86	10.18	5.14	3.58	46.92	35.7282	7.16877
TSPEAR-AS1	2.55	0	6.89	2.52	0	15.48	0	0	0	0	0	0	0	523.25	19.89	32.41	0	0	0	0	0	0.9	0	3.66545	7.15736
LINC01915	0	0.89	0	0	0	1.72	0.78	0	0	0	1.18	0	0	65.57	0	0	0	0	0	5.66	0	0	0	0.465	7.13966
AC008743.1	0	0	14.75	0	0	0	0.78	0	0	0	0	0	0	111.47	0	1.91	0	0	0	0	0	0	0	0.792727	7.13562
LRRC4	0	0	0	0	0	0	24.09	34.95	2.79	5.78	0	11.52	5.72	2179.56	254.83	0.95	1.11	0	13.17	0	0	21.48	7.82	17.4641	6.9635
P2RY13	0	0	0	0.84	0.88	1.72	0	0	0	0	2.37	8.07	0	844.55	0	3.81	2.21	0	106.71	0	0	0.9	30.16	7.16682	6.88071
FCGR3B	0	0	0	0	0	0	0	0	0	0	0	9.22	1.14	69.5	0	0	0	0	0	0	0.86	1.79	0	0.591364	6.87682
CLC	5.95	0	0	0.84	323.41	14.62	0.78	2.5	48.28	2.31	448.36	1186.75	0	11329.3	0	0	1.11	20.95	0	1.13	0	0	230.11	103.959	6.7679
VSIG4	39.97	0	8.85	20.96	40.54	12.9	1.55	3.33	1.86	1.16	43.77	12.67	1.14	6980.64	2.49	16.2	0	0	1198.88	1.13	0	0.9	53.62	66.4509	6.71493
ADAMDEC1	0	0	0	0	0.88	0	0	0	0	0	0	87.57	2.29	444.57	6.22	0	0	0	0	0	0	2.69	1.12	4.58045	6.60078
NOVA2	0.85	0.89	45.25	0	0	0.86	45.06	7.49	0	0	0	0	0	444.57	2.49	0	0	0	0	0	0	0	0	4.67682	6.57074
AC018529.2	6.8	0	4.92	0	0	6.02	0	0.83	0.93	0	0	1.15	0	108.85	0	0	0	0.95	2.63	0	0	0	2.23	1.20273	6.49989
EDA2R	0	0	0	0	0	0	101	0	11.14	0	0	35.72	0	803.89	29.83	3.81	15.5	0	0	0	0	2.69	0	9.07682	6.46867
LINC00689	0	0	0	0	155.09	0	114.21	2.5	56.64	0	0	0	2.29	3362.46	0	0	327.62	0	97.49	0	0	0	86.01	38.2659	6.45731
PROM1	0	0	0	0	2.64	18.92	0	29.13	0	0	765.4	0	2.29	3291.64	0	11.44	0	0	0	2.26	0	0	0	37.8218	6.44344
CASP5	7.65	0	0	0	0	0	0	1.66	2.79	5.78	0	0	4.58	103.6	1.24	1.91	0	0.95	0	0	0	0	0	1.20727	6.42313
SP8	0	10.63	12.79	1.68	2.64	0	0	0	17.64	3.47	0	0	0	234.74	0	0	0	0	0	0	12	0	0	2.76591	6.40717
AC098679.1	22.11	0	31.48	0.84	0.88	0	2.33	0.83	0	34.67	0	0	21.74	683.24	0	0	6.64	1.9	0	0	0	61.77	0	8.41773	6.34282
LINC00974	0	0	0	0	0	0	0	0	0	0	0	0	0	89.18	0	24.78	0	0	0	0	0	0	0	1.12636	6.30698
ABCA6	58.68	2.66	91.48	4.19	1.76	1.72	0.78	3.33	1.86	1.16	0	5.76	11.44	1176.33	13.67	0	111.79	0	0	0	0	34.91	0	15.6905	6.22826
AC139495.3	0	0	67.87	0	0	0	0	0	1.86	0	0	12.67	0	1054.37	70.85	0	135.03	9.52	1.32	0	0	2.69	20.11	14.6327	6.17104
NRG1	0	15.95	132.79	0	16.74	0	0	0.83	3.71	4.62	0	2.3	1.14	620.3	0	0	4.43	0	3.95	0	0	7.16	0	8.80091	6.13917
DTX1	8.5	0	0	0	0.88	65.37	0	18.31	0.93	1.16	0	0	0	314.74	0	0	0	0	0	0	0	0	4.47	4.52818	6.11908
PARM1	1.7	15.95	9.84	0	0	0	0	0.83	0	0	0	1.15	0	603.25	3.73	0	0	0	0	0	0	0	158.62	8.71909	6.11243
AACSP1	0.85	0	0	0	0	9.46	0	4.16	6.5	0	0	0	2.29	170.48	22.37	4.77	0	0	0	0	2.57	2.69	0	2.53	6.07432
MX1	24.66	63.8	233.12	10.06	5.29	49.89	7.77	971.12	19.5	8.09	13.01	65.67	228.88	6580.66	119.33	89.59	24.35	13.33	14.49	150.49	18	19.69	14.52	98.3932	6.06353
OVCH1-AS1	0.85	144.43	0	0	0	0	0	0	0	0	0	0	0	424.9	0	0	0	0	0	0	0	0	0	6.60364	6.00772
RBFOX3	2.55	7.09	0	0	0	0.86	0	0	0	0	1.18	0	0	57.7	0	0	0	0	1.32	4.53	0	0	2.23	0.898182	6.00542
ABCA9	3.4	0	19.67	2.52	0	7.74	0	0.83	0.93	0	0	11.52	0	259.66	0	0.95	26.56	0	0	0	0	16.11	0	4.10136	5.98438
OLIG1	0.85	9.75	4.92	0	2.64	2200.38	0	5.83	1.86	2.31	130.13	777.73	1.14	21964.8	1451.89	1646.98	474.83	112.38	18.44	6.79	803.32	8.95	3.35	348.385	5.97837
ADCY5	0	0	0	0	0	10.32	0	0.83	0	0	0	0	1.14	74.75	11.19	2.86	0	0	0	0	0	0	0	1.19727	5.96425
AL163195.2	1.7	4.43	0.98	0.84	0	0	0	2.5	2.79	0	0	0	1.14	146.88	13.67	15.25	0	0	0	0	8.57	0	0	2.35773	5.9611
AC087273.2	0	0	10.82	0	0	0	0	0	0	0	0	1.15	3.43	64.26	1.24	3.81	1.11	0	0	0	0	1.79	0	1.06136	5.91993
ADAMTS4	169.23	6.2	1.97	32.7	0	8.6	29.52	1.66	21.35	1.16	0	1.15	25.18	1113.39	47.24	10.48	1.11	3.81	1.32	46.39	2.57	0	1.12	18.7618	5.89102
CCR5	0	0	0	0	1.76	2.58	10.1	0	0	11.56	2.37	14.98	3.43	253.1	8.7	3.81	12.18	11.43	0	2.26	6.86	1.79	1.12	4.315	5.8742
ALOX15	2.55	0.89	299.02	1.68	0	10.32	0	25.8	16.71	2.31	0	8.07	1.14	1157.98	23.62	2.86	1.11	0.95	0	11.31	25.72	1.79	0	19.8114	5.86914
AC091951.2	0	0.89	0	0	0	0.86	0	0	0	1.16	2.37	0	1.14	53.77	3.73	0.95	0	0	0	0	0.86	8.95	0	0.950455	5.82204
MARCH1	0	5.32	0.98	15.09	1.76	40.43	5.44	4.99	0.93	6.93	2.37	47.24	4.58	931.1	9.94	2.86	193.69	0.95	0	7.92	0	6.27	6.7	16.5632	5.81288
IL7R	15.31	58.48	3.93	5.03	2.64	2.58	0	0	0	28.89	15.38	341.05	99.56	4667.31	3.73	183	988.39	0	3.95	3.39	0.86	102.94	15.64	85.2159	5.77532
EPHB2	4.25	0	3.93	0	0.88	5.16	3.11	0.83	0	0	17.74	2.3	1.14	1860.89	0	636.68	5.53	4.76	25.03	0	6	0	32.39	34.0786	5.77098
PLB1	6.8	48.74	5.9	58.7	49.35	237.41	21.75	27.46	213.54	11.56	66.25	527.7	73.24	6820.64	394.05	378.39	24.35	40.95	155.46	18.1	76.3	31.33	293.79	125.505	5.76409
RETN	1.7	46.96	0	11.74	29.96	0	90.13	0.83	12.07	5.78	0	215.46	0	6878.35	37.29	219.22	0	50.48	9.22	21.5	1770.4	0	315.01	128.989	5.73675
MMP25	0	0	6.89	0	0.88	7.74	3.88	5.83	1.86	1.16	24.84	421.7	139.62	6420.66	413.94	28.59	193.69	8.57	341.22	698.12	332.65	58.19	11.17	122.752	5.70891
TNFRSF9	105.45	19.49	54.1	555.98	3.52	3.44	50.5	9.15	4.64	10.4	1.18	50.7	3.43	2136.29	4.97	29.55	6.64	0	0	3.39	5.14	0	4.47	42.0973	5.66524
SERPINA1	0	0	0	0	0	0	0	0.83	0	0	0	43.78	2.29	4020.78	39.78	77.2	1.11	0	133.06	183.3	57.44	189.77	1017.64	79.3727	5.66269
LINC01451	0	3.54	0	0	1.76	0	1.55	1.66	0.93	0	0	167.07	76.67	1628.77	269.74	2.86	33.2	0	0	20.37	5.14	142.33	2.23	33.1386	5.61912
S100A12	0	0	0	0	0	0	0	0.83	0	0	0	0	279.23	784.22	13.67	0	46.49	0	0	0	0.86	24.17	0	16.6023	5.56181
STEAP4	0	0	0	0	1.76	0	0	3.33	0.93	0	1.18	0	0	11495.8	0	19.06	5437.81	0.95	0	0	0	0.9	89.36	252.513	5.50861
MN1	7.65	17.72	36.39	256.61	2.64	1458.03	52.83	996.08	3.71	34.67	830.47	21.89	12.59	8135.99	3.73	41.94	39.85	32.38	13.17	40.73	32.58	9.85	3.35	179.494	5.50231
FOLR3	0.85	0	0	0	0	0	0	0	0	0	0	64.52	0	137.7	0	0	1.11	0	0	0	0.86	0	0	3.06091	5.49142
LDB2	0	0	0	5.03	0	63.65	0	0.83	0	0	0	0	0	166.55	0	6.67	0	0	0	5.66	0	0	0	3.72	5.48451
SLAMF8	4.25	13.29	2.95	5.03	14.98	189.24	15.54	14.15	43.64	8.09	11.83	96.78	3.43	1345.51	9.94	12.39	12.18	27.62	6.59	30.55	120.03	1.79	23.46	30.3523	5.4702
SIGLEC15	6.8	0	28.53	89.73	14.1	20.64	0.78	3.33	125.34	2.31	99.37	19.59	6.87	1999.9	45.99	252.58	0	0.95	80.36	79.2	0	0	123.99	45.4755	5.4587
VENTX	0	0.89	0	0	0.88	0	3.11	0	23.21	6.93	0	99.09	2.29	1880.56	45.99	0.95	139.46	0.95	0	6.79	464.68	175.45	1.12	44.1723	5.41188
ADAM8	577.43	218.87	315.74	702.73	100.46	369.88	170.93	246.32	214.47	949.93	1037.49	949.4	287.24	17305.4	244.88	282.12	608.75	293.34	198.93	367.73	426.1	131.59	310.54	409.312	5.40187
HP	2.55	0	0	0	0	0	0	0.83	0	0	1.18	1374.56	241.47	3206.4	33.56	0.95	0	0.95	0	0	7.72	3.58	1.12	75.8395	5.40186
CDH5	0.85	178.11	44.26	41.93	0.88	0.86	1.55	0	0.93	0	2.37	0	0	550.79	0	0	0	0	15.81	1.13	0	0	0	13.1218	5.39146
S100A8	0	1.77	0	0	1.76	4.3	2.33	4.99	0.93	0	0	844.55	6124.78	16930.3	1286.56	0	405.1	0	0	5.66	9.43	480.7	23.46	418.015	5.33991
VNN2	197.29	2.66	25.57	20.13	0	0.86	10.1	9.99	0	6.93	94.64	0	21.74	737.01	0	0	11.07	0	0	0	0	0	5.59	18.4805	5.31761
FAM198B	295.09	18.61	580.34	14.26	14.1	0.86	3.88	21.64	13	297	0	0	498.95	5974.78	9.94	10.48	692.87	4.76	0	0	0	777	50.27	150.139	5.31452
LILRB2	0.85	0	0	0	0	0	0	1.66	0.93	0	8.28	20.74	0	89.18	3.73	0	0	0	0	3.39	0.86	0	8.94	2.24455	5.31222
HSPE1P18	1.7	0	0	0	1.76	1.72	0	0.83	0	0	0	11.52	0	98.36	0	0	15.5	0	0	20.37	0	1.79	0	2.50864	5.2931
AL161785.1	0	0	0	1.68	0	0	0	2.5	0	0	0	11.52	28.61	141.63	16.16	19.06	0	0	0	0	0	0	0	3.615	5.29199
FLJ16779	0.85	0	0	0	0	0	0.78	0.83	0	0	0	0	0	66.88	0	35.27	0	0	0	0	0	0	0	1.715	5.28529
IER3	0	0	0	0	0	0	0	4.99	0	0	0	0	88.12	163.93	0	0	0	0	0	0	0	0	0	4.23227	5.2755
MMRN2	17.01	290.64	2.95	0.84	114.56	0	69.15	2.5	5.57	5.78	1.18	0	5.72	1127.81	24.86	21.92	3.32	0.95	11.86	21.5	58.3	0	0	29.9368	5.23546
HK3	2.55	1.77	1.97	41.09	22.03	29.25	8.55	1.66	20.43	1.16	11.83	1215.56	189.97	5267.93	945.96	206.83	8.85	0	1.32	49.78	12	342.85	10.05	142.066	5.2126
SECTM1	49.32	85.95	19.67	3.35	0	0	30.3	0	1.86	261.17	0	0	18.31	1110.76	85.77	0	40.95	0	0	0	0	11.64	61.44	30.4423	5.18933
MMP19	17.86	0	4.92	0	0	0.86	1.55	1.66	8.36	2.31	3.55	120.98	49.21	807.83	109.39	17.16	102.93	0	0	0	5.14	20.59	25.69	22.3709	5.17436
PADI2	0.85	47.85	1.97	3.35	31.72	350.1	37.29	0.83	5.57	3.47	139.59	260.39	667.18	4867.95	570.56	257.34	13.28	82.86	129.11	0	73.73	243.48	89.36	136.813	5.15304
JAML	219.41	0	1.97	3.35	78.43	28.39	10.88	4.99	13.93	5.78	1.18	460.87	136.18	8412.7	7.46	19.06	1964.61	0	0	1981.21	127.74	7.16	192.13	239.306	5.13564
RHOXF1P1	0	1.77	0	10.06	2.64	0	0	0	0	0	1.18	11.52	0	119.34	0	0	1.11	0	0	0	0.86	0	45.8	3.40636	5.1307
NTN1	2834.41	784.2	509.52	2228.12	2289.41	1144.06	9.32	188.07	51.99	244.99	1364	19.59	2.29	20465.9	31.08	215.4	11.07	142.86	862.93	0	82.3	2.69	551.83	616.824	5.05222
SIGLEC9	103.75	4.43	11.8	22.64	82.83	12.9	29.52	24.96	94.7	439.14	16.56	114.07	26.32	1830.73	19.89	35.27	73.05	0.95	11.86	5.66	2.57	71.61	10.05	55.2059	5.05145
KRT14	0	0	0	0	0	0	0	0	0	0	0	0	0	95.73	0	63.86	0	0	0	0	0	0	0	2.90273	5.04349
CCL2	130.11	1.77	0	4.19	92.53	30.97	4.66	25.8	25.07	778.89	1.18	26.5	37.76	4125.7	50.97	191.58	94.08	0	0	0	102.88	1170.87	16.76	126.662	5.02558
MPZL2	20.41	1.77	0	0.84	14.98	54.19	0	0	0	32.36	0	4.61	0	472.11	69.61	0	4.43	0	0	0	0	0	116.17	14.5168	5.02333
PTPRM	0.85	0.89	0	0	0.88	407.73	2.33	0.83	2.79	0	848.21	0	0	1999.9	0	86.73	0	2.86	7.9	0	0	0	0	61.9091	5.01363
SIGLEC14	49.32	51.39	359.02	36.06	22.03	452.46	58.27	69.9	0	0	8.28	171.68	34.33	2683.15	114.36	173.47	27.67	9.52	0	113.15	85.73	1.79	0	83.565	5.00489
SPSB1	0.85	0	29.51	335.43	2.64	12.04	1.55	75.73	2.79	6.93	29.57	1.15	14.88	1349.44	238.67	109.61	6.64	6.67	0	41.86	18	6.27	0	42.7632	4.97985
EFCC1	0.85	15.95	0	7.55	3.52	1.72	2.33	0.83	73.35	0	2.37	6.91	5.72	1097.65	55.94	3.81	0	569.54	0	3.39	0	15.22	5.59	35.2086	4.96234
S100A9	0.85	0	0	0	6.17	92.9	0.78	6.66	2.79	0	7.1	1464.43	19273.8	35852.6	3207.08	20.02	431.66	1.9	10.54	69.02	18	817.28	7.82	1156.31	4.95448
CACNA2D2	0.85	161.27	631.49	19.29	9.69	11.18	31.08	72.4	13.93	8.09	191.65	0	6.87	1736.31	12.43	17.16	0	0	34.25	2.26	0	11.64	2.23	56.2618	4.94772
CXCR1	0	0	0	11.74	0	0	35.74	6.66	17.64	32.36	0	20.74	8.01	205.89	11.19	0	0	0	0	0	0.86	0	3.35	6.74045	4.93288
TNS2	16.16	62.03	72.79	17.61	19.39	9.46	135.97	46.6	32.5	26.58	2.37	6.91	40.05	1028.15	78.31	32.41	12.18	12.38	40.84	7.92	23.15	40.28	24.58	34.5668	4.89452
AC020909.2	0.85	0	9.84	0	3.52	0	0	0	0	0	1.18	40.33	5.72	562.59	185.21	123.9	0	0	7.9	0	0	41.18	0	19.0741	4.8824
ADORA3	82.49	6.2	1.97	0	3.52	20.64	13.21	39.11	5.57	30.05	23.66	9.22	1.14	767.17	27.35	1.91	13.28	2.86	11.86	38.47	177.47	0	62.56	26.0245	4.8816
AL023693.1	0	9.75	0	0	0	4.3	1.55	3.33	0	0	5.91	0	4.58	180.97	14.92	61.95	0	0	0	0	0.86	28.65	0	6.17273	4.8737
PYHIN1	0	1.77	0.98	0	0	0	0	1.66	7.43	0	1.18	0	16.02	250.48	120.58	19.06	1.11	0.95	2.63	1.13	12.86	0	1.12	8.56727	4.86972
OAS2	45.92	0	696.41	4.19	0.88	1927.7	0	49.1	5.57	1.16	574.94	5.76	57.22	5585.3	59.67	190.62	8.85	0	31.62	534.05	6	17.9	0	191.707	4.86466
EGR2	33.17	0	246.89	0.84	14.1	35.27	61.38	23.3	23.21	2.31	0	33.41	36.62	879.96	19.89	11.44	39.85	42.86	0	3.39	18	21.48	0	30.3368	4.8583
SMIM25	2.55	125.83	0	0	0	12.9	0.78	0	0	2.31	0	9.22	0	281.95	3.73	11.44	0	0	0	47.52	0	0.9	2.23	9.97318	4.82124
NCR2	0	3.54	0	0	0	15.48	0.78	0	0	0	20.11	0	0	184.91	0	93.41	0	0.95	0	11.31	0	0	0	6.61727	4.80444
NCF2	812.14	15.06	4.92	19.29	29.96	1893.29	9.32	29.96	19.5	69.34	7.1	1025.44	271.22	11867	682.44	296.42	1670.19	2.86	534.88	762.61	34.29	234.53	1013.17	428.997	4.78984
LOXL1	7.65	33.67	0	44.45	16.74	97.2	20.2	0.83	18.57	0	16.56	0	0	1186.83	11.19	0	1.11	0	0	560.08	86.59	0	30.16	42.9545	4.78816
LINC00671	0	0	0.98	0	0	17.2	0	0	1.86	0	0	0	0	279.33	0	203.97	0	0	0	0	0	0	0	10.1823	4.77784
AC109826.1	0	0	0	0	0	23.23	0	4.99	0	0	0	2.3	0	129.83	8.7	24.78	5.53	0	2.63	0	14.57	14.32	3.35	4.74545	4.77393
TLR8	0.85	0.89	0	0	0.88	0	0	0	0	0	0	91.02	97.27	346.21	4.97	0	52.02	4.76	0	0	0	44.76	4.47	13.7223	4.65706
SIGLEC5	10.2	9.75	22.62	8.39	8.81	52.47	6.99	12.48	55.71	69.34	5.91	2.3	9.16	578.33	7.46	107.7	2.21	0	13.17	10.18	58.3	0	37.98	23.2332	4.63763
NLRP12	7.65	0	0	49.48	0.88	0.86	0	5.83	13	2.31	0	122.13	70.95	1451.73	161.6	113.42	237.97	180.96	0	38.47	6.86	272.13	0	58.3864	4.636
TMEM92	0.85	0.89	14.75	51.15	0	72.26	38.85	34.95	0	0	53.23	25.35	5.72	591.45	31.08	114.37	0	0.95	51.38	19.24	3.43	4.48	1.12	23.8205	4.63398
MYO7A	34.87	32.79	30.49	20.13	11.46	6.02	27.19	14.15	11.14	10.4	4.73	150.94	60.65	1933.02	325.68	496.57	95.19	0.95	79.05	6.79	19.72	204.99	69.26	77.8709	4.63363
FUCA1	1028.14	761.16	939.37	905.67	716.43	375.05	764.52	267.95	904.3	606.7	634.09	1478.25	5744.84	21301.2	335.62	1549.76	660.77	70.48	176.54	348.49	437.24	109.21	91.6	859.372	4.63151
CYBB	599.54	132.92	186.89	318.66	448.54	0.86	299.12	10.82	164.33	23.11	8.28	6878.55	4131.25	31080.4	952.18	88.64	4400.72	76.19	43.48	19.24	2416.83	6399.51	1.12	1254.58	4.63073
AC018755.4	8.5	10.63	18.69	2.52	14.98	57.63	6.22	21.64	0	0	1.18	11.52	2.29	258.35	28.59	18.11	5.53	0	0	13.58	2.57	5.37	0	10.4341	4.62995
LTBP2	10.2	19.49	134.76	32.7	4.41	16.34	1.55	19.97	23.21	13.87	17.74	3.46	11.44	845.86	110.63	8.58	1.11	0.95	245.04	38.47	11.15	2.69	33.51	34.6032	4.61144
ADGRE1	54.43	2.66	1.97	2.52	9.69	8.6	5.44	22.47	6.5	42.76	8.28	695.92	10.3	2214.97	182.73	200.15	423.91	5.71	1.32	64.49	142.32	34.91	75.96	91.0473	4.60453
SLC5A5	8.5	1.77	0.98	3.35	0	12.9	13.99	1.66	0.93	2.31	7.1	11.52	3.43	709.47	11.19	0	38.74	0	21.08	495.58	0	0	13.4	29.4741	4.58922
FPR1	19.56	8.86	5.9	77.99	3.52	0	0	3.33	169.91	49.69	1.18	154.39	1.14	586.2	8.7	4.77	1.11	0	2.63	6.79	0.86	2.69	23.46	24.84	4.56066
CMTM2	5.1	0.89	1.97	0	0	8.6	0	33.29	0	0	1.18	3.46	1.14	128.52	0	38.12	3.32	2.86	2.63	11.31	4.29	0.9	1.12	5.46273	4.55623
TLR1	36.57	4.43	25.57	77.99	30.84	61.07	22.53	60.75	64.06	97.07	16.56	154.39	173.95	2746.09	89.5	40.98	1117.89	75.24	10.54	236.48	116.6	39.39	29.04	117.338	4.54863
IFI44L	225.36	1.77	1600.36	29.35	0	0	2.33	205.54	94.7	3.47	3.55	0	13.73	2533.64	0	31.45	8.85	0	6.59	177.64	0	0	0	109.304	4.53479
FCN1	0	0	0	0	0.88	0	0.78	0	0	0	4.73	631.4	0	1614.35	0	20.02	61.98	0	0	1.13	786.18	29.54	0	69.8473	4.53061
RASAL1	210.05	0.89	3.93	2.52	1.76	609.88	41.18	9.15	13.93	24.27	1.18	5.76	0	1290.43	0	0	9.96	11.43	26.35	4.53	0.86	0	255.81	56.0655	4.5246
SULT1C4	51.87	0	29.51	0	0	0	112.66	88.21	0	0	69.8	0	0	365.88	0	0	0	0	0	0	0	0	0	16.0023	4.51502
AC127521.1	0	1.77	0.98	37.74	0	12.04	0.78	4.16	0	0	2.37	3.46	0	158.68	2.49	4.77	1.11	0.95	0	80.33	0.86	0.9	0	7.03227	4.49599
SP6	349.52	25.7	100.33	2.52	94.29	18.06	165.49	51.59	50.14	5.78	5.91	0	2.29	924.54	4.97	12.39	0	4.76	0	10.18	0	0	0	41.0873	4.49197
ARHGEF5	4.25	0	0	0	0	0.86	1.55	0	0	0	0	0	0	196.71	36.05	0	0	0	0	150.49	0	0	0	8.78182	4.48541
CD101	0	0.89	0.98	0.84	8.81	2.58	2.33	1.66	4.64	0	13.01	313.39	50.35	2757.9	90.74	15.25	804.66	13.33	27.67	222.9	309.5	557.69	268.09	123.15	4.48508
CMKLR1	92.69	16.84	0	3.35	1.76	6.88	1.55	9.15	0	3.47	4.73	2.3	0	238.68	9.94	0	30.99	0	0	2.26	49.73	0	0	10.7109	4.47792
C5orf17	0	0	0	0	0	0	0	0	0	85.52	0	0	0	171.79	0	4.77	80.8	0	0	0	0	0	0	7.77682	4.46532
SLC5A9	0	0	0	0	0	6.02	0	0	0	0	0	0	0	52.46	0	43.84	0	0	1.32	0	0	0	1.12	2.37727	4.46384
LOXHD1	1.7	1.77	0	0	10.57	23.23	65.26	105.68	0	15.02	0	1074.99	5.72	2068.09	655.09	13.34	0	0.95	69.82	12.45	26.58	5.37	2.23	94.9895	4.44439
SULF2	3.4	1.77	6.89	4.19	4.41	6.88	12.43	5.83	14.86	6.93	225.95	468.94	204.85	2764.45	581.75	0	53.13	1.9	0	10.18	18	1160.13	2.23	127.03	4.44376
UTF1	0	0	0	38.57	2.64	0	0	0	20.43	4.62	0	46.09	0	220.32	8.7	0	52.02	0	0	49.78	0	0	0	10.1295	4.44296
AL353743.4	0	0	0	7.55	0	0	0.78	0	0	0	0	34.57	1.14	55.08	3.73	0	1.11	0	0	3.39	0.86	2.69	0	2.53727	4.44018
PDE10A	0	0	0	0	0	648.59	0	6.66	0	0	0	0	0	653.08	0	4.77	0	0	0	4.53	0	0.9	0	30.2477	4.43236
NUPR1	37.42	2.66	1.97	5.87	2.64	0	0	0	1.86	5.78	0	18.43	18.31	148.19	21.13	0	0	0	0	0	0	34.91	1.12	6.91364	4.42186
SLC4A3	180.29	0	10.82	0	2.64	22.37	61.38	19.14	1.86	0	0	0	0	458.99	157.87	2.86	1.11	5.71	1.32	2.26	0	8.06	0	21.7132	4.40182
CSF1R	29.76	46.96	7.87	0.84	311.95	75.7	24.86	175.58	5867.76	3.47	26.03	1265.1	42.34	15285.8	4890.17	95.31	1946.9	0	409.73	2.26	351.51	356.27	42.45	726.037	4.396
AC007342.3	0.85	0	0	0.84	0	0	0.78	0	1.86	0	0	1.15	10.3	60.32	6.22	0	30.99	6.67	1.32	0	0.86	0.9	1.12	2.90273	4.37716
TMEM236	11.91	155.95	4.92	62.06	5.29	7.74	8.55	20.8	3.71	11.56	1.18	2.3	2.29	335.72	1.24	8.58	13.28	1.9	5.27	3.39	0.86	0.9	24.58	16.2845	4.36568
MIR34AHG	0	0	0.98	0	0	0	250.18	16.64	19.5	0	0	368.7	20.6	1194.69	49.72	1.91	369.68	0	0	12.45	0	165.6	1.12	58.0491	4.36322
SEMA6B	26.36	10.63	385.58	144.24	10.57	407.73	15.54	315.39	17.64	233.44	399.85	956.31	248.33	4554.53	95.72	216.36	399.56	3.81	15.81	148.22	4.29	124.43	738.38	223.554	4.34861
AL357033.4	0.85	0	0	0	0	0	8.55	0	0	3.47	2.37	0	0	78.68	33.56	0	2.21	0	3.95	0	0	24.17	6.7	3.90136	4.33395
AC011472.2	19.56	2.66	10.82	15.09	0	0	0	6.66	73.35	5.78	3.55	23.04	35.48	319.98	12.43	15.25	30.99	12.38	0	36.21	0	28.65	17.87	15.8986	4.33101
ADAMTSL5	66.33	115.19	132.79	46.12	8.81	78.28	17.09	14.98	6.5	61.25	0	108.31	164.79	1043.88	196.4	20.97	16.6	6.67	0	1.13	0.86	90.41	7.82	52.7864	4.30565
ADGRG3	68.88	50.51	5.9	207.97	12.34	70.54	96.34	4.99	97.49	11.56	35.49	224.68	5.72	2005.15	139.22	196.34	6.64	32.38	3.95	556.68	193.76	0	218.94	101.833	4.29944
SCN4B	0.85	0	0	5.03	1.76	0.86	3.88	21.64	3.71	5.78	14.2	2.3	0	194.09	1.24	14.3	4.43	0	3.95	0	4.29	4.48	125.11	9.90045	4.29309
PCDHGA12	0.85	0	3.93	0	0.88	0.86	17.09	1.66	1.86	4.62	0	1.15	3.43	230.81	83.28	3.81	5.53	35.24	5.27	0	10.29	0	79.31	11.7755	4.29285
SVOPL	179.44	7.97	35.41	25.16	266.13	131.61	217.55	336.19	269.25	117.87	166.8	3.46	3.43	2032.69	6.22	0	0	15.24	164.68	102.96	34.29	0	202.19	103.902	4.29009
CD209	0	0	4.92	0	0	0	0	0	0	10.4	0	3.46	0	86.55	27.35	0	44.27	0	1.32	0	0	6.27	0	4.45409	4.28033
MMP9	136.07	0	82.62	18.45	18.51	41.29	13.21	332.03	1.86	1.16	5.91	29.96	2.29	5557.76	183.97	6.67	166.02	0	0	58.84	5062.56	246.17	1.12	291.305	4.2539
FAM43A	52.73	225.96	206.56	436.9	215.02	5269.56	6.22	13.31	185.69	3.47	789.06	593.38	1279.43	21917.6	1119.99	2966.09	965.15	249.53	239.78	2052.49	2708.32	5299.36	587.57	1157.53	4.24297
DCAF4L1	45.92	65.57	21.64	3.35	28.2	31.83	8.55	22.47	11.14	52	5.91	21.89	50.35	553.42	16.16	80.06	39.85	43.81	17.13	11.31	33.44	5.37	27.93	29.2673	4.24101
ITGB8	0	0	0.98	0	0	4.3	0	0	2.79	0	3.55	0	1.14	86.55	0	0	0	0	1.32	2.26	3.43	2.69	79.31	4.62591	4.22573
RGL4	0.85	3.54	7.87	0	3.52	690.74	10.1	54.09	22.28	5.78	67.43	240.81	1.14	1390.09	27.35	55.28	9.96	3.81	117.25	270.42	26.58	0.9	15.64	74.3336	4.22502
AC020656.1	4.25	0.89	8.85	11.74	15.86	0	10.1	13.31	121.63	27.74	0	697.07	84.68	950.77	12.43	0	75.26	0	0	0	0.86	34.02	2.23	50.9509	4.22192
OR52K3P	0.85	2.66	19.67	0	3.52	232.25	0	0.83	0	2.31	0	135.96	19.45	406.54	12.43	20.02	3.32	0.95	2.63	0	1.71	17.01	5.59	21.8709	4.21631
GPA33	0	0.89	1.97	129.14	15.86	23.23	6.22	83.22	132.77	4.62	105.29	0	0	1147.48	24.86	20.97	1.11	8.57	611.29	155.01	6	0	35.75	62.1259	4.20713
CPLX1	24.66	15.95	113.12	33.54	3.52	4.3	5.44	0.83	17.64	9.25	0	0	6.87	299	13.67	2.86	55.34	0	1.32	1.13	1.71	43.86	2.23	16.2382	4.20268
CD48	0.85	41.65	20.66	36.9	44.06	3.44	35.74	19.97	97.49	19.65	132.5	429.77	97.27	4120.45	1.24	219.22	32.1	1140.99	227.92	1991.39	249.48	5.37	90.48	224.461	4.19827
ATP2B3	0	0	0	11.74	0	7.74	3.88	0.83	25.07	2.31	0	4.61	22.89	486.53	96.96	222.08	2.21	0	0	20.37	145.75	17.01	0	26.5205	4.19735
TYRP1	0.85	31.01	0.98	0	0	0	0	6.66	0	0	1.18	0	2.29	83.93	0	45.75	0	0	0	1.13	0	11.64	0	4.61318	4.18535
FGD5	0.85	390.77	5.9	5.03	1.76	747.51	19.42	29.96	0	0	2078.53	0	0	3131.65	0	13.34	0	0	5.27	599.68	0	0	1.12	177.234	4.1432
ARRDC5	0	0	0	0.84	0	31.83	7.77	0	42.71	6.93	8.28	8.07	0	102.29	1.24	0.95	3.32	0	5.27	7.92	0	0	2.23	5.78909	4.14318
KCNN1	322.3	363.3	108.2	46.12	100.46	3.44	3.11	49.1	20.43	4.62	0	1.15	2.29	860.29	2.49	23.83	9.96	0	0	0	2.57	7.16	6.7	48.965	4.135
LINC01163	0	0.89	0	0.84	0	0	0	0.83	1.86	0	46.14	0	0	83.93	0	0	0	0	2.63	52.05	0	0	0	4.78364	4.13301
FOLR2	28.91	32.79	0.98	36.06	7.93	77.42	5.44	0	5.57	2.31	3.55	5.76	0	221.63	3.73	37.17	2.21	0.95	0	21.5	0.86	5.37	1.12	12.7105	4.12407
SNCG	11.91	267.6	16.72	2.52	52.87	6.88	125.87	0	0	32.36	1.18	0	0	508.83	24.86	81.01	0	0	0	3.39	11.15	5.37	0	29.2586	4.12025
C10orf10	62.08	0	0.98	4.19	0	0	52.06	87.38	91.92	0	8.28	36.87	18.31	516.7	130.52	0	117.32	0	14.49	30.55	0.86	0	1.12	29.8605	4.11302
CXCL1	0	0	7.87	0.84	2.64	96.34	0	0	0	0	0	9.22	59.51	1984.16	8.7	0	1.11	0	32.94	0	0	2334.58	7.82	116.435	4.09093
S100B	1.7	26.58	0	0	2.64	33.55	10.1	18.31	9.28	0	5.91	2.3	3.43	1024.21	4.97	42.89	35.42	0	7.9	703.77	349.79	0.9	67.02	60.2936	4.08636
KLF15	22.11	2.66	26.56	190.36	9.69	4.3	40.4	0	23.21	6.93	0	23.04	130.46	857.66	91.99	154.4	52.02	25.72	3.95	0	8.57	295.4	1.12	50.5859	4.0836
ECSCR	1.7	2.66	1.97	0	0	1.72	5.44	0	0	2.31	20.11	24.2	2.29	80	19.89	5.72	1.11	0	0	1.13	5.14	6.27	2.23	4.72227	4.08245
B4GALNT3	216	40.76	46.23	31.03	0	45.59	14.76	54.09	12.07	12.71	2.37	14.98	603.09	2727.73	154.14	1225.7	7.75	32.38	5.27	721.88	11.15	281.98	20.11	161.547	4.07767
KRT9	0	0	0	0	0	0.86	0	0.83	0	0	0	0	0	1508.12	0	1973.9	0	0	1.32	0	0	0	0	89.8595	4.06894
DUSP13	18.71	0	31.48	2.52	0	0	10.1	0	0	0	0	1.15	0	51.14	1.24	1.91	0	0	0	0	0	0	0	3.05045	4.06736
MNX1	36.57	0	569.52	218.03	0.88	0	0	2.5	181.97	5.78	0	0	20.6	836.68	62.15	0	4.43	0	0	0	0	0	1.12	50.1614	4.06003
EGR3	238.96	13.29	598.05	0.84	95.17	9.46	138.3	28.29	62.21	20.8	4.73	41.48	11.44	1098.96	4.97	1.91	110.68	10.48	3.95	5.66	2.57	62.66	1.12	66.6827	4.04268
CXCL3	12.76	178.99	82.62	25.16	114.56	525.58	30.3	92.37	70.56	128.27	20.11	0	20.6	1108.14	2.49	5.72	1.11	16.19	31.62	6.79	6	82.35	26.81	67.3164	4.04104
LRRC4B	125.01	0	5037.16	0.84	2.64	36.99	80.03	39.11	16.71	0	0	0	1.14	4036.52	7.46	49.56	0	0	0	4.53	0	1.79	1.12	245.64	4.03849
MAPK13	92.69	166.59	64.92	51.99	26.44	142.79	156.94	306.23	42.71	123.65	17.74	251.18	422.28	3235.25	806.74	718.65	150.53	179.05	154.14	102.96	167.18	160.23	37.98	197.437	4.03441
TBC1D8B	8.5	359.76	26.56	34.38	0	478.27	90.13	0	6.5	0	0	0	10.3	843.24	45.99	0	0	0	0	0	0	92.2	0	52.3905	4.00857
PRR29	0	1.77	0	6.71	12.34	26.67	26.42	30.79	23.21	12.71	13.01	1.15	6.87	133.76	8.7	0	0	0.95	0	3.39	0.86	3.58	4.47	8.34545	4.00251
AL049552.1	2.55	6.2	2.95	0	0	18.92	1.55	9.99	3.71	2.31	2.37	13.83	3.43	191.47	8.7	130.58	1.11	0.95	0	12.45	3.43	35.81	2.23	11.9577	4.0011
ADRA2B	2.55	0	0.98	5.87	0	4.3	0	0	0	1.16	0	2.3	1.14	53.77	11.19	0.95	0	0	19.76	0	0.86	0.9	22.34	3.37727	3.99287
C10orf105	8.5	5.32	1.97	0.84	1.76	22.37	7.77	10.82	0.93	1.16	2.37	2.3	0	119.34	2.49	33.36	6.64	0.95	1.32	43	4.29	8.95	0	7.59591	3.97371
DSP	1.7	2.66	22.62	18.45	0	0	0	0.83	5.57	1.16	0	2.3	4.58	291.13	2.49	1.91	4.43	133.34	0	0	207.47	0	0	18.6141	3.9672
CLEC4D	67.18	3.54	0	0	0.88	3.44	28.75	1.66	5.57	20.8	2.37	0	106.43	608.49	8.7	91.5	0	0.95	218.7	10.18	128.6	1.79	157.51	39.025	3.96276
SLCO4C1	7.65	83.29	60.98	200.42	102.22	394.83	97.12	314.55	4.64	107.47	63.88	556.51	1327.49	4603.05	401.51	1695.59	358.61	162.86	119.89	396.01	32.58	0	12.29	295.472	3.9615
LRRC77P	0	0	0	0	2.64	0	12.43	0	1.86	0	0	44.94	0	61.64	1.24	0	22.14	0	0	0	0	0.9	1.12	3.96682	3.95781
CLDN7	32.32	24.81	51.15	166.88	3.52	5.16	306.89	4.16	50.14	57.78	0	164.76	13.73	844.55	119.33	1.91	83.01	0.95	5.27	0	3.43	100.26	4.47	54.5423	3.95274
CLCN1	2.55	0	0	0	0	0	0	9.15	0	0	9.46	6.91	16.02	51.14	13.67	0.95	0	0	1.32	1.13	7.72	2.69	1.12	3.30409	3.95213
NWD1	0	0	1.97	0.84	0	0	0	0	0	0	0	18.43	3.43	111.47	6.22	111.51	0	0	0	0	3.43	14.32	0	7.27955	3.93666
OR2A1-AS1	0	0	0	0	0	3.44	0	0	0	0	0	0	0	120.65	26.1	0	1.11	0	0	143.7	0	0	0	7.925	3.92827
MCEMP1	0	13.29	3.93	2.52	0.88	53.33	23.31	28.29	0.93	25.42	0	1811.24	1559.81	5539.4	1112.53	1332.45	0	42.86	0	1.13	71.16	1934.44	8.94	364.839	3.9244
LINC01841	2.55	8.86	22.62	3.35	7.05	4.3	3.88	0	9.28	4.62	1.18	1.15	11.44	83.93	11.19	0	2.21	0	0	7.92	0	20.59	0	5.55409	3.91756
BCL2A1	62.93	10.63	0.98	45.28	9.69	646.01	0	6.66	8.36	3.47	46.14	322.61	175.09	1607.79	33.56	42.89	15.5	11.43	13.17	389.23	69.44	280.19	156.39	106.802	3.91206
AC004034.1	10.2	16.84	8.85	1.68	7.05	12.04	42.73	3.33	4.64	0	85.18	4.61	0	200.65	12.43	1.91	0	0	23.71	44.13	14.57	0	1.12	13.41	3.9033
ADAM28	1823.27	13.29	15.74	611.33	16.74	0	0	1.66	571.92	0	40.22	38.02	27.47	3307.38	13.67	20.02	100.72	0	88.27	1426.78	26.58	37.6	34.63	223.088	3.89001
HTRA3	51.02	431.53	134.76	5.87	90.77	870.52	28.75	0.83	51.06	123.65	434.16	3.46	120.16	3167.06	302.06	0	11.07	0	106.71	346.23	1610.07	0	2.23	214.769	3.88229
TRGV6	5.1	13.29	8.85	0.84	0.88	3.44	6.22	1.66	0.93	2.31	2.37	6.91	2.29	64.26	12.43	3.81	0	6.67	9.22	0	2.57	0	6.7	4.38591	3.87297
OAS1	213.45	6.2	978.71	17.61	8.81	987.5	6.99	158.94	85.42	146.76	247.25	42.63	50.35	2276.61	60.91	172.51	4.43	34.29	6.59	190.09	19.72	14.32	0	156.976	3.85827
CDKN1A	1631.93	115.19	469.19	38.57	230	226.23	2103.97	307.06	437.3	469.18	139.59	5217.1	294.11	11882.7	1987.64	333.59	2635.34	36.19	200.25	194.61	116.6	601.55	256.92	820.096	3.85693
ARHGEF34P	0	0	0	0	0	5.16	0.78	0	0	0	0	1.15	0	64.26	26.1	0	0	0	0	64.49	0	0	0	4.44	3.85529
AC108134.3	125.01	1207.76	44.26	55.35	16.74	991.81	37.29	0.83	295.25	179.12	145.51	700.53	90.41	3433.27	292.12	5.72	441.62	1.9	275.35	234.21	49.73	2.69	73.73	239.406	3.84205
LRP1	367.38	13.29	970.84	32.7	0	8.6	2.33	217.19	42.71	276.19	2.37	139.41	3466.36	5646.93	2029.91	8.58	192.59	110.48	47.43	2.26	5.14	696.44	77.08	395.876	3.83434
GIMAP8	0.85	2.66	0	9.22	2.64	461.92	3.11	0	13.93	0	0	0	6.87	830.12	31.08	170.61	44.27	0	7.9	452.59	12.86	16.11	44.68	58.2409	3.83322
NHSL2	40.82	77.98	56.07	1279.68	24.67	11.18	14.76	276.27	298.03	4.62	10.65	867.6	543.59	5844.95	466.14	2049.19	188.16	19.05	117.25	1782.07	613.85	299.88	20.11	411.892	3.82685
C1QC	1.7	0	0	0	0	0	0	0	0	0	0	0	0	44.59	2.49	0	60.88	0	0	0	1.71	2.69	0	3.15773	3.81976
NPR1	7.65	4.43	25.57	1.68	1.76	75.7	1.55	3.33	10.21	0	5.91	3.46	12.59	131.14	4.97	0.95	5.53	3.81	18.44	0	8.57	6.27	3.35	9.35136	3.80979
IFI30	85.04	4.43	25.57	21.8	6.17	61.93	28.75	8.32	23.21	112.1	5.91	118.68	70.95	474.73	9.94	20.97	38.74	7.62	13.17	20.37	0.86	11.64	51.38	33.9795	3.80437
ENTPD1	4.25	2.66	68.85	4.19	17.62	12.9	4.66	34.95	13.93	13.87	8.28	693.62	8.01	1639.26	600.39	24.78	49.81	20	487.45	15.84	212.62	5.37	281.5	117.525	3.80201
SERPINB2	0	0	30.49	0	0	1.72	0	0	0	0	0	467.79	696.93	4165.04	1399.68	7.62	2166.05	8.57	0	0	21.43	1776	0	298.922	3.80049
RHOXF1P2	2.55	0	14.75	13.42	2.64	0	0	0	1.86	0	1.18	20.74	0	52.46	2.49	0	1.11	0	0	0	0	0	22.34	3.77636	3.79615
IL1RN	43.37	2.66	0.98	15.09	0.88	0.86	0.78	0.83	2.79	36.98	2.37	402.11	795.35	4498.14	507.17	185.86	240.18	1.9	1.32	863.31	53.15	3968.25	1.12	323.969	3.7954
AC004889.1	0	0	0	0	0	7.74	0	0	0	0	0	0	0	55.08	17.4	0	1.11	0	0	61.1	0	0	0	3.97045	3.79415
CNTNAP2	0	38.99	43.28	55.35	0	0.86	0	10.82	8.36	2.31	0	1.15	0	228.19	0	0	201.44	0	1.32	0	0	0	0	16.54	3.7862
LRRC25	156.48	98.36	12.79	18.45	7.93	48.17	8.55	33.29	33.42	16.18	48.5	283.44	99.56	1290.43	77.07	21.92	676.27	7.62	110.67	33.94	3.43	120.85	153.04	94.0877	3.7777
SERPING1	858.06	2836.41	2916.46	632.29	9.69	2.58	525.22	1822.41	4658	461.1	305.21	0	10.3	9417.24	390.32	0.95	14.39	0	0	0	2.57	1.79	11.17	702.678	3.74437
LGALS3BP	7600.1	126.71	7382.13	960.18	67.85	65.37	5277.8	1195.8	592.35	591.68	5.91	61.07	65.23	16652.3	2298.4	202.06	180.41	19.05	92.22	16.97	73.73	10.74	468.05	1243.36	3.74341
CD1C	0	0	0.98	0	0	0	0.78	6.66	0.93	0	2.37	0	2.29	80	1.24	1.91	21.03	0	0	58.84	0	35.81	0	6.03818	3.72781
CLEC5A	0	0	0	0	1.76	3.44	6.99	3.33	0	0	176.27	503.5	482.93	10011.3	130.52	5464.2	194.8	4411.56	5250.02	0	137.17	6.27	5.59	762.652	3.71446
AL359075.2	0	0	0.98	10.06	0	3.44	0	0.83	0.93	0	10.65	24.2	17.17	74.75	8.7	12.39	3.32	2.86	19.76	0	2.57	0.9	6.7	5.70273	3.71235
KMO	7.65	3.54	6.89	17.61	6.17	22.37	7.77	17.48	1.86	20.8	18.93	17.28	116.73	595.38	91.99	52.42	228	10.48	5.27	10.18	35.15	143.23	165.32	45.7782	3.70108
DOCK1	998.38	1044.71	0	966.05	1980.98	45.59	0.78	0.83	0.93	0	0	0	1017.36	3573.59	0	16.2	0	0	0	0	0	0	0	275.991	3.69468
CYP4F3	0.85	0	0	2.52	0	0	3.88	0	1.86	13.87	1.18	505.81	0	316.05	2.49	1.91	2.21	0	0	0	5.14	0.9	0	24.6645	3.67964
NLRP1	201.55	399.63	180.99	2416.8	238.81	451.6	428.1	850.46	198.69	293.53	33.12	421.7	117.87	6454.76	77.07	34.31	2158.3	20.95	80.36	388.09	126.03	1995.31	37.98	506.875	3.67066
SLC6A12	0	0.89	4.92	3.35	0	1.72	0.78	0	0.93	0	0	44.94	32.04	212.45	8.7	259.25	0	0.95	6.59	2.26	0	0.9	0	16.7373	3.66599
APOBEC3H	0.85	23.92	0.98	4.19	14.98	0	90.13	12.48	15.78	1.16	0	8.07	0	163.93	26.1	2.86	7.75	3.81	0	26.02	0	46.55	0	12.9832	3.65836
GRIN3B	4.25	2.66	120	5.03	0	10.32	0.78	1.66	16.71	0	10.65	23.04	53.79	203.27	49.72	0	39.85	1.9	5.27	0	0	8.95	0	16.1173	3.65672
FAM69C	0.85	0	0	0.84	0	0	0	0	0	0	0	0	168.23	503.58	0	0	2.21	0	0	0	0	708.07	0	40.0091	3.65382
HIP1	255.97	225.07	536.08	521.6	248.5	2291.56	73.81	993.59	411.3	661.02	248.43	5185.99	7786.44	20030.5	1740.27	1840.46	1472.07	202.86	345.17	254.58	2767.48	6809.49	254.69	1596.66	3.64907
ACE	54.43	71.77	774.12	36.06	0	277.84	17.09	49.1	4.64	17.33	2279.64	1.15	0	2357.92	54.69	0	8.85	9.52	50.06	295.31	42.01	49.23	46.92	188.171	3.6474
KIF17	60.38	0.89	732.8	15.09	1.76	12.04	4.66	23.3	8.36	23.11	4.73	10.37	12.59	881.27	344.33	87.69	108.47	0.95	67.19	0	5.14	0	31.28	70.6877	3.64005
TRGV8	8.5	1.77	1.97	0	0	3.44	0.78	0	0	2.31	9.46	28.8	2.29	132.45	19.89	22.87	9.96	22.86	30.3	27.16	20.58	3.58	17.87	10.6541	3.63597
DLEU7	0.85	0	0.98	0	0.88	0	0	0.83	0	0	10.65	86.41	8.01	321.3	277.2	102.94	1.11	36.19	31.62	0	5.14	0	7.82	25.9377	3.6308
PTGS2	3278.32	118.74	358.04	78.83	178.89	105.8	388.47	0.83	207.04	390.6	36.67	69.13	211.71	4047.01	50.97	5.72	18.82	11.43	55.33	945.91	0.86	563.06	145.22	328.2	3.62421
C19orf35	0	29.24	11.8	35.22	10.57	82.58	48.17	36.61	27.85	6.93	7.1	265	75.53	533.74	93.23	21.92	116.22	0	0	10.18	3.43	80.56	0	43.7336	3.60932
SIRPB2	17.86	0	2.95	0	1.76	0	0.78	0	0.93	0	5.91	850.31	550.45	3249.67	1436.97	79.11	1072.51	128.58	309.6	22.63	354.94	877.26	151.92	266.567	3.60772
CCR2	0	2.66	0.98	0	20.27	0	38.85	2.5	0.93	0	10.65	2814.79	882.33	5500.05	2063.47	7.62	1829.57	47.62	21.08	15.84	123.46	2051.71	4.47	451.764	3.6058
ADGRD2	13.61	0.89	0	0.84	0	3.44	0.78	0	0.93	0	1.18	0	0	73.44	0	3.81	1.11	0	94.86	0	0	0.9	11.17	6.06909	3.59701
SULT1B1	0	1.77	0	91.41	5.29	0	0	2.5	179.19	3.47	35.49	1.15	33.19	1058.31	9.94	19.06	1268.42	0	28.98	11.31	0	194.25	44.68	87.7318	3.59252
LINC01021	0	0	7.87	32.7	0	0	126.64	13.31	2.79	1.16	0	193.57	1.14	508.83	0	546.13	8.85	0	0	0	0	9.85	0	42.9095	3.56781
NCF1	240.67	139.12	2.95	15.09	176.24	250.32	31.85	8.32	15.78	76.27	87.54	1760.54	3108.17	5534.15	607.85	422.23	164.92	2.86	63.24	47.52	155.18	2978.2	88.25	474.687	3.54331
IGFBP2	30985.5	1392.07	15671.2	452	410.65	8577.01	4963.91	2364.97	2015.65	18.49	11892.7	330.68	557.32	71461.4	4862.82	3836.28	109.58	2652.46	4430.57	5419.75	14779.6	13.43	20130.5	6175.78	3.53247
LINC01759	0	0	0	0	0	0	38.07	0	0	0	0	29.96	4.58	69.5	21.13	0	25.46	0	0	3.39	0	9.85	0	6.02	3.52918
AC006033.2	83.34	7.09	31.48	4.19	7.93	4.3	1.55	0	1.86	27.74	68.61	173.98	57.22	714.72	118.09	124.86	84.12	122.86	64.55	119.94	137.17	69.82	52.5	61.9636	3.52788
MSX2	0	0	122.95	35.22	118.96	0	0	0	2.79	0	0	0	0	148.19	0	0	0	0	0	0	0	3.58	0	12.8864	3.52353
AC090559.1	19.56	1.77	0	0.84	2.64	201.29	0.78	1.66	5.57	1.16	143.14	212	153.35	737.01	113.12	119.14	115.11	60	89.59	26.02	46.3	11.64	86.01	64.1223	3.52279
KCNK15	0	0	2.95	13.42	0	63.65	0	0	4.64	1.16	0	0	0	48.52	6.22	0.95	0	0	0	0	0	0	0	4.22682	3.52094
SGK1	83.34	15.06	496.73	68.76	28.2	110.11	23.31	106.52	21.35	194.15	28.39	152.09	290.68	1391.41	77.07	350.75	63.09	94.29	42.16	56.57	156.89	153.97	68.14	121.892	3.51287
PTAFR	1523.08	150.64	26.56	153.46	627.43	206.45	18.65	81.55	543.14	234.59	101.74	1205.19	320.43	6949.16	273.47	47.66	5664.71	9.52	17.13	62.23	1013.37	398.35	826.62	613.908	3.50074
PRG3	120.76	2.66	8.85	0	5.29	0	0	0	103.99	0	0	411.33	0	392.11	0	0.95	0	0	0	0	102.02	0	8.94	34.7632	3.49563
EBI3	135.21	3.54	69.84	4.19	3.52	14.62	25.64	0.83	0.93	17.33	5.91	2.3	0	165.24	2.49	0	2.21	0	0	3.39	15.43	0.9	14.52	14.6727	3.49335
STAB1	158.18	778	14.75	4514.94	429.15	0	289.8	9.15	2011.01	609.02	14158.1	20.74	10.3	28232	4.97	3.81	42.06	0	144.92	27424.6	4903.95	4.48	22.34	2525.2	3.48287
LYVE1	84.19	8.86	0	0	14.1	2.58	0	0.83	0.93	1.16	0	0	0	57.7	0	0	0	0	0	1.13	0	0	0	5.17182	3.47983
FGR	3.4	50.51	4.92	163.52	133.95	67.96	70.7	247.15	322.17	24.27	16.56	997.79	492.09	1829.42	462.42	194.44	16.6	22.86	3.95	138.04	67.73	82.35	33.51	164.404	3.47607
C19orf38	199	26.58	1169.53	47.8	40.54	108.38	17.09	28.29	90.99	43.91	333.61	457.42	193.4	2508.73	391.56	468.93	200.33	322.87	220.01	291.92	89.16	124.43	138.52	227.467	3.46323
OAS3	2387.95	774.45	3795.82	221.39	511.99	9014.85	337.97	3069.81	237.68	781.2	848.21	9.22	43.49	13169.2	49.72	1826.17	3.32	907.65	27.67	1372.47	24.01	1.79	32.39	1194.51	3.46267
TMEM204	4.25	0	0	0	0	3.44	149.17	2.5	0.93	3.47	2.37	4.61	0	215.07	0	0	259	0	1.32	0	0.86	0.9	0	19.6736	3.45047
AC090673.1	0	0	0	0	0	44.73	0	0	0	0	5.91	2.3	1.14	102.29	23.62	120.09	0	0	2.63	0	2.57	1.79	1.12	9.35909	3.45015
NOXA1	9.35	15.06	338.37	57.02	67.85	412.03	126.64	25.8	116.06	53.16	24.84	263.85	177.38	1657.62	407.72	294.51	171.56	29.52	140.97	541.97	25.72	31.33	12.29	151.955	3.4474
PILRA	63.78	46.96	68.85	23.48	15.86	34.41	34.19	49.93	92.84	21.96	22.48	477	361.63	1319.28	193.92	61	135.03	148.58	63.24	30.55	374.66	260.49	80.43	120.967	3.44707
GLIPR2	875.07	74.43	52.13	474.64	405.36	1669.64	122.76	1032.7	84.49	45.07	28.39	1757.08	996.76	5636.44	612.83	579.49	633.1	103.81	32.94	578.18	474.11	799.38	21.22	520.617	3.43649
LMTK3	6.8	131.14	360.99	114.89	20.27	633.1	149.95	47.43	95.63	117.87	3.55	130.2	195.69	1496.32	68.37	830.16	19.92	49.53	1.32	21.5	23.15	16.11	6.7	138.376	3.43475
AL354719.2	0.85	0.89	0	2.52	0	0	0	0.83	0	0	0	26.5	73.24	347.52	78.31	81.97	14.39	0	1.32	6.79	9.43	409.09	1.12	32.1477	3.43431
ST6GALNAC2	0	0	0	0.84	0	0	0	2.5	0	0	2.37	8.07	41.2	68.19	73.34	0	0	0	0	0	1.71	7.16	3.35	6.38818	3.41608
GPR68	61.23	0.89	1.97	0	0.88	60.21	161.6	0	9.28	15.02	29.57	240.81	100.71	954.71	2.49	1.91	101.83	1.9	0	201.4	465.53	424.31	88.25	89.5359	3.41452
AC022966.2	0	0	0.98	0	0	8.6	0	8.32	0	0	0	0	3.43	40.65	1.24	2.86	1.11	0	0	0	0	2.69	54.74	3.81682	3.41281
PRAL	2.55	0	0	23.48	2.64	6.02	0.78	4.99	5.57	20.8	3.55	9.22	5.72	56.39	3.73	0.95	9.96	0	0	7.92	0	5.37	3.35	5.3	3.41138
AL355075.3	3.4	1.77	22.62	5.87	24.67	43.87	31.85	12.48	40.85	32.36	1.18	11.52	0	125.9	0	1.91	2.21	3.81	0	1.13	3.43	4.48	11.17	11.8445	3.40998
HCK	46.77	829.39	6.89	334.6	56.4	4394.74	38.07	6.66	2763.98	129.43	338.34	2658.09	1031.1	11781.7	2994.51	1870.01	4771.5	35.24	11.86	415.25	102.88	673.16	1105.89	1118.85	3.39646
SH3TC1	224.51	13.29	118.04	190.36	29.96	1581.04	142.18	17.48	227.47	62.4	423.51	133.65	108.72	3163.12	652.6	366	771.45	0	88.27	1002.48	211.76	53.71	197.72	300.755	3.39469
ITGB2-AS1	258.52	29.24	570.5	33.54	13.22	488.59	80.03	71.56	60.35	54.31	23.66	153.24	73.24	2138.91	131.76	123.9	95.19	3.81	11.86	66.76	29.15	2098.26	18.99	204.076	3.38969
PSTPIP1	5.95	0	0	0.84	0.88	1039.12	5.44	0.83	0	0	101.74	1335.38	830.83	5535.46	1272.89	1729.9	171.56	504.78	104.08	411.86	1068.24	2962.98	105	529.65	3.38559
OASL	41.67	0	189.84	14.26	2.64	25.81	1.55	69.07	25.07	144.45	0	14.98	54.93	371.13	16.16	29.55	5.53	9.52	48.75	10.18	46.3	4.48	26.81	35.525	3.38502
EPHB3	6.8	5.32	42.3	9.22	5.29	238.27	8.55	47.43	5.57	1.16	15.38	115.22	342.17	1453.04	62.15	34.31	1236.32	1.9	18.44	9.05	155.18	718.81	6.7	140.252	3.37298
VNN1	239.82	0	85.58	3.35	5.29	314.83	0	76.56	0	4.62	2836.83	0	5.72	1758.6	0	169.65	1.11	0	9.22	1.13	0	0	0	170.623	3.36554
PRSS36	28.06	274.69	40.33	43.61	231.76	129.03	51.28	75.73	138.34	128.27	72.16	39.17	16.02	806.52	208.83	49.56	45.38	0.95	47.43	15.84	36.01	7.16	42.45	78.2755	3.36508
CR1	4.25	596.35	160.33	4206.34	475.86	2.58	166.27	7.49	2565.29	293.53	40.22	1498.99	561.9	6213.46	734.64	3.81	1.11	35.24	14.49	31.68	1290.29	556.79	118.41	607.539	3.35435
AC068580.3	1.7	0	17.71	5.87	17.62	14.62	10.1	4.99	30.64	20.8	1.18	6.91	2.29	70.82	0	1.91	2.21	0	0	4.53	0	1.79	8.94	6.99136	3.34051
CCDC170	0	0	1.97	0	0	1.72	1.55	0	0	0	0	76.04	33.19	428.83	9.94	20.02	620.93	3.81	1.32	3.39	0.86	145.91	13.4	42.4568	3.33634
ADGRF1	59.53	0	0	4.19	0	0.86	0	0	0	1.16	0	0	0	30.16	0	0	0	0	0	0	0	0	0	2.98818	3.3353
PALD1	68.88	1.77	16.72	31.03	9.69	1876.95	20.98	629.11	34.35	1.16	2524.52	4.61	9.16	6660.65	660.06	883.54	117.32	1252.42	69.82	1537.67	2032.74	2455.43	292.67	660.482	3.33407
RAB36	0.85	0.89	0	0	0	0	0.78	0	0	61.25	0	3.46	3.43	72.13	62.15	18.11	0	0	0	0	0	7.16	0	7.18545	3.32745
SLC7A7	33.17	81.52	28.53	5.87	34.37	5.16	47.39	42.44	28.78	11.56	22.48	43.78	41.2	393.42	100.69	20.97	108.47	79.05	9.22	27.16	17.15	74.3	3.35	39.3914	3.32012
NME8	34.02	71.77	2.95	0.84	79.31	155.7	7.77	85.71	37.14	19.65	11.83	55.3	0	329.16	7.46	34.31	52.02	0	21.08	14.71	32.58	0	1.12	32.9668	3.3197
ZFP36	500.04	994.21	1648.56	178.62	246.74	1467.49	623.89	833.82	1259.9	1058.55	281.55	3128.18	3172.25	15318.6	1973.97	526.12	7556.26	477.16	949.88	346.23	156.89	5899.11	479.22	1534.48	3.31946
TNNT3	10.2	0	0	0.84	3.52	97.2	11.65	0.83	21.35	6.93	16.56	0	0	110.16	2.49	12.39	2.21	0.95	0	50.92	4.29	0.9	0	11.0559	3.31671
OSCAR	8.5	6.2	0.98	152.62	22.03	12.04	12.43	0.83	17.64	45.07	9.46	18.43	0	625.54	57.18	77.2	266.74	266.67	0	339.44	47.15	0.9	24.58	63.0041	3.31158
NKAIN1	2.55	0.89	49.18	0.84	0.88	0	0.78	2.5	13	0	2.37	0	10.3	55.08	17.4	0	0	1.9	1.32	2.26	9.43	4.48	2.23	5.55955	3.30849
LINC00958	100.35	0.89	0.98	32.7	0.88	4.3	2.33	0	0.93	4.62	0	0	0	152.12	0	87.69	100.72	0	0	0	3.43	0	0	15.4464	3.29987
AL844908.1	5.1	0	0	0.84	0	1.72	0.78	1.66	1.86	0	0	0	5.72	253.1	17.4	1.91	4.43	1.9	0	1.13	0	527.25	1.12	26.0373	3.28106
MEFV	0	0	1.97	3.35	0	2.58	3.11	1.66	0.93	1.16	2.37	487.37	292.96	1164.53	491.01	28.59	3.32	0.95	0	6.79	2.57	1305.15	1.12	119.862	3.2803
GLIPR1	45.07	15.06	71.8	103.15	57.28	315.69	18.65	133.98	108.63	75.12	2045.41	815.75	833.12	6491.48	224.99	39.08	4628.72	245.72	245.04	1446.02	1031.37	2096.47	105	668.233	3.28012
FGFR4	14.46	13.29	660.01	216.36	56.4	54.19	257.17	15.81	39.92	167.57	28.39	48.39	214	1270.76	349.3	31.45	9.96	20	111.98	133.51	132.89	230.95	73.73	130.897	3.27919
SLC8A1	0.85	0	5.9	32.7	0.88	0	0	3.33	0	0	0	206.24	262.07	823.57	233.69	299.28	11.07	0	0	0	1.71	811.91	0	84.9832	3.27664
MTCO2P12	104.6	58.48	52.13	68.76	40.54	36.99	76.92	18.31	133.7	48.54	72.16	141.72	52.64	765.86	31.08	77.2	133.93	162.86	130.43	69.02	115.74	68.93	50.27	79.3159	3.2714
CXCL8	1366.61	32.79	69.84	20.13	754.32	1354.81	73.03	50.76	78.92	693.38	37.86	1974.85	872.03	18591.9	351.78	101.98	208.08	240.96	212.11	92.78	316.36	32980.4	571.93	1929.81	3.26814
PITPNM3	57.83	24.81	148.53	37.74	7.93	31.83	13.99	83.22	7.43	36.98	2.37	18.43	12.59	369.82	7.46	101.98	55.34	92.38	34.25	5.66	49.73	9.85	7.82	38.5523	3.26194
IFI6	1606.42	483.81	27856.4	404.2	411.53	1870.06	199.68	1358.9	2057.43	501.54	300.48	186.65	1137.52	18188	466.14	1098.94	67.52	78.1	134.38	696.99	196.33	93.99	636.72	1901.99	3.2574
ADARB2	0	0	0	51.99	0.88	1639.53	17.09	165.6	0	47.38	18.93	0	0	941.59	0	5.72	0	0.95	189.71	18.1	0	0	11.17	98.5023	3.25687
IPCEF1	23.81	19.49	6.89	29.35	13.22	298.49	25.64	64.91	29.71	128.27	76.89	1261.64	306.7	3728.34	1148.58	506.1	235.75	1.9	2381.94	1507.12	82.3	472.65	23.46	392.946	3.24613
AL135818.1	6.8	0	0	5.03	0	5.16	1.55	2.5	0	2.31	2.37	107.15	27.47	205.89	2.49	9.53	33.2	3.81	0	30.55	38.58	196.04	6.7	21.8745	3.23455
KIAA1644	0	0	2.95	0	0	216.77	0	69.9	0	0	0	0	0	163.93	29.83	0	1.11	0	0	1.13	0	61.77	0	17.43	3.23344
TRGV7	14.46	2.66	11.8	0.84	0	4.3	0.78	2.5	0	5.78	21.29	43.78	14.88	154.75	31.08	35.27	17.71	38.1	17.13	62.23	11.15	10.74	15.64	16.46	3.2329
AL358334.3	0	2.66	20.66	2.52	2.64	13.76	10.88	3.33	6.5	3.47	0	11.52	0	51.14	0	0	4.43	0.95	0	1.13	0	10.74	24.58	5.44409	3.23169
FBXW4P1	8.5	198.49	6.89	20.13	13.22	39.57	54.39	37.45	25.07	33.51	60.33	12.67	4.58	325.23	28.59	9.53	33.2	22.86	23.71	20.37	20.58	12.53	77.08	34.6932	3.22874
PAX6	450.72	409.38	49.18	592.04	0	1.72	0	16.64	71.49	2.31	1.18	0	0	903.56	0	1.91	311.02	202.86	0	0	12	0	1.12	96.5259	3.22663
TBC1D9	28.06	646.85	126.89	0	0.88	0	0	0.83	6.5	0	0	4.61	9.16	729.14	29.83	144.87	299.95	63.81	164.68	14.71	0	30.44	142.98	77.9568	3.22545
SIPA1L2	5.1	0	1.97	0	0.88	3.44	2.33	356.99	0	10.4	106.47	131.35	40.05	1439.93	128.03	429.85	162.7	222.86	732.5	32.81	121.74	64.45	870.19	155.641	3.2097
CD300LG	2.55	2.66	0	0	0	0	0	0	0	0	0	0	0	26.23	4.97	0.95	0	0	0	0	0	0	51.38	2.84136	3.20656
ABTB1	193.89	960.53	397.39	625.58	332.22	1038.26	580.38	927.85	535.71	330.51	107.65	932.12	264.35	5197.12	1009.36	676.71	1003.89	404.77	500.63	475.22	349.79	442.21	301.61	563.21	3.20597
EMP1	16.16	31.9	29.51	1.68	0	140.21	0.78	64.91	13	10.4	5.91	16.13	90.41	874.71	21.13	1361.05	26.56	23.81	23.71	6.79	78.87	89.52	48.03	95.4759	3.1956
ZMYND15	1.7	5.32	54.1	0	1.76	6.88	0.78	6.66	0.93	0	0	3.46	2.29	41.97	1.24	6.67	1.11	1.9	0	0	0.86	5.37	0	4.59227	3.19208
ACVRL1	12.76	63.8	2.95	3.35	4.41	0.86	13.99	34.95	3.71	8.09	20.11	107.15	32.04	399.98	387.83	51.47	4.43	0	22.4	2.26	0	142.33	48.03	43.9509	3.18596
KY	1.7	0	0	0	2.64	29.25	0	0	0	0	1.18	2.3	1.14	70.82	0	28.59	0	0	30.3	16.97	54.87	0	4.47	7.88227	3.16747
BTG2	1409.13	2839.96	1102.65	320.34	169.19	491.17	1299.83	177.25	462.36	238.06	373.83	450.5	591.65	5413.5	188.94	209.68	449.37	50.48	9.22	715.09	70.3	504.87	1146.1	603.18	3.1659
SYT17	5.1	0.89	59.02	10.06	0	7.74	0	0	2.79	0	0	4.61	393.67	284.58	78.31	12.39	6.64	0	0	0	0	115.48	1.12	31.7191	3.16541
EGR1	3204.34	1087.25	6886.38	68.76	1771.25	607.3	1511.16	360.32	5376.62	988.06	30.76	608.35	3152.8	18332.2	1624.67	1247.63	6604.4	1532.43	579.68	140.3	258.91	4217.11	3166.86	2046.61	3.16307
GPR141	103.75	86.84	1.97	10.06	320.76	169.46	24.09	150.62	103.06	31.2	119.48	253.48	1.14	904.87	63.4	28.59	54.23	0	243.73	191.22	219.48	0	61.44	101.727	3.153
FRMD4A	21.26	181.65	383.62	1.68	29.08	782.78	438.97	26.63	87.27	5.78	0	94.48	131.6	1485.83	233.69	739.62	5.53	0.95	0	44.13	1.71	463.69	1.12	167.056	3.15286
CXCL2	45.92	143.55	34.43	10.06	133.95	985.78	28.75	148.12	83.56	226.5	46.14	31.11	44.63	1034.7	14.92	87.69	5.53	44.76	55.33	205.93	12.86	140.54	40.21	116.83	3.14672
PLIN5	5.1	1.77	0	13.42	0.88	2.58	7.77	0	4.64	10.4	0	51.85	98.42	166.55	47.24	52.42	9.96	0	1.32	5.66	2.57	92.2	6.7	18.8591	3.14262
LTA4H	2324.16	5898.78	3487.95	5149.75	2943.27	3063.16	3317.56	1910.62	4528.02	2076.66	8740	3479.6	4378.44	37787	3357.49	2049.19	3611.55	3117.23	7406.68	3385.36	4107.49	13396.1	2667.54	4290.75	3.13859
CCL24	4.25	0	2.95	0	0	0	3.11	0	1.86	0	0	29.96	0	57.7	19.89	1.91	3.32	0	0	0	4.29	1.79	71.49	6.58273	3.13181
OR7D2	0	101.02	2.95	3.35	0.88	43.01	3.11	59.08	8.36	9.25	0	4.61	2.29	106.22	0	1.91	2.21	6.67	3.95	2.26	6	6.27	0	12.1445	3.12868
OXER1	77.39	47.85	0	0	0	362.14	0	12.48	12.07	2.31	56.78	38.02	86.97	430.14	38.53	66.72	79.69	9.52	72.46	10.18	19.72	65.35	34.63	49.6732	3.11427
AC021028.1	0	0	10.82	0.84	0.88	0	0.78	0	9.28	1.16	0	44.94	48.06	182.29	6.22	0	5.53	76.19	131.74	0	57.44	67.14	2.23	21.0568	3.11388
C5AR1	116.51	6.2	43.28	138.37	69.62	6.02	38.85	43.27	59.42	38.14	13.01	73.74	27.47	525.88	64.64	48.61	9.96	384.77	7.9	10.18	59.16	25.96	51.38	60.7482	3.11382
H2AFY2	30.61	0	17.71	7.55	0	0.86	52.83	1.66	242.32	0	0	0	0	649.15	837.82	10.48	0	121.91	0	252.32	0	0	84.9	75.4986	3.10403
PTPRO	0.85	0	2.95	8.39	0.88	6.02	0	0.83	3.71	3.47	2.37	146.33	37.76	628.17	486.03	23.83	850.04	1.9	1.32	1.13	7.72	28.65	2.23	73.4732	3.09587
NLRC4	142.87	6.2	10.82	64.57	49.35	2.58	3.11	0.83	197.76	6.93	68.61	51.85	161.36	645.21	104.42	23.83	302.16	160.96	113.3	32.81	39.44	12.53	110.59	75.7673	3.09012
NINJ1	158.18	169.25	287.22	203.78	108.39	539.34	409.45	252.97	152.26	39.29	37.86	841.1	585.93	2945.43	718.48	335.5	438.3	203.82	184.44	256.84	328.36	1036.6	328.42	346.172	3.08892
UPP1	12.76	7.09	454.44	187	79.31	3.44	50.5	59.08	116.98	8.09	1.18	26.5	281.52	1291.74	104.42	405.07	434.98	68.57	43.48	194.61	161.18	80.56	567.47	152.192	3.08535
COL6A3	1.7	0.89	0	0	43.18	300.21	2.33	82.38	4.64	0	7.1	2.3	6.87	241.3	1.24	7.62	4.43	0.95	26.35	117.67	8.57	8.06	0	28.4768	3.08297
AC006059.1	2.55	15.95	8.85	2.52	7.05	10.32	3.11	7.49	1.86	6.93	5.91	3.46	5.72	55.08	13.67	22.87	5.53	1.9	1.32	5.66	1.71	2.69	6.7	6.535	3.07527
PIK3IP1	239.82	53.17	84.59	38.57	72.26	189.24	210.55	173.09	90.99	45.07	69.8	154.39	67.52	1077.98	59.67	131.53	92.97	108.57	619.2	195.74	52.3	34.91	43.57	128.524	3.06822
AC022007.1	1.7	4.43	11.8	8.39	1.76	11.18	14.76	4.99	1.86	6.93	0	18.43	38.91	83.93	53.45	0	2.21	0	2.63	1.13	3.43	21.48	12.29	10.08	3.05769
MSRB1	878.47	194.94	720.02	420.97	615.09	1005.57	731.88	211.37	789.18	664.49	376.19	4268.85	2019.85	7155.05	1476.75	445.1	941.9	244.77	176.54	108.62	1501.19	882.63	323.95	863.56	3.05059
GGT5	334.21	259.63	0	72.96	157.74	1051.16	225.31	0	103.99	350.16	2031.21	389.44	36.62	5730.86	129.28	67.67	7523.06	46.67	102.76	543.11	342.08	0.9	1492.39	693.652	3.04647
KANK4	0	0	1.97	0	0	783.64	0	0	0	0	1.18	0	6.87	368.51	37.29	111.51	0	0	1.32	6.79	0	33.12	0	44.7132	3.04293
TMEM150B	72.28	83.29	0	67.09	43.18	91.18	258.72	54.09	34.35	54.31	11.83	114.07	61.8	493.09	75.83	45.75	4.43	0	46.11	28.29	0.86	170.08	2.23	59.9895	3.03907
TNFRSF10C	108.85	19.49	26.56	33.54	30.84	34.41	223.76	70.73	80.77	0	9.46	63.37	175.09	464.24	41.02	24.78	39.85	29.52	36.89	66.76	67.73	49.23	12.29	56.5882	3.0363
CLEC1B	102.9	0	100.33	8.39	46.7	0	30.3	104.02	1.86	16.18	0	5.76	0	158.68	0	0.95	0	0	0	5.66	0	0	5.59	19.4836	3.02579
CCR3	0	5.32	32.46	0	3.52	11.18	11.65	3.33	0	0	0	6.91	1.14	52.46	12.43	7.62	7.75	1.9	0	4.53	24.86	7.16	1.12	6.49455	3.01392
HRH2	6.8	0	1.97	0	8.81	0.86	521.33	68.24	0	3.47	53.23	4776.96	1469.4	5565.62	1372.33	1135.16	2695.11	20.95	405.77	4.53	486.97	2126.9	33.51	690.559	3.01071
CALHM2	543.41	325.2	346.24	41.09	26.44	51.61	3.11	139.8	54.78	130.59	275.64	33.41	211.71	1972.36	139.22	301.18	298.84	6.67	973.59	475.22	0	555.9	471.4	245.684	3.00505
ABI3	1.7	14.18	6.89	39.41	8.81	542.78	16.32	12.48	37.14	10.4	44.95	0	3.43	826.19	11.19	142.97	246.82	1.9	0	889.34	100.31	12.53	130.7	103.375	2.99859
METTL9	12.76	8.86	8.85	10.9	3.52	6.88	8.55	9.99	4.64	8.09	8.28	19.59	28.61	68.19	3.73	6.67	6.64	10.48	2.63	9.05	2.57	0.9	6.7	8.58591	2.98952
STARD13	2.55	315.45	73.77	58.7	100.46	809.44	1.55	102.35	52.92	60.09	843.48	29.96	43.49	1270.76	298.33	25.73	13.28	0	293.79	7.92	1.71	196.94	197.72	160.438	2.98561
LINC01747	0	1.77	0	31.87	3.52	124.73	6.99	0	0	4.62	5.91	0	0	108.85	0	122.95	0	0	0	0	0	0	0	13.7436	2.98551
DKK2	1.7	0	4.92	0	0	0	0	4.16	0	0	1.18	4.61	345.61	359.33	42.26	67.67	115.11	166.67	0	3.39	0	234.53	8.94	45.4886	2.98173
MPEG1	1.7	0	0	0	0	2.58	0.78	0	0	0	2.37	137.11	192.26	3064.77	43.51	0	8167.23	0	0	0	1.71	19.69	5.59	389.751	2.97515
NFAM1	34.02	3.54	1.97	1.68	9.69	439.56	17.09	70.73	27.85	57.78	9.46	1550.84	130.46	3873.91	6481.28	94.36	12.18	45.72	401.82	1.13	1467.76	0	10.05	494.044	2.97108
AL627309.1	145.42	0	4.92	46.12	3.52	5.16	8.55	16.64	50.14	0	4.73	1.15	0	116.72	3.73	20.97	0	5.71	3.95	1.13	2.57	0.9	4.47	14.99	2.96098
RBPMS-AS1	0	0	0.98	0	0	52.47	0	0	0	0	31.94	0	0	30.16	0	0	0	0	0	0	0	0	0	3.88136	2.958
PLXDC2	511.95	4.43	109.18	965.21	284.63	735.47	0	0	1258.04	161.79	11.83	69.13	406.26	2369.72	135.49	0	618.71	0	880.05	11.31	0	78.77	480.34	305.572	2.95513
VCAN	17.86	98.36	94.43	2.52	7.05	0	100.23	1.66	43.64	61.25	0	2235.24	1385.86	7349.14	375.4	0	3373.59	9.52	2.63	7.92	2.57	13034.5	17.87	948.73	2.95351
MNDA	0.85	0.89	7.87	1.68	1.76	0	0.78	0	19.5	0	2.37	6097.36	7888.29	12695.8	6447.71	363.14	441.62	176.2	411.04	0	4779.64	9326.69	117.29	1640.21	2.95239
SH2D4B	20.41	3.54	48.2	10.9	4.41	0	1.55	3.33	5.57	21.96	0	5.76	12.59	65.57	19.89	0.95	2.21	0	0	1.13	20.58	4.48	0	8.52091	2.94396
CALCRL	410.75	4.43	8.85	941.73	5.29	1808.13	7.77	36.61	169.91	4.62	288.65	0	0	1847.78	8.7	2.86	0	21.91	3.95	1556.9	0	0	5.59	240.302	2.94287
RNF217	111.4	830.28	1440.03	15.09	0	2.58	167.04	0	18.57	93.61	0	0	68.66	1403.21	367.94	0	0	0	453.2	0	0	445.79	2.23	182.565	2.94225
MEGF9	453.27	305.71	319.68	845.29	528.73	134.19	686.82	1716.73	427.08	302.77	273.27	1084.21	1137.52	5374.16	996.93	825.4	1463.22	562.87	959.1	657.38	333.5	574.69	802.05	699.564	2.94151
SLC2A5	0	0	0.98	14.26	4.41	339.78	1.55	7.49	2.79	0	1013.83	2158.04	1373.27	7785.84	4098.35	2876.5	551.2	109.53	1436.02	823.71	679.01	6612.56	366.4	1021.35	2.93038
CERS4	26.36	622.93	520.34	711.96	291.68	1441.69	575.72	550.88	692.62	201.08	573.75	4.61	304.41	4971.56	581.75	980.75	23.24	0	757.53	1748.12	2734.9	158.44	905.94	654.941	2.92426
CDA	1.7	0	0	17.61	0	29.25	0	0	3.71	9.25	0	700.53	147.63	890.45	303.3	479.42	2.21	0	0	0	0.86	890.69	0	117.553	2.92123
AC131025.1	4.25	9.75	4.92	4.19	5.29	2.58	0	15.81	6.5	4.62	0	4.61	1.14	57.7	0	18.11	4.43	0.95	64.55	0	5.14	5.37	5.59	7.62727	2.91933
GCA	939.7	2311.84	1815.78	2225.61	972.87	1907.05	794.82	479.32	984.15	1228.43	1425.51	2122.33	841.13	9512.97	1428.27	631.91	1673.51	689.54	1538.78	596.29	547.84	629.3	1914.64	1259.03	2.91759
ANXA3	272.13	1128.89	136.72	2750.56	685.59	5.16	1409.38	472.66	765.97	177.97	4.73	80.65	60.65	3316.56	47.24	703.4	37.63	575.25	32.94	170.85	2.57	3.58	172.03	440.752	2.91165
PCDHGB4	0	0	0.98	2.52	0	16.34	26.42	2.5	0.93	0	2.37	1.15	12.59	83.93	126.79	12.39	6.64	5.71	0	0	7.72	3.58	16.76	11.1541	2.91161
ARAP3	1508.62	1420.42	2824.98	57.02	733.17	1031.37	1.55	3.33	171.76	869.03	65.06	436.68	57.22	4549.28	631.47	1550.72	177.09	86.67	60.6	1.13	661	358.06	651.25	607.191	2.90542
CLEC4E	3.4	0	0	0	0	9.46	1.55	0	0	0	60.33	0	2.29	106.22	0	0.95	1.11	0	155.46	26.02	36.01	0	17.87	14.2932	2.89366
CXCL16	37.42	17.72	266.56	30.19	4.41	71.4	3.88	49.1	93.77	2.31	1.18	3.46	20.6	271.46	44.75	41.94	28.78	0	1.32	7.92	9.43	64.45	5.59	36.6445	2.88907
GHRL	62.08	22.15	20.66	19.29	7.05	548.8	41.18	35.78	125.34	52	49.69	97.94	18.31	554.73	104.42	43.84	14.39	20	134.38	153.88	16.29	3.58	60.32	75.0623	2.88563
LINC01150	9.35	0	0	75.47	0.88	496.33	0.78	0	13.93	0	205.84	1.15	0	419.65	0	0	8.85	0	438.71	0	0	0	0	56.8768	2.88327
PGM2L1	10.2	189.63	765.26	454.51	59.04	381.93	73.03	616.62	251.61	83.21	811.54	231.59	264.35	2377.59	155.38	574.73	221.36	189.53	584.95	642.68	366.94	81.46	118.41	323.998	2.87544
ZBTB47	181.99	201.15	165.25	72.12	133.06	454.18	163.94	183.07	216.33	75.12	476.75	240.81	337.6	2149.4	679.95	430.81	209.19	30.48	604.71	247.79	24.01	559.48	805.4	295.145	2.86444
MCF2L	21.26	128.48	78.69	150.11	170.08	303.65	188.02	526.75	511.57	12.71	2.37	1.15	9.16	856.35	14.92	111.51	8.85	2.86	75.09	209.32	42.87	1.79	23.46	117.94	2.86015
TLE1	0	0	0.98	86.37	23.79	0	11.65	0.83	11.14	0	0	725.88	343.32	950.77	1251.75	76.25	100.72	0	64.55	18.1	48.87	117.27	1.12	131.027	2.85923
AFAP1	28.06	7.09	741.66	463.74	55.52	17.2	31.08	11.65	5.57	167.57	1.18	0	0	1087.16	13.67	27.64	505.82	0	1223.91	1.13	3.43	1.79	0	150.35	2.85416
ABR	79.94	0.89	41.31	65.41	0.88	24.95	39.62	95.7	0.93	1.16	0	258.09	70.95	575.71	222.51	137.25	237.97	120	17.13	106.36	103.74	126.22	3.35	79.7436	2.8519
PTPRB	0.85	422.67	385.58	103.15	309.31	0	213.66	58.25	716.76	1639.84	0	2.3	0	1371.73	0	288.79	0	0	7.9	1.13	0	0	39.1	190.422	2.84872
AC012368.1	3.4	54.94	62.95	16.77	23.79	6.88	16.32	65.74	172.69	23.11	4.73	0	48.06	228.19	32.32	56.23	19.92	6.67	9.22	20.37	24.01	15.22	14.52	31.7209	2.84673
LINC00211	0	3.54	0	2.52	7.93	6.02	2.33	29.13	13	8.09	1.18	102.54	48.06	149.5	19.89	33.36	18.82	0	6.59	56.57	47.15	48.34	2.23	20.7859	2.84647
FCGR2B	18.71	3.54	0	18.45	29.08	0	1.55	5.83	131.84	433.36	10.65	103.7	59.51	1517.3	16.16	28.59	210.3	0.95	14.49	35.08	49.73	3429.36	68.14	212.228	2.83782
LSAMP	0	0.89	0	0	0	0	293.69	140.63	0	4.62	0	0	0	163.93	0	68.62	0	0	0	0	0	0	0	23.1114	2.82641
AP002761.3	0	1.77	3.93	5.87	2.64	32.69	6.22	1.66	10.21	2.31	16.56	4.61	6.87	51.14	17.4	0.95	0	0	0	7.92	4.29	29.54	3.35	7.21773	2.82484
IL10RA	3.4	16.84	0	192.04	200.04	1234.38	13.99	33.29	15.78	389.45	515.79	453.96	143.05	1707.46	176.51	520.4	588.83	0	9.22	116.54	149.18	277.5	261.39	241.435	2.82214
ITGAM	113.95	35.44	51.15	4461.27	1839.1	20.64	1242.34	1220.77	2529.08	863.25	5.91	677.48	144.19	5901.35	553.16	776.79	637.53	19.05	18.44	2477.92	415.81	117.27	140.75	834.604	2.82188
FIGNL2	0	0	16.72	0	0	0	0	69.9	0	0	0	1.15	11.44	64.26	54.69	28.59	0	0	0	14.71	0	1.79	1.12	9.09591	2.82063
S100Z	7.65	11.52	16.72	15.09	17.62	476.55	27.97	19.14	29.71	15.02	130.13	0	0	687.18	0	548.04	0	0	97.49	626.83	0	0	105	97.4764	2.81756
RASGRP4	1454.2	2290.57	229.19	4020.18	594.82	4148.72	348.07	1259.88	239.54	299.31	514.6	1079.6	236.89	6625.24	407.72	574.73	1086.9	1.9	359.66	780.71	58.3	417.15	309.43	941.458	2.815
FOS	100.35	48.74	383.62	28.51	40.54	8000.68	286.69	109.84	1646.13	75.12	141.96	1564.67	4960.94	11376.5	671.25	405.07	9260.76	66.67	397.87	119.94	189.47	6564.22	627.79	1622.31	2.80993
MRPL45	0	290.64	402.3	7.55	2.64	1.72	8.55	109.84	166.19	4.62	3.55	1.15	1.14	445.88	8.7	2.86	6.64	5.71	5.27	360.94	2.57	2.69	4.47	63.6245	2.809
TNFAIP2	2194.9	2505.01	0	384.07	1704.28	3455.41	620.78	2153.61	185.69	536.21	1303.67	1183.29	1987.81	10133.3	3084.01	2596.28	2950.78	660.02	98.81	2606.91	643.86	862.94	508.26	1464.85	2.79028
AC104083.1	0	15.06	0	0	0	361.28	0	24.96	0	0	281.55	0	0	318.67	0	0	0	0	111.98	221.77	0	0	6.7	46.5136	2.77634
FRG1EP	2.55	12.41	3.93	87.21	0	5.16	2.33	36.61	2.79	2.31	7.1	1.15	3.43	110.16	1.24	7.62	5.53	12.38	130.43	0	5.14	17.9	6.7	16.0873	2.77561
XPNPEP2	39.12	8.86	0.98	41.09	2.64	36.13	119.65	118.17	8.36	2.31	9.46	1.15	0	124.58	6.22	0.95	0	0.95	0	1.13	2.57	0	1.12	18.2209	2.77341
SCRN1	3208.59	4419.88	654.11	16.77	25.56	2432.63	0	31.62	26.92	10.4	0	1.15	26.32	3518.51	462.42	47.66	1.11	6.67	18.44	1.13	8.57	2.69	2.23	518.403	2.76282
THEMIS2	1698.26	1494.85	1445.93	2464.6	491.72	854.17	1003.04	93.2	1714.84	4050.47	561.92	1935.67	1246.24	8230.41	1030.49	1727.99	293.31	242.86	1578.3	260.24	445.81	761.78	1456.65	1220.56	2.75342
PKD1P5	90.14	35.44	4.92	8.39	959.65	2133.28	41.18	95.7	39.92	167.57	105.29	24.2	27.47	1622.21	996.93	43.84	177.09	87.62	6.59	99.57	72.87	34.02	62.56	241.556	2.74753
TUSC8	0	0	0	2.52	0	67.1	0	0.83	0	0	123.03	0	0	114.09	22.37	2.86	0	0	39.52	47.52	0	0	68.14	16.995	2.74699
TXLNB	0	132.03	1.97	65.41	0.88	182.36	8.55	146.46	13	19.65	15.38	11.52	37.76	363.26	59.67	87.69	23.24	68.57	6.59	238.74	22.29	2.69	51.38	54.3559	2.74049
FCGRT	4609.21	4211.64	4832.57	2347.2	2967.95	215.05	97.12	2266.78	6866.77	1970.35	916.82	6696.5	4409.34	18804.3	3499.19	609.99	2126.2	1.9	7891.5	515.95	558.12	2715.92	1633.14	2816.33	2.73918
C1orf127	4.25	0	0	0	0	1.72	1.55	0.83	2.79	0	0	46.09	44.63	177.04	154.14	66.72	32.1	11.43	0	115.41	11.15	89.52	1.12	26.5205	2.7389
PIK3R5	1054.51	18.61	76.72	170.23	339.27	1360.83	390.8	713.99	56.64	993.84	409.32	2613.16	754.15	5027.95	642.66	949.3	2829.03	25.72	270.08	419.78	117.45	1597.86	796.46	754.564	2.73625
KLF2	6.8	3.54	364.93	0.84	11.46	148.81	70.7	10.82	13.93	3.47	5.91	296.11	93.84	706.85	436.31	8.58	169.34	37.14	113.3	46.39	38.58	450.27	6.7	106.262	2.73377
CH25H	81.64	0	3.93	0	10.57	0	5.44	4.16	0	12.71	0	0	0	36.72	0	0	2.21	0	0	0	0	0	1.12	5.53545	2.72979
TNFRSF1B	2013.77	9.75	4218.78	288.47	191.22	495.47	288.25	56.59	102.13	284.28	2874.69	6116.95	6732.45	13276.7	3895.73	1218.08	4537.96	61.91	775.98	1272.9	1063.09	6559.74	981.9	2001.82	2.72951
RFTN2	0	0	13.77	181.97	11.46	0	1.55	0	118.84	119.03	1.18	0	2.29	144.26	6.22	0	12.18	0	0	0	0	12.53	0	21.8645	2.72201
KLF4	1.7	0	16.72	0	0	36.13	0	0.83	0	0	0	526.55	232.31	763.24	273.47	124.86	104.04	28.57	0	0	194.61	985.57	25.69	115.957	2.71855
LINC01094	153.07	341.15	63.94	79.67	223.83	8.6	95.56	25.8	159.69	25.42	7.1	20.74	1.14	381.62	12.43	6.67	0	0.95	39.52	5.66	0	1.79	6.7	58.1559	2.71414
CLEC4A	27.21	18.61	7.87	8.39	14.98	2.58	7.77	43.27	20.43	12.71	8.28	26.5	22.89	153.43	24.86	27.64	46.49	48.57	10.54	100.7	11.15	14.32	10.05	23.4459	2.71017
TMIGD3	44.22	1.77	0	0	22.03	17.2	5.44	36.61	12.07	16.18	37.86	13.83	5.72	607.18	57.18	0.95	6.64	0.95	11.86	20.37	128.6	1590.7	12.29	92.8395	2.70931
SLC26A1	17.01	2.66	46.23	21.8	2.64	24.09	20.98	52.43	26	2.31	3.55	13.83	4.58	94.42	3.73	18.11	17.71	7.62	3.95	5.66	14.57	3.58	5.59	14.4832	2.70471
CTTNBP2	44.22	677.87	397.39	488.06	616.85	1628.35	170.15	41.61	995.29	3.47	0	0	0	2070.72	2.49	0	4.43	0	0	1928.03	0	0	3.35	318.253	2.70189
ATOH8	0	0	4.92	5.03	6.17	5.16	0	123.16	62.21	1.16	1.18	36.87	0	112.78	2.49	104.84	5.53	3.81	0	9.05	4.29	4.48	2.23	17.39	2.69718
TMEM178A	7.65	19.49	13.77	4.19	0	15.48	6.99	24.13	14.86	40.45	2.37	0	16.02	70.82	2.49	21.92	33.2	6.67	0	4.53	2.57	2.69	1.12	10.9359	2.69508
TSPAN15	3.4	132.03	32.46	72.12	197.39	627.94	728	180.58	195.9	28.89	0	0	68.66	1635.33	118.09	0.95	18.82	0	367.57	23.76	8.57	32.23	2722.27	252.71	2.69402
KIAA1211L	0	0	0.98	0	0	0.86	0	0	0	0	3.55	5.76	0	55.08	55.94	16.2	0	4.76	2.63	0	67.73	7.16	22.34	8.54136	2.68899
CXCR2	0	1.77	0	5.87	15.86	210.75	3.88	5.83	6.5	32.36	9.46	835.33	361.63	1070.11	959.64	369.81	213.62	29.52	56.65	176.51	55.73	177.24	128.46	166.201	2.68676
GNG12	1.7	64.69	19.67	519.08	0	0	0	0	0	1.16	0	0	1.14	297.69	0	317.39	0	0	13.17	0	0	81.46	0	46.3391	2.68351
CDH23	130.11	156.84	362.96	618.88	82.83	566.01	222.98	254.64	213.54	216.1	3.55	41.48	3.43	1165.84	621.53	141.06	12.18	2.86	0	142.57	19.72	174.56	6.7	181.57	2.68278
MAP7D2	1.7	3.54	9.84	5.03	63.45	4.3	2.33	3.33	0	1.16	1.18	2.3	17.17	43.28	1.24	18.11	1.11	1.9	0	4.53	2.57	2.69	1.12	6.75455	2.67977
DPEP2	36.57	134.69	34.43	255.77	100.46	347.52	386.92	465.17	407.59	24.27	74.53	318	81.25	1192.07	108.15	60.05	350.86	156.2	71.14	552.16	90.88	1.79	40.21	186.3	2.67777
ZNRD1ASP	0	30.13	0	0.84	2.64	0	2.33	9.15	4.64	3.47	0	0	83.54	44.59	0	1.91	2.21	0	0	9.05	3.43	0	0	6.97	2.67749
EDDM13	1.7	13.29	0.98	8.39	3.52	80.86	0	0	45.49	67.03	1.18	4.61	3.43	108.85	0	143.92	0	0	0	1.13	0	0.9	0	17.1105	2.66939
PRAM1	28.91	7.09	38.36	296.86	61.69	893.74	222.21	499.29	430.8	9.25	4024.56	4385.22	1193.6	7679.62	4394.19	2764.98	402.88	3712.49	1019.7	708.3	925.92	302.56	239.05	1207.35	2.66919
GPR35	49.32	104.56	21.64	58.7	113.68	80	18.65	231.34	67.78	25.42	104.1	91.02	173.95	1391.41	232.45	242.09	1484.25	37.14	5.27	373.39	480.11	811.02	7.82	218.805	2.66883
TRIM22	507.69	404.06	195.74	604.62	58.16	1009.87	633.21	38.28	47.35	314.33	1093.09	1672.97	741.57	7701.91	1277.86	848.27	9837.42	1189.56	17.13	4543.99	234.05	1050.02	484.8	1218.37	2.66027
TMTC2	7.65	23.92	183.94	184.49	1.76	32.69	0	0	12.07	2.31	508.69	1088.82	170.51	2085.14	232.45	125.81	3.32	500.97	1106.65	6.79	1641.8	1148.49	298.25	330.972	2.65536
SGSH	90.14	0	445.58	5.03	0	0	2.33	0	12.07	0	15.38	20.74	199.12	813.07	98.2	1.91	858.89	0	61.92	12.45	0.86	991.84	23.46	129.087	2.65503
BOC	1.7	0.89	31.48	0.84	0.88	22.37	0	23.3	0	0	0	0	0	120.65	2.49	3.81	3.32	0.95	7.9	308.89	0	13.43	0	19.1932	2.65216
AL391425.1	1.7	0	40.33	5.03	0	218.49	3.11	0.83	2.79	0	1.18	0	0	78.68	0	1.91	1.11	0	0	0	0	0	0	12.5673	2.64633
ABCA1	458.37	169.25	111.15	8.39	19.39	244.3	247.85	2186.06	457.72	838.99	16.56	420.55	139.62	3151.32	1093.89	1.91	260.1	0.95	6.59	1718.7	1057.09	1208.47	418.9	503.855	2.64488
NFXL1	665.87	730.15	478.04	880.51	455.59	692.46	498.02	772.24	156.91	409.09	1077.71	1046.18	582.5	4763.04	518.35	741.52	1068.08	1610.52	2296.31	486.53	594.99	415.35	592.04	762.225	2.64359
GAS7	1.7	0	0	0	0	972.02	6.99	809.68	0.93	1.16	456.64	3122.42	2579.46	6137.4	1890.68	2264.6	3571.71	326.68	63.24	62.23	1643.51	3789.22	161.97	987.493	2.63579
C9orf139	0.85	1.77	1.97	15.93	0.88	646.87	13.21	55.75	5.57	3.47	26.03	539.22	947.56	1948.76	839.06	1667	687.34	74.29	2.63	700.38	334.36	321.36	17.87	313.79	2.63469
ADGRD1	5.1	0	0	7.55	12.34	6.88	0.78	223.85	1.86	0	29.57	67.98	1.14	174.42	69.61	19.06	3.32	0.95	144.92	16.97	3.43	3.58	0	28.1314	2.63231
MGAT4A	156.48	43.42	41.31	3272.16	72.26	1148.36	6.99	1338.1	287.82	948.77	1065.88	705.14	811.37	5534.15	1419.57	1589.79	418.38	1097.17	1222.59	515.95	2446.83	333	764.07	895.7	2.62727
MPZL3	164.13	37.22	10.82	182.81	334.86	146.23	104.89	24.13	216.33	869.03	94.64	165.91	186.54	1068.8	99.44	0	132.82	154.29	0	669.83	81.45	59.08	74.84	173.15	2.6259
ADAMTS10	665.02	22.15	582.31	30.19	13.22	426.66	1938.48	1232.42	156.91	192.99	235.42	153.24	141.9	3185.42	210.08	438.43	1140.02	41.91	80.36	2232.39	1346.01	70.72	3.35	516.099	2.62576
WDFY3-AS2	48.47	31.9	23.61	0	2.64	158.28	8.55	0	8.36	15.02	0	2.3	27.47	149.5	47.24	59.09	0	5.71	9.22	0	2.57	77.88	5.59	24.2682	2.62301
SLC17A7	19.56	4.43	196.73	20.13	2.64	61.07	5.44	28.29	6.5	1.16	0	0	30.9	129.83	8.7	45.75	5.53	10.48	1.32	3.39	2.57	8.06	2.23	21.1309	2.6192
KCNK15-AS1	0	0	0.98	17.61	1.76	61.93	0	11.65	0.93	0	0	0	2.29	43.28	39.78	6.67	0	4.76	0	3.39	0.86	2.69	0	7.05909	2.61615
NRN1	0	1749.16	2642.03	1687.23	119.85	0.86	0	0	1840.18	284.28	0	0	3.43	4195.2	349.3	2.86	1606	4108.69	425.54	179.9	40.29	13.43	3.35	684.381	2.61587
IL18BP	612.29	261.4	716.08	121.59	302.26	844.71	375.27	418.57	311.96	535.06	656.56	285.74	177.38	2339.56	188.94	508.01	259	222.86	458.47	242.13	409.81	68.93	422.25	381.785	2.6154
GIMAP1	13.61	67.34	8.85	83.86	84.6	518.7	67.59	32.45	266.46	1.16	21.29	62.22	36.62	554.73	43.51	118.19	115.11	7.62	39.52	268.16	19.72	73.4	45.8	90.7173	2.61234
S100P	1722.93	27.47	4.92	140.04	8.81	103.22	3.11	3.33	26	6.93	5.91	421.7	72.1	1530.42	248.61	38.12	91.87	860.98	13.17	766.01	823.04	7.16	120.64	250.73	2.60972
RAB7B	2.55	0	5.9	0	0	14.62	9.32	2.5	0	2.31	4668.12	1992.13	607.67	4254.21	299.58	1873.82	55.34	1033.36	1316.13	9.05	949.93	1170.87	1336	697.691	2.60823
FOSB	41.67	29.24	528.21	21.8	6.17	2132.42	110.33	67.4	968.37	70.49	37.86	177.44	176.24	1614.35	36.05	45.75	597.68	126.67	318.82	39.6	45.44	168.29	115.06	266.409	2.59924
GUCY1A3	0	46.08	2.95	0	0	1258.47	0.78	117.33	0	0	1102.56	0	0	1348.13	0	3.81	4.43	0	752.26	1569.35	0	0	52.5	223.205	2.59452
AC012358.1	17.86	14.18	7.87	16.77	5.29	5.16	6.22	9.15	1.86	9.25	14.2	8.07	6.87	64.26	18.65	13.34	4.43	13.33	11.86	32.81	0.86	8.06	8.94	10.6832	2.58858
TREML4	13.61	114.31	0	0	0	28.39	0	0	0	10.4	0	0	6.87	61.64	0	0	0	0	0	52.05	0	0	0	10.2559	2.58741
LINC01132	8.5	4.43	29.51	23.48	14.1	63.65	80.03	36.61	9.28	25.42	2.37	4.61	4.58	191.47	16.16	46.7	19.92	41.91	47.43	123.33	9.43	5.37	84.9	31.8964	2.58565
CX3CR1	1.7	70	2.95	14.26	12.34	43.87	21.75	78.22	15.78	42.76	7.1	240.81	149.92	813.07	871.38	1225.7	21.03	7.62	1.32	5.66	24.01	130.69	0	135.858	2.58128
C3AR1	74.84	210.89	53.12	7.55	132.18	290.75	162.38	84.05	50.14	71.65	63.88	1170.62	133.89	1314.03	218.78	255.43	63.09	321.91	296.43	239.87	218.62	95.78	621.09	219.861	2.57934
AC120057.4	1.7	2.66	33.44	17.61	21.15	24.09	41.96	24.96	90.06	28.89	1.18	10.37	0	97.04	4.97	1.91	4.43	0.95	0	1.13	3.43	17.9	24.58	16.2441	2.57866
DPYD	1156.55	808.12	106.23	5.03	16.74	703.64	46.62	398.6	1.86	242.68	0	1001.25	676.34	3580.15	609.1	266.87	2146.12	542.87	158.09	1086.21	618.14	2561.95	63.67	600.758	2.57516
MVP	158.18	319	326.56	626.42	197.39	1232.66	891.93	580.01	1531	513.1	307.58	1063.47	1226.79	3567.04	847.76	281.17	1174.34	167.62	230.55	203.66	286.35	552.31	472.52	599.562	2.57275
SLC36A1	812.99	279.12	961.01	152.62	257.32	71.4	379.93	664.89	89.13	563.95	453.09	2214.5	699.22	3652.28	1624.67	456.54	995.03	350.49	487.45	125.59	668.72	549.63	668	614.786	2.57064
HLA-DQA1	846.16	0	0	389.1	0	0	0	6.66	0	0	35.49	0	0	377.69	43.51	0	0	0	0	78.07	0	0	0	63.5905	2.57032
LINGO3	0	0	0.98	17.61	2.64	37.85	9.32	18.31	4.64	0	7.1	27.65	19.45	77.37	17.4	9.53	22.14	22.86	2.63	27.16	11.15	20.59	7.82	13.0377	2.56908
LRRN2	248.32	806.35	2.95	0	1.76	0	22.53	0	0.93	6.93	0	0	0	299	0	0	0	0	1.32	18.1	0	0	0	50.4177	2.56814
CEP295NL	0	0	0	0	0	5.16	0	3.33	0	0	2.37	4.61	9.16	36.72	24.86	2.86	9.96	1.9	1.32	0	0.86	1.79	68.14	6.19636	2.56707
ABHD17AP4	2.55	25.7	0.98	0	2.64	7.74	4.66	0.83	1.86	0	0	5.76	3.43	35.41	6.22	1.91	1.11	8.57	0	1.13	1.71	51.92	3.35	6.00318	2.56036
AC097382.2	0	0	26.56	10.9	14.1	45.59	21.75	8.32	7.43	12.71	0	6.91	0	53.77	1.24	4.77	7.75	3.81	0	1.13	2.57	4.48	24.58	9.3	2.5315
CYTH4	421.8	368.62	114.1	260.8	51.99	4362.05	158.5	1666.8	123.48	75.12	125.4	2696.11	833.12	5776.76	2143.02	1991.05	3693.46	483.82	115.94	1459.6	341.22	444.9	51.38	999.195	2.53142
LYZ	4854.13	1723.47	925.59	2190.39	2272.66	392.25	1378.3	1702.58	6176.93	2518.11	348.98	260949	106906	125217	26279.4	181.09	41936.3	167.62	292.47	276.08	2748.61	11972.8	1043.33	21692.5	2.52916
AC069277.1	16.16	1.77	5.9	81.34	26.44	1.72	4.66	37.45	76.13	15.02	0	0	0	102.29	0	12.39	0	114.29	0	0	0	0	0	17.8759	2.51658
KCNQ1	1.7	0	5.9	9.22	0	332.04	0	0	2.79	8.09	1.18	191.26	18.31	737.01	442.53	394.59	358.61	0	0	782.98	0	162.02	131.81	129.229	2.51176
AC098679.3	18.71	22.15	15.74	30.19	5.29	11.18	6.22	1.66	3.71	6.93	7.1	6.91	10.3	62.95	8.7	6.67	16.6	20.95	9.22	6.79	11.15	7.16	10.05	11.0627	2.5085
AL671277.1	0	14.18	0	2.52	3.52	0	7.77	9.99	101.2	2.31	2.37	3.46	24.03	52.46	1.24	4.77	5.53	0	0	12.45	0.86	4.48	3.35	9.27409	2.49994
AP002884.3	1.7	14.18	7.87	18.45	5.29	6.88	3.11	766.41	27.85	9.25	30.76	13.83	16.02	384.24	9.94	502.29	9.96	8.57	15.81	3.39	7.72	1.79	17.87	68.1336	2.49557
SLC28A3	0.85	36.33	18.69	10.9	5.29	0	70.7	6.66	19.5	0	0	4.61	0	310.8	93.23	130.58	48.7	26.67	370.2	1.13	336.08	0	32.39	55.1141	2.49549
AL022322.1	11.06	10.63	9.84	19.29	1.76	14.62	13.99	5.83	48.28	8.09	0	11.52	13.73	90.49	58.42	16.2	0	9.52	98.81	2.26	0	0	2.23	16.1855	2.48306
DYNC2H1	587.63	160.38	198.69	671.71	108.39	212.47	74.59	2.5	608.13	592.84	8.28	29.96	271.22	1585.49	203.86	586.16	110.68	446.68	21.08	45.26	60.87	1226.37	13.4	283.689	2.48255
RASAL2	4.25	0	154.43	366.46	0.88	2301.02	58.27	4.16	3.71	0	826.92	862.99	276.94	2458.89	836.57	392.68	940.8	578.11	865.56	14.71	935.35	63.56	197.72	440.231	2.48167
TYROBP	1711.87	701.79	204.59	997.92	959.65	455.04	404.01	10.82	1494.79	724.58	3118.39	9226.7	1488.85	7367.5	2615.38	284.98	2182.65	16.19	6.59	228.56	356.65	1476.12	387.62	1320.62	2.47995
ROPN1L	2.55	0.89	32.46	160.17	12.34	29.25	26.42	35.78	301.74	65.87	3.55	29.96	8.01	312.12	13.67	26.69	25.46	0	22.4	58.84	162.04	95.78	118.41	56.0127	2.47827
GRN	2105.61	1765.11	12068.1	4750.59	4458.09	3796.9	3918.92	3464.25	14818.9	4920.66	9626.07	22913.5	16221.7	45469.2	21547.1	5477.54	8611.06	2913.42	9965.16	2991.61	4846.51	12610.1	6004.2	8172.51	2.47604
AL451069.3	5.1	14.18	0.98	3.35	4.41	14.62	13.99	10.82	7.43	19.65	29.57	108.31	88.12	207.2	314.49	21.92	46.49	9.52	11.86	12.45	48.87	31.33	6.7	37.4618	2.46753
AC008440.2	1.7	0	37.38	7.55	9.69	6.88	24.09	14.15	40.85	16.18	1.18	5.76	2.29	51.14	1.24	0	4.43	2.86	0	1.13	1.71	12.53	12.29	9.26773	2.46416
TRPM4	609.74	380.14	4230.59	197.91	40.54	2548.76	9.32	221.35	155.05	144.45	1.18	3767.65	3577.37	5729.55	1758.92	1697.5	3187.64	1.9	80.36	1.13	0	230.06	2.23	1038.35	2.46412
SMC1B	0	0	568.54	56.19	10.57	0	0	519.26	2.79	6.93	0	55.3	8.01	392.11	283.42	22.87	0	0	0	0	10.29	4.48	15.64	71.1041	2.46325
AC008738.5	0	0	0.98	0.84	0	6.88	0	0.83	21.35	0	10.65	62.22	41.2	97.04	45.99	15.25	43.17	19.05	0	10.18	17.15	87.73	4.47	17.6336	2.46025
RIN1	17.01	95.7	9.84	111.53	141	395.69	428.1	28.29	174.55	181.43	1772.13	1068.08	471.49	2235.95	354.27	360.28	131.71	37.14	447.93	56.57	1334.87	1186.09	150.8	407.023	2.45771
CC2D2B	5.95	7.97	27.54	6.71	15.86	1.72	10.88	40.78	7.43	1.16	17.74	5.76	0	55.08	8.7	13.34	4.43	3.81	13.17	18.1	3.43	0	6.7	10.0536	2.45381
ACP5	618.25	0	49.18	2084.72	4.41	0	18.65	0.83	0	257.7	1.18	5.76	2.29	763.24	2.49	0	1.11	0	1.32	1.13	0	0	20.11	139.506	2.45181
LAMB2	187.94	844.45	1550.2	343.82	45.82	2480.8	528.32	1510.35	82.63	8.09	4901.17	2.3	90.41	4014.23	2059.74	8.58	3.32	2.86	0	0	1.71	42.97	1463.35	734.492	2.4503
SLC52A3	19.56	5.32	3.93	411.75	1.76	488.59	209	0.83	105.84	235.75	817.45	0	0	595.38	0	0	0	0	93.54	0	0	0	5.59	109.041	2.44894
NIPAL1	0.85	0.89	117.05	5.03	0	14.62	5.44	12.48	0	5.78	0	0	3.43	49.83	3.73	3.81	2.21	9.52	9.22	0	3.43	0	3.35	9.12909	2.44847
IFI35	435.41	202.03	208.53	296.02	303.14	475.69	223.76	7.49	637.84	681.82	234.23	518.48	455.47	1741.55	740.86	23.83	302.16	141.91	81.68	412.99	89.16	406.4	145.22	319.278	2.44749
IL17RA	0	0	680.67	663.32	5.29	568.59	1032.56	605.81	0	0	1490.58	14197.2	6908.69	23753.6	18287.8	4628.32	4003.37	8426.91	1370.14	1264.98	9141.76	21398.8	1210.89	4358.44	2.44626
PRKCZ	0	6.2	23.61	573.59	0	60.21	2.33	0.83	15.78	10.4	0	160.15	954.42	895.69	697.35	220.17	29.88	0.95	31.62	660.78	42.87	118.16	20.11	164.973	2.44077
WDFY3	1472.91	1002.18	1010.19	342.98	758.73	2173.71	874.07	7.49	435.44	834.36	1.18	1375.71	1687.98	6001.01	2499.78	885.44	915.34	1380.99	2792.99	75.81	385.8	1803.75	1625.32	1106.46	2.43925
PDLIM1P4	0	0	0.98	0	0	0	0	0	0	0	1.18	33.41	19.45	53.77	33.56	9.53	30.99	11.43	39.52	10.18	24.01	0.9	3.35	9.93136	2.43674
TNFSF13	104.6	25.7	4.92	84.7	82.83	178.06	235.41	20.8	95.63	329.35	204.66	580.7	146.48	782.91	139.22	124.86	405.1	34.29	38.21	126.72	98.59	66.24	55.85	144.678	2.436
SLC5A10	0	61.14	0	8.39	35.25	12.04	7.77	1.66	48.28	3.47	0	1.15	0	52.46	0	8.58	0	0	13.17	11.31	0	0	1.12	9.69682	2.43563
TPP1	2373.49	2146.14	3724.02	2655.8	4179.62	4419.68	5315.09	3049.83	3199.42	2899.47	4812.44	11324.8	13881.5	26762	6161.81	2005.35	6801.41	2236.26	5883.71	5184.4	5180.87	10408	1058.97	4950.1	2.43465
TSPEAR-AS2	1.7	0	3.93	286.8	5.29	375.91	3.11	22.47	11.14	3.47	0	0	0	187.53	33.56	15.25	0	0	0	0	0.86	0	1.12	34.755	2.43183
ENTPD7	962.66	135.57	413.12	391.62	227.35	255.48	277.37	523.42	177.33	369.8	322.96	448.2	648.87	1868.76	350.54	143.92	215.83	299.06	403.14	59.97	527.26	41.18	432.3	346.68	2.43041
SMIM10L2A	62.08	11.52	86.56	4.19	4.41	11.18	3.88	0	8.36	0	0	2.3	9.16	60.32	11.19	0	2.21	0	9.22	0	1.71	7.16	11.17	11.1955	2.42972
FCGR2C	28.91	0.89	0	27.67	14.98	0	9.32	4.99	33.42	190.68	3.55	245.42	12.59	735.7	45.99	65.76	432.77	0	258.22	31.68	31.72	1276.5	290.44	136.614	2.42902
Z83844.2	6.8	5.32	40.33	8.39	7.93	30.11	28.75	14.15	22.28	31.2	1.18	5.76	1.14	64.26	2.49	2.86	2.21	6.67	0	10.18	1.71	1.79	31.28	11.9332	2.42894
AC104695.3	0.85	0	0.98	1.68	0	0.86	0	1.66	12.07	0	2.37	1.15	0	22.29	1.24	0	7.75	1.9	0	1.13	3.43	54.6	0	4.16682	2.41938
PLD2	41.67	116.97	460.34	254.93	30.84	153.11	6.99	46.6	41.78	25.42	0	25.35	44.63	645.21	116.85	253.53	195.91	0.95	314.87	48.65	51.44	372.39	55.85	120.867	2.41635
AC040977.1	14.46	19.49	35.41	26	25.56	46.45	69.93	49.93	117.91	33.51	21.29	27.65	68.66	233.43	80.8	24.78	100.72	22.86	23.71	38.47	18.86	77.88	17.87	43.7364	2.41608
ZFP2	2.55	0.89	32.46	19.29	2.64	0.86	1.55	45.77	3.71	41.6	8.28	35.72	17.17	91.8	58.42	0	30.99	0	34.25	13.58	6.86	4.48	17.87	17.2245	2.41403
AC024909.3	1.7	1.77	4.92	0	0	55.91	17.09	13.31	2.79	1.16	14.2	21.89	6.87	60.32	6.22	15.25	8.85	9.52	25.03	7.92	11.15	4.48	18.99	11.3191	2.41388
PODNL1	8.5	9.75	20.66	36.9	26.44	14.62	12.43	10.82	267.39	107.47	11.83	0	32.04	162.61	75.83	4.77	5.53	1.9	11.86	1.13	1.71	4.48	6.7	30.58	2.41076
SIRPA	1788.41	0	58.03	22.64	5.29	823.21	1.55	864.61	0.93	0	13.01	8168.99	3499.55	9676.9	4997.07	4363.35	4468.23	3071.52	1258.16	304.37	1618.65	3928.86	847.85	1822.92	2.40829
MAP3K6	100.35	144.43	467.22	179.46	51.99	260.64	310	40.78	599.77	165.25	65.06	247.72	476.07	1655	1446.91	367.9	94.08	55.24	487.45	79.2	414.09	169.19	636.72	311.796	2.40816
RBM47	0	0	0	288.47	3.52	0	3.88	2.5	39.92	439.14	0	753.53	1406.46	1387.47	803.01	123.9	1237.42	2.86	0	0	12	660.63	17.87	263.414	2.39705
TTC9	35.72	71.77	7.87	14.26	6.17	1975.87	2.33	531.74	5.57	0	1054.05	9.22	1.14	1388.78	109.39	228.75	70.84	20.95	129.11	1121.29	2.57	0	406.61	263.874	2.3959
LINC00654	259.37	8.86	111.15	3.35	52.87	0.86	3.88	4.99	2.79	489.99	3.55	9.22	103	533.74	1087.67	34.31	2.21	0	0	0	27.43	17.9	7.82	101.419	2.39581
C1RL	1380.21	843.57	303.94	722.02	380.69	676.11	1008.48	1213.28	653.62	268.11	424.7	1213.25	461.19	3928.98	1434.48	1113.24	1337.04	131.43	741.72	892.73	116.6	636.46	473.63	746.659	2.39563
CD244	115.66	1973.35	8.85	53.67	103.1	1813.29	484.04	343.68	186.62	173.34	1198.38	1194.82	161.36	3821.45	288.39	456.54	719.43	192.39	641.6	3251.85	478.39	1148.49	991.95	726.327	2.39543
AL157935.2	6.8	19.49	27.54	56.19	25.56	87.74	27.97	143.96	37.14	33.51	5.91	16.13	33.19	237.37	45.99	18.11	2.21	42.86	121.21	113.15	8.57	8.06	115.06	45.2886	2.38992
LSP1	110.55	118.74	1.97	697.7	493.48	3654.97	181.03	1289	1682.34	8.09	347.8	2569.37	92.7	10357.5	181.49	2125.44	10653.1	2.86	48.75	15285	1552.63	2407.09	34.63	1979.04	2.38781
LAG3	118.21	7.97	19.67	21.8	7.93	49.89	4.66	29.13	8.36	4.62	14.2	0	2.29	131.14	87.01	23.83	1.11	25.72	98.81	10.18	3.43	0.9	12.29	25.0914	2.38585
AC009093.6	1.7	9.75	0	4.19	7.05	3.44	29.52	10.82	3.71	2.31	26.03	18.43	18.31	56.39	8.7	3.81	27.67	20.95	2.63	13.58	8.57	15.22	1.12	10.7959	2.38495
EPHA1	1.7	62.91	29.51	19.29	59.04	861.92	31.08	123.99	59.42	20.8	376.19	329.52	56.08	836.68	421.39	137.25	240.18	43.81	168.63	27.16	448.39	0.9	13.4	160.571	2.38147
SESN1	673.52	1292.82	876.41	1495.2	949.95	2722.52	1723.27	1391.36	1172.62	822.81	1487.03	1626.89	2914.76	6339.36	1298.99	1049.38	1083.58	219.05	513.8	1498.07	639.57	1202.2	303.84	1225.35	2.37115
ADAMTS15	0	1.77	0	0	0	1.72	44.29	4.16	0	0	0	0	2.29	335.72	0	23.83	0	0	301.7	72.41	975.65	0	0	64.9009	2.37095
TNNT1	3607.43	3277.69	2092.18	404.2	196.51	6421.36	2807.89	2128.64	1518.93	2308.94	3.55	394.05	88.12	8097.96	4934.92	1133.25	3.32	76.19	316.19	97.31	2.57	2605.81	62.56	1567.35	2.36923
TICAM2	22.96	2.66	3.93	6.71	12.34	9.46	35.74	33.29	4.64	5.78	5.91	1.15	11.44	55.08	11.19	6.67	18.82	0	5.27	11.31	2.57	15.22	7.82	10.6764	2.36711
SCAMP5	109.7	65.57	690.51	246.54	44.06	1486.42	17.09	685.69	425.23	41.6	263.81	330.68	177.38	1918.59	1429.51	718.65	201.44	23.81	500.63	193.48	318.07	69.82	193.25	374.225	2.35807
NXPE3	1233.94	828.51	610.83	1503.58	251.15	1068.36	926.12	1482.89	715.83	540.83	894.35	618.72	2819.78	7296.69	3046.72	5014.33	677.37	1215.27	548.06	945.91	398.66	4709.44	1308.08	1425.4	2.35588
EEPD1	14.46	19.49	124.92	116.56	80.19	282.14	47.39	387.78	61.28	3.47	414.05	444.74	268.93	1270.76	159.11	285.93	469.29	48.57	251.63	235.35	864.19	409.09	482.57	248.688	2.35328
DSC2	2357.33	1691.57	969.86	2425.19	2730.02	1.72	0	0.83	338.88	603.24	0	44.94	10.3	3687.69	2186.53	5.72	869.96	12.38	1001.26	1.13	160.32	143.23	326.18	721.845	2.35296
B3GNT8	125.86	0.89	2.95	5.87	7.93	202.15	16.32	29.13	25.07	79.74	566.66	1132.6	48.06	1037.33	272.23	370.76	674.05	17.14	102.76	88.25	71.16	371.49	259.16	203.192	2.35196
IFIT1	293.39	79.75	3720.08	59.54	89	133.33	126.64	1760.83	74.28	86.67	140.78	17.28	24.03	1746.8	11.19	226.84	2.21	80	246.36	234.21	79.73	1.79	44.68	342.391	2.351
MAFB	1.7	0	0	225.58	0	0.86	0.78	0	0	88.98	0	23.04	85.83	322.61	57.18	47.66	5.53	0	0	0	36.01	818.18	0	63.2423	2.35083
MSC-AS1	0	0	0	0	0	984.06	0	1.66	0	0	9.46	0	3.43	608.49	73.34	5.72	0	0	0	1495.8	44.58	0	7.82	119.358	2.34994
CEACAM19	65.48	42.53	33.44	71.28	16.74	41.29	8.55	1.66	162.48	8.09	0	144.02	223.16	478.66	24.86	405.07	12.18	31.43	395.23	80.33	16.29	193.35	97.18	94.3018	2.34364
COL6A2	23.81	3.54	5472.91	4.19	2.64	0	0	0	3.71	1.16	0	0	286.1	1910.72	1701.74	0	0	0	21.08	43	37.72	706.28	4.47	377.834	2.33829
KRT13	0.85	0	0	0	0	0	33.41	0	0	77.43	0	0	0	26.23	0	2.86	0	0	0	0	0	0	0	5.20682	2.33274
MXD1	1027.29	1219.28	2040.05	514.89	840.68	1147.5	509.68	534.24	1392.67	2181.82	738.19	2076.24	1705.14	5808.24	323.19	615.71	2235.78	1279.08	1055.27	432.22	1021.09	906.8	1613.03	1154.99	2.33022
CCL22	61.23	0.89	0	0	1.76	0	0	0	0	3.47	1.18	4.61	1.14	31.47	43.51	0	1.11	0	0	0	0	18.8	0	6.25909	2.32995
LINC01529	0.85	0	6.89	2.52	0	0	0.78	1.66	3.71	0	0	8.07	28.61	30.16	75.83	0.95	0	0	0	0	0	0	2.23	6.00455	2.32851
ARHGAP27P1-BPTFP1-KPNA2P3	72.28	92.15	75.74	114.89	39.65	390.53	178.7	382.79	186.62	50.85	97.01	207.39	300.97	1091.09	365.46	308.81	315.44	294.29	554.64	323.6	88.31	97.57	251.34	217.683	2.32547
DSE	2442.37	114.31	171.15	466.25	158.62	462.79	167.04	1352.25	207.04	374.42	1146.33	69.13	132.75	2018.26	176.51	233.51	302.16	169.53	86.95	105.23	115.74	50.13	370.86	403.412	2.32279
ZNF710	958.41	1609.16	542.96	581.14	907.66	2307.04	894.27	938.67	882.95	628.66	1115.57	743.16	517.26	4790.58	1136.15	928.33	845.61	366.68	1446.56	1099.79	983.36	799.38	911.52	961.104	2.31744
AP006621.1	6.8	4.43	42.3	17.61	4.41	18.92	34.19	36.61	40.85	18.49	5.91	4.61	3.43	70.82	19.89	18.11	1.11	6.67	2.63	6.79	4.29	12.53	2.23	14.2186	2.31637
PCNX2	1.7	46.08	0	1.68	0	24.95	27.97	542.56	0.93	0	20.11	194.72	67.52	596.69	88.26	417.46	104.04	414.3	184.44	33.94	37.72	234.53	193.25	119.825	2.31605
CEBPD	2057.14	40.76	296.07	88.05	300.5	490.31	223.76	0.83	623.91	501.54	618.71	7660.88	6940.73	11766	4799.43	0	2017.73	346.68	1533.51	254.58	2297.66	18778.7	2136.93	2364.02	2.31531
CD200	0.85	0	0	0	0	0	3.11	0	0	0	883.7	0	0	603.25	0	1.91	0	0	1685.01	0	0	1.79	99.42	121.627	2.31029
LINC00482	0	0.89	0	1.68	6.17	0	0.78	0	0	0	0	425.16	1693.7	1038.64	868.89	24.78	489.21	0	0	0	0	1097.47	1.12	209.539	2.30941
AC103810.3	96.1	49.62	101.31	16.77	58.16	162.58	95.56	69.9	131.84	63.56	65.06	61.07	46.92	399.98	96.96	58.14	55.34	77.15	142.28	64.49	24.01	38.49	202.19	80.7955	2.30758
DRAXIN	0.85	0	23.61	8.39	0.88	12.04	6.99	2.5	3.71	2.31	16.56	10.37	10.3	80	54.69	23.83	6.64	0.95	61.92	70.15	9.43	16.11	13.4	16.165	2.30713
TGFA	0	0	0	2.52	0.88	0.86	31.85	101.52	0	1.16	0	24.2	3.43	217.69	8.7	177.28	301.06	70.48	0	0	66.01	120.85	56.97	43.9895	2.30704
FBN2	9.35	0	2.95	0	1.76	0	0	0	0	1.16	0	9.22	1166.13	4201.76	4292.26	3.81	1.11	1263.85	8127.32	218.37	966.22	0	2666.42	851.36	2.30315
GNG10	329.11	92.15	134.76	166.04	172.72	1060.62	213.66	594.16	121.63	168.72	100.55	157.85	292.96	1500.25	262.28	567.1	192.59	187.62	243.73	565.74	119.17	306.15	691.46	306.399	2.29172
TAGAP	296.79	257.86	167.22	316.15	215.9	1400.4	101.78	241.32	317.53	543.14	447.17	1376.86	1094.04	3917.18	591.69	1848.09	1759.84	1110.51	698.25	2222.21	537.55	1678.43	392.09	800.674	2.29053
MATN2	7.65	29.24	94.43	50.32	4.41	14.62	21.75	79.89	28.78	4.62	0	368.7	359.34	325.23	267.26	0	15.5	0	56.65	2.26	0	51.02	6.7	66.5064	2.2899
MMP17	142.02	165.7	469.19	373.17	209.73	621.92	214.44	182.24	1262.68	561.64	1922.37	2299.76	466.91	2803.79	698.6	0	565.59	0	689.02	13.58	606.99	1058.08	90.48	573.369	2.28984
CD276	1681.26	48.74	1522.66	87.21	169.19	46.45	2110.19	0.83	245.11	49.69	453.09	14.98	192.26	2351.36	1419.57	96.26	347.54	0	0	9.05	120.88	1970.25	8.94	481.552	2.28773
EGF	7.65	54.94	151.48	23.48	27.32	782.78	11.65	804.69	11.14	12.71	2.37	0	3.43	424.9	0	18.11	3.32	0	3.95	0	0	0	0	87.2282	2.28426
CLEC12A	6.8	23.92	5.9	55.35	14.1	0.86	330.98	32.45	116.06	112.1	66.25	3152.38	216.29	3817.51	481.06	3940.17	1743.24	1645.76	105.4	1055.66	139.75	64.45	3939.87	784.036	2.28364
LITAF	594.44	459.89	3102.36	206.29	268.77	202.15	104.89	181.41	2263.55	2474.2	951.13	2617.77	1562.09	8139.92	2841.62	2593.42	1583.86	981.93	55.33	7371.53	3936.02	1486.86	950.62	1672.28	2.2832
HELZ2	483.88	43.42	9161.52	1737.55	26.44	289.89	339.53	1174.17	343.52	368.65	140.78	288.05	583.64	4146.68	394.05	268.78	1219.72	271.44	59.29	668.7	139.75	730.45	59.2	854.201	2.27931
PHOSPHO1	34.02	18.61	94.43	12.58	0	27.53	12.43	31.62	0.93	36.98	0	0	0	98.36	0	170.61	1.11	0	0	4.53	1.71	0	0	20.3223	2.27501
MAML2	7.65	319.88	18.69	24.32	4.41	336.34	382.26	60.75	21.35	23.11	8.28	17.28	151.06	431.45	55.94	187.76	4.43	20.95	56.65	9.05	69.44	174.56	8.94	89.2318	2.27356
SFXN5	793.43	330.52	575.42	159.33	507.58	693.32	515.12	962.8	441.01	392.91	2.37	713.2	430.29	2211.04	290.87	894.02	101.83	497.16	142.28	325.86	784.46	280.19	235.7	457.712	2.27221
NATD1	18.71	108.1	609.85	342.98	140.11	356.12	413.34	273.78	515.29	227.66	22.48	175.13	170.51	1109.45	155.38	94.36	593.26	139.05	181.81	125.59	52.3	230.06	113.94	229.991	2.27019
IGFLR1	119.91	100.13	228.2	205.45	43.18	148.81	96.34	39.94	147.62	48.54	23.66	157.85	38.91	456.37	89.5	62.91	206.98	34.29	22.4	110.88	33.44	40.28	86.01	94.7832	2.2675
AL592429.1	0	0	0	2.52	0	14.62	0	4.16	0	0	2.37	34.57	21.74	55.08	23.62	33.36	24.35	12.38	18.44	0	29.15	6.27	24.58	11.4605	2.26486
CD72	91.84	126.71	230.17	28.51	30.84	1425.34	37.29	94.87	63.13	45.07	20.11	13.83	209.42	697.67	39.78	32.41	139.46	32.38	30.3	116.54	106.31	16.11	268.09	145.387	2.26265
DSG2	6.8	0	2436.45	244.87	932.33	0	0	0	1.86	6.93	0	0	0	2133.66	3847.25	0	0	997.17	753.58	0	558.12	0	1.12	444.84	2.26197
RASAL2-AS1	0	0	5.9	7.55	0	93.76	0.78	0	0	0	8.28	14.98	5.72	43.28	18.65	4.77	8.85	4.76	3.95	6.79	12	0	2.23	9.04409	2.25865
SIRPB1	434.56	0	4.92	0	0	134.19	6.22	108.18	0.93	1.16	149.06	3463.47	1885.96	3359.83	3679.44	16.2	193.69	164.77	180.49	36.21	2343.95	2506.45	153.04	702.859	2.25708
CLEC9A	0	4.43	0	19.29	7.93	0	131.3	31.62	5.57	2.31	1.18	14.98	0	66.88	1.24	0.95	1.11	0	0	85.99	0	0.9	0	14.0364	2.25241
PRDM1	37.42	37.22	25.57	91.41	6.17	105.8	0.78	24.96	39.92	113.25	57.97	81.81	41.2	462.93	101.93	253.53	729.39	20	75.09	26.02	24.86	28.65	216.71	97.2573	2.25092
AC107956.1	11.06	5.32	22.62	18.45	22.91	20.64	20.2	10.82	11.14	23.11	17.74	0	6.87	55.08	8.7	6.67	19.92	9.52	0	5.66	4.29	4.48	4.47	11.5723	2.25086
FBXO6	391.19	16.84	366.89	242.35	36.13	101.5	223.76	61.58	173.62	58.94	198.74	321.46	233.46	1150.11	232.45	510.87	405.1	141.91	140.97	440.14	84.88	515.61	421.13	241.796	2.24991
OPRL1	22.11	3.54	38.36	47.8	0.88	91.18	0	226.35	3.71	6.93	179.82	33.41	34.33	285.89	77.07	88.64	56.45	85.72	61.92	123.33	25.72	34.02	84.9	60.2814	2.24568
SPNS2	81.64	0	2507.27	2927.5	14.1	4309.58	1275.75	824.66	778.04	4.62	1373.46	449.35	202.56	4558.46	576.78	836.83	585.51	515.25	1078.99	936.86	1857.84	8.06	7.82	961.476	2.24522
PLEKHA1	97.8	0	205.58	423.49	52.87	129.89	29.52	0	49.21	4.62	0	78.35	14.88	351.46	1.24	0	45.38	193.34	152.82	32.81	90.88	20.59	8.94	74.1914	2.24404
TOR1B	744.11	424.44	642.31	925.8	481.15	1459.75	625.44	843.8	500.43	782.36	360.81	1764	1646.78	3919.8	766.96	753.91	788.06	549.54	372.84	948.17	969.65	1037.49	817.69	827.522	2.24391
MNX1-AS1	0	0	66.89	57.86	2.64	0	0	0	1.86	0	0	0	1.14	28.85	3.73	0	0	0	0	0	0	0	0	6.09636	2.24255
SNX20	1345.35	357.99	0	831.88	676.78	2787.03	61.38	4.16	148.55	589.37	488.58	2067.02	1084.88	5020.08	952.18	708.16	3982.34	353.34	698.25	3087.78	1219.13	246.17	1656.6	1061.22	2.24198
HAPLN3	84.19	369.5	636.41	706.93	43.18	385.37	95.56	295.41	540.35	21.96	5.91	4.61	2.29	761.93	7.46	76.25	8.85	0	0	62.23	0	1.79	195.49	161.079	2.24189
NCF1C	170.08	48.74	0	13.42	88.12	459.34	24.09	5.83	11.14	12.71	22.48	472.4	1075.73	1161.91	238.67	154.4	88.55	1.9	54.02	39.6	40.29	2313.1	82.66	246.24	2.23836
CLDN9	13.61	15.95	46.23	11.74	20.27	92.04	20.98	57.42	42.71	40.45	5.91	9.22	4.58	142.94	9.94	98.17	18.82	13.33	9.22	119.94	16.29	0	0	30.31	2.23754
TYMP	259.37	98.36	519.36	118.24	188.58	222.79	302.23	64.08	259.04	354.78	117.12	3461.16	1560.95	3285.08	924.83	151.55	832.33	244.77	230.55	104.1	110.6	3898.43	1302.49	696.623	2.23748
AC148476.1	2.55	0	2.95	0.84	2.64	58.49	4.66	103.19	0	1.16	1.18	1.15	0	76.06	11.19	115.33	1.11	0.95	0	46.39	0	1.79	0	16.1623	2.23451
APAF1	955.01	2522.73	1374.13	1698.97	844.21	1220.62	961.86	2374.13	712.12	1414.49	1138.05	3374.75	1049.41	8475.64	3785.1	2137.83	3955.78	1358.13	1604.65	1627.06	1545.77	3144.7	874.66	1803.37	2.23263
FYB	8762.6	4487.22	1242.32	749.7	2233.89	1913.93	251.73	1713.4	4061.94	1309.33	2334.06	1548.54	680.91	8871.69	694.87	2321.78	1074.72	580.02	707.47	1529.75	718.45	857.56	1757.13	1887.79	2.23251
AHNAK	2491.7	3926.32	2306.61	2678.44	1758.91	505.79	8143.96	6580.65	5380.33	16161.5	5817.99	26824	33808.7	47024.5	9528	5662.45	42065.8	9318.37	65.87	3327.66	22601.9	11011.4	373.1	10015.4	2.23119
GOLGA6L5P	12.76	29.24	54.1	37.74	19.39	61.07	53.61	49.1	26.92	6.93	42.59	55.3	24.03	194.09	27.35	90.55	63.09	55.24	77.73	49.78	28.29	24.17	21.22	41.3727	2.22997
PRKCD	849.56	2458.05	935.43	350.53	1535.96	2065.33	2372.02	1.66	1135.49	1794.69	2532.8	5820.84	5404.96	13116.7	10298.7	2451.41	4892.15	1600.05	310.92	2131.69	3936.88	7912.33	788.64	2799.09	2.22837
ARRB2	2748.52	5326.36	2727.6	1500.23	2282.36	5842.45	1622.26	2558.03	2706.41	1476.89	2232.32	1554.3	853.72	13658.3	2334.45	6225.74	3766.51	2874.37	1725.85	3358.21	4494.15	3602.13	2427.37	2920.01	2.22574
GAPT	1303.68	612.3	23.61	575.27	1604.7	978.9	2.33	196.39	1145.7	756.94	3485.12	709.75	2114.83	6241	1301.48	3413.1	2809.11	578.11	1107.97	2234.66	1366.59	0	3061.86	1335.56	2.22433
ADAP1	43.37	25.7	125.9	26.83	184.17	354.4	147.62	183.07	11.14	40.45	720.45	1447.14	1536.92	2925.76	1209.49	877.82	1242.96	230.48	243.73	565.74	865.05	2212.84	1480.1	626.153	2.22422
CD93	2.55	10.63	0	4025.21	76.67	13246.1	305.34	1278.18	118.84	12.71	1627.81	5158.33	8418.14	16254.9	7471.99	21091.5	9.96	0	3010.36	3291.45	1828.69	5489.13	189.9	3484.7	2.22177
TLR6	84.19	78.86	110.17	107.34	112.8	274.4	10.88	113.17	77.06	223.04	91.09	415.94	296.4	1029.46	236.18	61	1330.4	434.3	155.46	213.85	282.92	129.8	25.69	221.134	2.2189
PNP	6153.55	4330.38	4569.94	2941.76	5668	9562.79	4682.66	2206.86	4115.79	6381.38	4462.27	7892.47	6742.75	24105	3586.21	8047.14	2848.96	7310.69	4273.79	2544.68	8804.82	3350.59	3532.14	5182.26	2.21768
CPSF1P1	0	0	318.7	0	0	0	0.78	0	3.71	0	0	0	0	85.24	0	0.95	43.17	32.38	0	0	2.57	0	1.12	18.3355	2.21689
JUNB	3768.16	3007.43	6219.48	3009.68	1963.36	3831.31	2051.14	866.27	9090.39	4763.5	1653.83	3456.56	6123.64	16577.5	1521.5	1834.74	6576.73	3346.76	1550.63	1426.78	1796.12	5641.31	4967.56	3566.68	2.21658
RELT	2239.97	2969.33	1266.91	818.46	3148.6	3506.16	1292.06	1332.27	1754.76	3042.77	3129.03	2009.41	1395.01	9448.71	1209.49	1992.01	3818.53	1295.28	1263.43	1348.71	1312.58	1703.49	2896.54	2033.85	2.2159
ITGAX	48.47	14.18	2.95	422.65	68.74	333.76	39.62	177.25	250.68	320.11	17.74	2008.26	920.09	2625.44	2283.49	275.45	293.31	74.29	84.32	3806.27	386.66	498.6	112.82	565.441	2.21511
ADRB1	4.25	15.95	5.9	6.71	0.88	477.41	1.55	53.26	8.36	3.47	75.71	290.35	352.47	570.46	405.24	443.2	71.94	115.24	106.71	195.74	22.29	27.75	21.22	122.982	2.21368
GNGT2	0	0	0	0	0	83.44	3.88	1.66	0	0	2.37	0	3.43	68.19	21.13	21.92	56.45	1.9	0	78.07	31.72	3.58	14.52	14.7305	2.21076
PTCH1	461.77	0	282.3	396.65	2.64	870.52	18.65	0.83	230.25	0	456.64	58.76	0	1243.22	518.35	781.55	21.03	113.34	902.45	92.78	624.14	3.58	74.84	268.685	2.21009
DTX4	15.31	4.43	47.21	13.42	2.64	77.42	1.55	461.01	8.36	2.31	8.28	58.76	2470.74	1163.22	94.47	418.42	430.55	324.77	212.11	92.78	0.86	762.68	27.93	251.637	2.20871
FAM124A	3.4	0	6.89	1.68	0	1.72	1.55	26.63	0	0	4.73	879.12	58.36	331.79	59.67	145.83	95.19	59.05	22.4	10.18	30.01	59.98	116.17	71.9345	2.20551
CSF3R	1881.95	62.91	136.72	81.34	135.71	123.87	83.91	116.5	635.06	99.38	28951.5	14613.2	6011.49	25353.5	8097.25	4228.96	3477.63	1281.94	31643.7	3203.19	2424.54	6693.12	7244.13	5510.37	2.20196
PYROXD2	212.6	324.31	110.17	588.69	230	62.79	340.3	170.59	377.88	175.66	61.52	62.22	267.79	1138.3	652.6	573.77	19.92	72.38	192.35	410.72	456.1	24.17	70.37	248.041	2.19823
ARNTL	319.75	196.71	386.57	282.6	294.33	375.05	3.11	0	296.17	206.86	108.84	245.42	400.54	977	592.94	0.95	346.43	254.29	256.9	0	86.59	33.12	0	213.053	2.19714
LINC00996	13.61	0	0.98	16.77	0.88	1.72	0.78	1.66	0	1.16	63.88	32.26	6.87	150.81	55.94	5.72	270.06	0	7.9	54.31	62.59	40.28	87.13	32.9318	2.19518
FCER1G	529.8	801.92	28.53	719.51	549.88	911.81	1017.8	630.77	1336.03	547.77	65.06	300.72	2191.51	3967.02	1204.52	31.45	150.53	40	57.97	923.28	180.04	6794.28	155.27	871.293	2.18683
NOTCH1	447.31	1743.85	1363.31	2109.04	2396.03	5432.99	1549.23	2363.31	2018.44	1972.66	3450.81	2893.14	2842.67	12805.9	2716.07	1421.09	3883.83	2657.22	3401.65	6469.75	2874.64	2580.75	5346.25	2815.18	2.18551
FLT4	5.95	1381.43	289.19	0.84	370.99	10.32	287.47	733.96	151.34	310.86	5465.46	13.83	18.31	2040.55	12.43	58.14	19.92	724.78	2.63	4.53	9.43	0.9	1.12	448.81	2.18478
NDST2	220.26	90.38	117.05	97.28	107.51	200.43	214.44	168.93	96.56	121.34	195.19	188.96	222.01	898.32	206.35	200.15	390.71	337.15	297.74	210.45	178.33	229.16	258.04	197.655	2.18424
PAWR	6.8	0	1073.14	0.84	0	1026.21	1373.64	0.83	0	0	0	0	0	1327.15	0	0	0	0.95	2501.83	440.14	0	0.9	1.12	292.109	2.18375
RNF213	3079.33	3004.77	972.81	1722.45	1871.71	4061.84	811.91	3646.49	2988.66	2038.53	7166.61	2417.28	3547.61	18688.9	4963.51	3909.67	6499.25	3304.86	9887.43	11544.4	1676.09	1650.68	9750.81	4114.4	2.18343
MYD88	1007.73	878.13	1051.5	1114.48	1765.96	1015.89	2110.96	947.82	2029.58	788.14	2290.29	2111.96	2555.43	7254.72	1275.37	2007.26	2474.85	1152.41	2957.67	2121.51	558.12	1372.28	1684.53	1603.27	2.17791
ZBTB7B	2279.09	2230.32	1754.79	477.99	1417	2804.24	2209.64	570.86	1006.43	3183.75	656.56	2029	2118.27	8724.81	3042.99	1842.37	1843.96	1100.03	727.23	1722.1	1261.14	4906.38	3344.48	1933.12	2.17419
MIR5587	9.35	6.2	18.69	4.19	4.41	16.34	19.42	12.48	10.21	23.11	44.95	3.46	14.88	65.57	17.4	18.11	26.56	14.29	9.22	5.66	6	6.27	29.04	14.5564	2.17139
HSPA7	28.06	8.86	1.97	29.35	12.34	0	4.66	3.33	114.2	275.04	1.18	320.31	28.61	953.4	82.04	61.95	288.88	2.86	293.79	30.55	32.58	2476.91	563	211.84	2.17011
BAALC-AS2	0	2.66	0	0	0	10.32	0	4.16	0	2.31	61.52	0	0	18.36	0	7.62	0	0	1.32	0	0	0	0	4.08682	2.16752
HOXC-AS3	0	0	0	0	0	0	0	0	0	0	0	0	0	20.98	34.81	55.28	6.64	0.95	0	0	5.14	0	0	4.67364	2.1664
UMODL1	0	0	0.98	0.84	0	16.34	0	82.38	0.93	0	257.89	0	0	82.62	0	13.34	3.32	6.67	1.32	5.66	9.43	0	6.7	18.4455	2.16323
CDH26	67.18	184.31	23.61	390.78	208.85	881.7	38.07	345.34	202.4	41.6	1016.2	17.28	54.93	986.18	38.53	31.45	12.18	14.29	474.28	10.18	24.01	55.5	713.8	220.294	2.16242
AC051649.2	0	0	0	0	0	60.21	5.44	63.24	5.57	2.31	0	0	0	32.79	0	0.95	2.21	0	0	16.97	4.29	0	0	7.32682	2.162
PDE4B	0	23.92	15.74	36.06	8.81	179.78	8.55	102.35	16.71	10.4	254.34	546.14	211.71	1193.38	269.74	984.57	29.88	584.78	758.85	307.76	381.51	260.49	875.77	266.721	2.16165
DUSP27	0	0	0	0.84	11.46	18.92	125.09	65.74	3.71	0	628.17	0	0	441.95	17.4	311.67	1.11	0	973.59	12.45	0	0	4.47	98.8464	2.16062
MKRN3	0	280.01	0.98	223.06	0	0	631.66	590	0	0	229.5	0	224.3	857.66	319.46	299.28	348.65	819.07	0	0	261.49	0	0	192.157	2.15812
NDST3	0	0	48.2	25.16	1.76	0	124.31	1266.53	12.07	1.16	80.44	0	0	338.34	0	20.02	0	44.76	1.32	0	0	24.17	18.99	75.8586	2.15709
F13A1	0	4.43	3.93	17.61	51.11	0	0	36.61	96.56	13.87	111.2	4151.32	360.48	1643.2	1106.32	49.56	1977.89	60	17.13	1.13	7.72	0	39.1	368.453	2.15695
RAB31	90.14	4450	1652.5	1634.4	213.25	4058.4	2682.8	1503.7	197.76	2213.03	7.1	1841.19	989.9	7454.06	4635.34	3.81	920.87	312.39	341.22	704.91	1443.75	694.65	6274.52	1675.71	2.15325
FRMD4B	24.66	778.88	32.46	3.35	3.52	812.02	282.03	223.02	288.75	105.16	47.32	50.7	3.43	971.75	651.36	887.35	0	138.1	5.27	233.08	0	39.39	201.07	218.678	2.15178
AC025165.2	3.4	3.54	60	8.39	14.98	48.17	38.85	15.81	125.34	21.96	0	6.91	2.29	78.68	7.46	1.91	4.43	2.86	0	0	0.86	2.69	21.22	17.7759	2.14607
WDR81	143.72	0.89	481.98	135.01	130.42	246.02	373.71	119	227.47	286.6	85.18	421.7	132.75	956.02	180.24	134.39	381.85	140	172.59	166.33	199.76	363.44	233.47	216.205	2.14464
CSGALNACT1	1645.54	42.53	77.71	31.03	3.52	0	0.78	2.5	0	57.78	1.18	182.05	2.29	490.47	145.44	51.47	119.54	0	0	12.45	50.58	11.64	2.23	110.921	2.14463
CLEC12B	0.85	0.89	1.97	3.35	0.88	0	21.75	9.15	11.14	5.78	1.18	230.44	27.47	434.08	136.74	1288.61	50.91	165.72	5.27	33.94	1.71	4.48	157.51	98.17	2.14461
RAB39A	32.32	0	50.17	0.84	0	0.86	0	0	0	0	1.18	48.39	38.91	81.31	60.91	135.34	12.18	1.9	5.27	0	0	17.01	0	18.4218	2.14202
AC016957.2	11.06	9.75	8.85	20.96	9.69	26.67	23.31	23.3	62.21	21.96	14.2	28.8	13.73	87.86	6.22	27.64	36.53	10.48	11.86	3.39	10.29	46.55	11.17	19.9373	2.13974
VSIR	3631.24	1710.18	906.91	2616.39	3247.29	3051.97	3175.38	2220.18	2990.52	3320.12	217.67	3952	2431.83	11359.4	2351.86	3726.67	6038.81	623.83	9.22	1550.12	883.91	7810.28	356.34	2582.85	2.13685
HLF	5.95	0.89	7.87	21.8	1.76	961.7	0	283.76	0.93	0	0	0	5.72	297.69	1.24	16.2	1.11	116.19	60.6	6.79	0	0	1.12	67.8923	2.13249
AL138963.3	261.93	743.44	1368.23	1761.87	751.68	1224.06	1778.43	600.81	1239.47	1112.87	742.92	2402.31	325.01	3923.74	804.26	337.4	1097.97	649.54	25.03	595.15	278.63	648.1	1002	897.778	2.1278
AL109976.1	0	2.66	0.98	10.06	0	6.02	4.66	56.59	0.93	1.16	9.46	44.94	3.43	44.59	23.62	27.64	12.18	2.86	2.63	0	0	7.16	7.82	10.2182	2.12558
FGD3	262.78	1173.2	419.03	618.04	460	2565.1	57.49	2285.92	1621.99	726.89	322.96	1457.51	1471.69	4920.41	1439.46	614.76	869.96	929.55	1371.46	1862.4	1023.66	1514.61	1762.72	1128.69	2.12413
RASSF4	22.11	49.62	3.93	15.09	16.74	33.55	142.18	86.54	53.85	15.02	72.16	8845.33	2142.3	5922.33	3975.28	3028.99	1600.46	177.15	757.53	458.25	3233.86	4850.88	309.43	1358.65	2.12399
KCNJ2	0	0	0	26	0	0	0	0	69.63	0	0	32.26	49.21	44.59	26.1	0	2.21	0	0	0	0	19.69	0	10.2318	2.12366
ABAT	499.19	357.1	74.76	90.57	70.5	118.71	41.18	290.42	26.92	149.08	44.95	169.37	320.43	653.08	120.58	233.51	194.8	291.44	79.05	15.84	30.01	48.34	33.51	150.012	2.12218
CD300LB	0	0.89	0	0	2.64	202.15	1.55	0	20.43	8.09	2.37	414.79	20.6	170.48	24.86	27.64	32.1	14.29	1.32	22.63	48.01	19.69	0	39.275	2.11792
PPP1R11	0	123.17	0	0	0	0	0	0	0.93	0	1.18	0	159.07	56.39	0	0	0	0	0	0	0.86	0	1.12	13.015	2.11526
MPO	9.35	0	50.17	3.35	91.65	4.3	992.94	96.53	6.5	8.09	247074	185244	2020.99	417396	7742.98	94867.2	2934.18	240864	745334	78.07	336265	50.13	258949	96485.8	2.11303
PARP9	1298.57	954.33	2085.29	980.31	610.68	769.01	505.79	1256.55	1663.77	410.25	733.46	337.59	600.81	3603.75	509.65	787.27	346.43	561.92	397.87	2535.63	354.94	36.7	599.86	833.485	2.11227
FBXL5	1046	1495.74	1106.58	1046.55	912.06	1344.49	946.32	1312.3	785.46	988.06	1076.53	3163.9	3102.44	7395.04	2522.15	2524.8	2384.09	1811.48	1443.92	1240.09	2037.03	4145.49	1340.47	1717.09	2.10659
LIMS2	2.55	2.66	6.89	1.68	0.88	98.92	9.32	4.16	19.5	2.31	0	0	2.29	53.77	9.94	29.55	2.21	0	5.27	62.23	12.86	0	2.23	12.5205	2.10251
SVIL	17.01	3.54	15.74	1.68	46.7	633.1	172.48	631.6	21.35	80.89	694.42	1503.6	167.08	1868.76	1092.64	1138.02	473.72	538.11	1360.92	54.31	363.51	160.23	425.6	436.193	2.09904
F2RL1	4.25	29.24	179.02	36.06	45.82	1314.38	0	30.79	28.78	3.47	655.38	0	0	469.48	1.24	0	1.11	0	13.17	4.53	0	0	63.67	109.587	2.09899
MAML1	0	0	0.98	111.53	91.65	102.36	7.77	0	66.85	0	0	35.72	0	153.43	1.24	0	35.42	0.95	51.38	58.84	0	148.6	74.84	35.8241	2.09858
MMP25-AS1	76.54	150.64	268.53	122.43	102.22	379.35	162.38	257.13	196.83	94.76	234.23	766.2	471.49	1714.01	500.95	561.38	836.76	207.63	706.15	1693.81	369.51	537.99	109.47	400.29	2.09826
SLC31A2	61.23	10.63	62.95	39.41	47.59	287.31	62.16	120.66	35.28	80.89	134.86	445.9	479.5	655.71	166.57	152.5	220.26	108.57	125.16	149.35	104.59	115.48	369.75	153.664	2.09328
DNASE1	648.01	412.92	1001.33	896.45	304.02	1894.15	814.24	1032.7	506.93	826.27	441.26	616.42	761.02	3186.73	1213.22	724.37	954.08	690.5	387.33	856.52	776.74	463.69	247.99	748.644	2.08973
XAF1	139.47	47.85	288.2	1882.62	250.27	284.72	178.7	453.52	271.11	888.68	538.26	1940.28	900.64	3254.92	1615.97	369.81	2107.39	0	297.74	1938.21	403.8	1367.81	660.18	764.783	2.0895
CD36	7577.13	6703.36	10077.3	987.85	1724.55	19.78	4.66	10.82	4291.27	10330.2	2.37	448.2	38.91	10535.9	72.1	2293.19	5053.74	0.95	3.95	0	2.57	4828.5	5.59	2476.22	2.0891
RASGEF1C	3.4	1.77	20.66	0	3.52	291.61	0	89.04	0.93	5.78	27.21	0	0	90.49	1.24	9.53	0	0.95	7.9	2.26	0	0	2.23	21.2741	2.08866
RP1L1	7.65	1.77	239.02	30.19	10.57	48.17	5.44	3.33	4.64	18.49	20.11	4.61	0	115.4	12.43	65.76	8.85	17.14	9.22	46.39	24.86	4.48	14.52	27.1655	2.0868
ISG15	807.89	539.64	11055	155.98	187.7	481.71	189.57	489.3	473.51	503.85	108.84	201.63	194.55	3332.29	210.08	374.57	63.09	201.91	119.89	467.3	316.36	119.06	80.43	788.266	2.07976
RBMS2	261.93	246.34	103.28	175.26	199.16	531.6	420.33	597.48	348.17	340.91	392.76	581.85	312.42	1582.87	720.97	159.17	588.83	526.68	497.99	247.79	399.52	307.94	288.2	374.935	2.07783
SIRPAP1	90.14	0	0.98	0.84	0	23.23	0	24.96	1.86	4.62	3.55	509.27	124.74	312.12	159.11	108.65	171.56	129.53	31.62	18.1	52.3	130.69	41.33	73.9582	2.07732
TLR2	7.65	4.43	68.85	0	7.93	1.72	2.33	0	3.71	1.16	67.43	2713.4	6983.07	6639.67	4671.39	1000.77	7333.79	352.39	2354.28	0	245.2	8405.57	451.29	1576.2	2.07466
HAAO	126.71	96.59	0	0	0	1787.49	0	24.13	10.21	4.62	227.14	144.02	242.61	793.4	185.21	122.95	271.17	38.1	201.57	26.02	54.87	405.51	177.61	188.479	2.07365
TMEM63C	88.44	2.66	1703.64	10.06	0	66.24	11.65	145.63	78.92	1.16	2.37	1.15	1.14	637.35	652.6	13.34	2.21	308.58	210.79	1.13	0.86	0	33.51	151.64	2.07144
AL359075.1	0.85	0	0	338.79	0	296.77	0	0	40.85	0	333.61	671.72	385.66	733.08	440.04	32.41	91.87	57.14	698.25	18.1	80.59	206.78	148.57	174.636	2.06962
GNG11	0	518.37	52.13	5.03	0.88	418.05	646.42	0	1.86	4.62	753.57	0	195.69	584.89	0	0	0	0	0	14.71	0	459.22	0	139.57	2.06717
FXYD6	0	0.89	1.97	5.87	1.76	36.13	0	430.22	0	0	1.18	77.2	4.58	148.19	170.3	0.95	3.32	0	0	7.92	7.72	29.54	0	35.4341	2.06424
TMEM106A	405.64	260.51	114.1	252.41	146.28	114.41	248.62	178.08	448.44	336.29	382.11	215.46	563.04	1184.2	510.89	360.28	270.06	2.86	408.41	230.82	174.9	250.65	357.46	283.26	2.06371
ITGB2	7894.34	3692.39	6366.04	440.26	4083.57	8890.12	2072.89	101.52	3710.06	2536.6	7456.45	22340.9	57865	43551.9	24114	17381.9	9681.36	2934.37	2677.05	7617.06	5666.98	30174.1	1990.6	10440.3	2.06057
LINC01504	2.55	17.72	2.95	26	5.29	0	6.22	18.31	36.21	40.45	0	34.57	22.89	69.5	96.96	24.78	0	10.48	7.9	0	6.86	5.37	1.12	16.665	2.06019
PTH2	0.85	21.27	81.64	0	0	0	3.88	14.98	0.93	0	0	0	0	23.61	0	0	0	0	0	1.13	0	0	0	5.66727	2.05867
LPP-AS2	0	1.77	10.82	0	0	56.77	17.09	163.1	0	0	7.1	13.83	43.49	108.85	84.53	56.23	14.39	11.43	1.32	47.52	1.71	33.12	11.17	26.1541	2.05723
ST3GAL6	11.91	0	33.44	0	6.17	0	0	2.5	5.57	2.31	7.1	948.25	965.87	1774.34	1141.12	411.75	1629.24	913.36	912.99	337.18	858.19	960.51	256.92	427.472	2.05338
ZFHX3	36.57	38.1	28.53	28.51	78.43	1747.92	242.41	1384.7	6.5	10.4	466.1	21.89	3.43	1135.68	50.97	362.18	48.7	193.34	1028.93	9.05	168.04	3.58	64.79	273.776	2.05249
PLEKHM1P1	629.3	516.6	622.64	394.14	275.82	943.63	773.06	1099.27	506	412.56	553.64	816.9	561.9	2953.3	1100.1	682.43	824.58	1108.6	1500.57	604.21	361.8	339.27	1061.21	713.101	2.05015
TSHZ3	86.74	0	0	0	0	1313.52	0	0.83	0	114.41	1.18	137.11	693.5	978.31	362.97	632.87	159.38	935.27	694.29	9.05	0.86	52.81	2.23	236.228	2.05011
FAM160A2	1063.01	446.6	1312.16	748.02	675.89	1057.18	992.94	1045.18	1138.27	1241.14	831.65	2579.74	1499.15	5191.87	1523.98	685.29	1182.08	1499.09	1259.48	954.96	1321.15	3959.3	705.98	1260.1	2.04271
SOCS3	1333.44	1897.14	126.89	680.09	86.36	2768.97	170.15	69.9	7722.79	963.79	28.39	161.31	100.71	3799.16	121.82	131.53	458.22	7.62	105.4	555.55	12.86	67.14	2730.09	922.735	2.04169
RAB3IL1	107.15	1025.22	892.15	171.91	333.98	782.78	69.93	0.83	107.7	1036.6	248.43	8.07	52.64	1171.09	116.85	696.73	4.43	91.43	105.4	171.98	0.86	108.31	125.11	284.477	2.04147
CCDC155	5.95	9.75	16.72	1.68	4.41	7.74	0.78	4.99	0	3.47	0	9.22	9.16	41.97	34.81	67.67	2.21	0	3.95	0	0	42.07	0	10.2082	2.03963
AC073957.3	1.7	4.43	11.8	5.87	5.29	89.46	8.55	13.31	9.28	2.31	26.03	103.7	41.2	199.33	206.35	75.3	135.03	11.43	25.03	7.92	158.61	48.34	77.08	48.5464	2.03772
ANOS2P	0	25.7	0	103.98	9.69	0	0	0	0	0	17.74	13.83	0	40.65	41.02	0	5.53	0	0	0	0	0.9	0	9.92682	2.03385
PPM1F	4280.1	4076.95	1878.73	1375.28	1832.94	19078.3	3066.61	1427.14	1930.23	1331.28	2574.21	1817	905.21	13163.9	1352.44	4669.3	2274.52	2818.18	3476.74	4545.12	1629.79	1545.05	2879.78	3216.58	2.03299
ZFP92	8.5	128.48	70.82	0	9.69	0	6.99	109.01	1.86	124.81	0	566.88	263.21	419.65	238.67	200.15	36.53	84.76	35.57	50.92	14.57	289.14	15.64	102.555	2.0328
SAMD14	325.71	1218.39	72.79	279.25	232.64	184.94	875.62	256.3	49.21	32.36	55.6	2.3	3.43	729.14	22.37	0	0	9.52	122.52	147.09	13.72	4.48	15.64	178.358	2.03142
DAB2	268.73	1563.97	2540.71	227.26	74.9	1569.86	286.69	0.83	566.35	221.88	854.13	1.15	333.02	2175.63	356.76	506.1	89.65	17.14	1237.08	16.97	3.43	88.62	902.58	533.082	2.029
ZC3H12A	272.98	207.35	271.48	224.74	118.08	311.39	323.99	156.44	270.18	179.12	326.51	406.72	465.77	1278.62	376.65	371.71	225.79	316.2	221.33	231.95	357.51	394.77	869.07	313.624	2.02748
DEF8	1698.26	695.59	2324.31	1646.14	1497.19	1496.74	1287.4	3446.77	1341.6	1133.67	459	1318.1	712.96	5437.11	1449.4	1284.8	1254.03	596.21	1160.67	1223.12	1183.98	686.59	1516.97	1336.98	2.02387
TP53I11	8.5	20.38	260.66	24.32	301.38	9582.58	0	1.66	197.76	306.24	188.1	1653.39	244.9	4719.76	1976.45	587.12	29.88	0.95	21.08	1233.3	8671.08	244.38	0	1161.55	2.02266
AC007384.1	5.1	0	1.97	0	1.76	24.09	6.99	4.99	0	0	87.54	25.35	28.61	76.06	52.21	5.72	17.71	0	94.86	41.86	12.86	0.9	0	18.7509	2.02018
GIMAP5	7.65	9.75	0.98	5.03	5.29	102.36	3.11	4.16	12.07	0	11.83	13.83	17.17	65.57	19.89	40.98	23.24	0	15.81	12.45	2.57	30.44	17.87	16.2036	2.01672
PHLDA3	1.7	2.66	0	0	0	12.04	517.45	49.93	23.21	0	0	633.7	323.86	591.45	141.71	5.72	1058.12	0	6.59	1.13	1.71	422.52	14.52	146.208	2.01624
ADRB2	0	0	0.98	0	0.88	0	3.11	0	0	0	2.37	732.79	549.31	1104.21	360.49	1607.9	857.79	1.9	83	2.26	390.09	1356.17	58.09	273.051	2.01577
DLEU7-AS1	2.55	0	0	6.71	3.52	0.86	0	0.83	0	5.78	0	16.13	3.43	52.46	31.08	40.98	0	4.76	0	0	1.71	163.81	3.35	12.9773	2.01523
PDLIM2	543.41	396.97	172.14	36.06	292.56	4644.2	92.46	217.19	29.71	477.27	1281.19	1580.8	444.02	3167.06	504.68	1290.52	1296.09	408.58	106.71	866.71	178.33	1877.15	518.32	784.321	2.01363
FAAHP1	7.65	0.89	9.84	62.89	4.41	42.15	3.88	20.8	15.78	1.16	1.18	18.43	24.03	64.26	32.32	13.34	4.43	1.9	13.17	67.89	0	4.48	0	15.9373	2.01152
TOGARAM2	11.91	5.32	0.98	1.68	4.41	17.2	12.43	12.48	6.5	4.62	0	6.91	4.58	66.88	31.08	26.69	2.21	13.33	34.25	95.04	60.01	0	13.4	16.5923	2.01106
TRIM21	865.72	794.83	1208.88	488.9	554.29	1637.81	790.15	560.87	630.41	962.64	486.21	1495.54	1470.54	3295.57	903.7	603.32	657.45	583.83	341.22	478.61	518.69	1573.69	385.39	817.85	2.01062
ANPEP	3705.23	6200.05	262.63	31614.7	2381.05	7442.41	3575.51	73.23	10200.8	5924.9	14943.6	7236.88	7098.66	28691	4034.95	51.47	5.53	349.53	3317.33	8262	30252.8	574.69	9919.49	7155.79	2.00342
DUSP1	205.8	325.2	340.34	55.35	75.78	757.83	133.63	308.73	127.2	78.58	21.29	65.67	46.92	912.74	74.58	32.41	888.78	225.72	401.82	468.43	78.87	227.37	68.14	227.656	2.00335
TMEM51-AS1	1.7	0	147.54	19.29	0	5.16	9.32	15.81	4.64	25.42	4.73	0	0	61.64	3.73	99.12	0	0	0	0	0	1.79	0	15.375	2.00328
AC096921.2	11.06	3.54	0.98	5.03	19.39	23.23	15.54	10.82	9.28	3.47	8.28	11.52	14.88	77.37	1.24	12.39	22.14	8.57	163.36	27.16	10.29	16.11	26.81	19.3223	2.00151
CPEB4	479.63	1128.01	754.44	813.43	244.98	183.22	411	544.23	240.47	395.22	318.23	485.07	472.63	1787.45	747.07	221.12	501.39	245.72	450.57	96.18	305.21	444.9	346.29	446.773	2.00029
BATF2	45.07	62.91	65.9	47.8	99.58	23.23	32.63	7.49	110.48	88.98	8.28	2.3	1.14	121.96	22.37	10.48	0	2.86	1.32	9.05	1.71	24.17	3.35	30.5045	1.99931
C1orf162	28.91	93.93	13.77	29.35	24.67	27.53	4.66	29.13	41.78	25.42	132.5	1187.9	1436.21	1606.48	893.75	448.92	739.36	477.16	38.21	1167.68	555.55	1389.29	67.02	402.395	1.99722
CDYL2	2.55	315.45	2.95	2.52	0	78.28	0	897.06	3.71	2.31	511.06	25.35	504.68	1109.45	1006.87	1334.36	5.53	24.76	250.31	0	0	1146.7	3.35	278.082	1.99626
IFIT2	293.39	252.54	1074.12	122.43	66.97	69.68	225.31	1408.83	85.42	132.9	85.18	50.7	65.23	965.2	58.42	137.25	39.85	111.43	529.61	286.26	175.75	2.69	53.62	242.163	1.99485
CEBPB	1419.33	771.79	817.4	2355.59	1291.87	2479.94	684.49	1461.26	1628.49	2032.75	640	1025.44	1559.81	6891.46	3195.89	1330.55	1921.44	5136.34	583.63	2078.51	548.69	4089.1	1043.33	1731.62	1.99269
CSF2RBP1	3.4	17.72	0	82.18	35.25	0	26.42	0	98.42	3.47	0	0	1.14	49.83	4.97	2.86	0	0	0	0	0	0	0	12.5377	1.99074
PTPRJ	2857.37	283.55	473.13	710.28	33.49	1378.89	6.22	94.87	49.21	292.37	27.21	2815.94	1721.16	4032.59	4016.3	799.66	1137.81	306.68	258.22	321.34	2000.16	2388.29	384.27	1016.2	1.98852
PXN	6106.78	30.13	3315.81	4504.88	139.23	6346.52	595.92	625.78	617.41	536.21	4566.38	379.07	913.22	6992.44	319.46	2668.72	87.44	565.73	3480.69	1895.21	48.01	352.69	740.61	1765.27	1.98591
LGALS3	12.76	28.36	10.82	62.89	59.04	22.37	560.96	8.32	97.49	446.07	23.66	1422.95	498.95	997.98	221.26	120.09	33.2	0	23.71	3.39	844.47	827.13	215.59	251.976	1.98572
RENBP	1145.5	723.95	532.14	648.23	619.5	283	205.11	469.33	2345.25	1178.74	246.06	282.29	830.83	2140.22	305.79	121.05	40.95	16.19	242.41	339.44	3.43	725.08	592.04	540.741	1.98475
LINC00890	131.81	0.89	0	10.9	0	0.86	0	3.33	78.92	3.47	1.18	2.3	0	49.83	0	0	30.99	0	7.9	0	0	0	4.47	12.5918	1.98453
TNFRSF10B	2262.94	4.43	5892.92	280.93	728.77	25.81	2771.37	112.34	1019.43	387.14	644.73	5530.49	1081.45	6748.52	389.08	955.02	6778.17	2351.5	1119.83	294.18	537.55	4047.02	311.66	1705.76	1.98415
IER5L	18.71	0.89	28.53	28.51	25.56	707.08	6.22	111.51	26.92	10.4	217.67	368.7	836.55	1009.79	267.26	570.92	107.36	257.15	1030.24	121.07	110.6	648.1	126.23	255.735	1.98133
ABHD17AP5	2.55	95.7	1.97	2.52	7.93	6.02	2.33	4.16	13	1.16	1.18	5.76	8.01	121.96	201.37	0	179.3	36.19	0	3.39	2.57	101.15	3.35	30.8914	1.98113
TMEM2	4633.87	3048.19	944.28	2431.06	2126.38	1125.14	5006.64	2124.48	1061.21	3626.36	7.1	49.54	231.17	4945.33	84.53	428.9	96.29	36.19	63.24	48.65	39.44	259.6	89.36	1252.8	1.98091
DOK3	898.03	1896.26	3041.38	1456.62	1458.42	1398.68	2466.81	297.91	4036.87	3387.14	2995.35	827.27	6072.14	11244	3817.42	801.57	1920.33	4513.46	5056.36	2701.95	3313.6	4020.17	6311.39	2849.51	1.98038
BCL9L	147.97	1505.49	819.36	395.81	877.69	1266.21	722.56	591.66	272.03	360.56	1727.18	786.94	616.83	2886.41	579.26	1054.14	707.26	480.97	497.99	1081.69	387.52	225.58	1008.7	732.427	1.97852
BICDL2	0.85	0.89	0	0.84	0.88	23.23	15.54	0	0	0	0	3.46	5.72	31.47	3.73	0.95	1.11	0	0	5.66	1.71	105.63	5.59	7.99045	1.97763
CORO1A	2975.58	2353.49	1538.4	1299.81	9303.03	34301.2	5582.36	6198.69	848.6	12414.9	6760.84	20235.8	5629.26	50147	15082	8960.22	31708.2	24274	10224.7	26301	21865.5	23700.3	8699.66	12739	1.97691
HERC6	355.47	352.67	785.92	420.13	202.68	684.72	39.62	223.85	457.72	187.21	270.91	110.61	120.16	1053.06	99.44	195.39	260.1	365.72	225.28	196.88	125.17	40.28	166.44	267.562	1.97664
LACC1	0	147.09	94.43	102.31	20.27	168.6	468.5	309.56	114.2	4.62	472.02	349.11	113.29	1037.33	210.08	114.37	218.04	92.38	31.62	2485.84	140.6	77.88	67.02	263.72	1.9758
SLC6A16	0	4.43	136.72	30.19	0	109.24	1.55	30.79	4.64	1.16	2.37	5.76	11.44	77.37	17.4	11.44	5.53	0.95	30.3	21.5	0.86	0.9	5.59	19.6709	1.97571
KLF6	370.78	267.6	408.21	692.67	482.03	1951.78	2950.07	1483.73	764.11	1516.18	841.11	1073.84	514.98	5649.55	1059.08	1269.55	4622.08	2315.31	1675.79	1971.02	745.88	2090.2	2563.65	1437.71	1.97436
TOM1	782.38	516.6	1341.67	888.06	513.75	1197.39	1086.95	607.47	1434.45	786.98	428.25	1099.18	795.35	3382.13	646.39	472.74	962.93	950.5	770.71	786.37	824.76	1075.98	986.36	861.601	1.97284
ZNF223	54.43	68.23	135.74	80.5	59.04	72.26	44.29	0.83	121.63	77.43	15.38	0	60.65	215.07	146.68	0	120.64	0	0	0	31.72	40.28	75.96	54.8041	1.97245
THBS1	6.8	1440.8	0.98	1058.29	8055.22	31.83	94.01	1.66	1727.83	31.2	49.69	1.15	6.87	2369.72	7.46	0	270.06	2.86	0	4.53	310.36	6.27	178.73	603.936	1.97225
ULK1	999.23	1145.73	2162.02	504.83	1235.47	1751.36	2448.16	1685.11	1465.08	1119.8	1388.84	4193.95	876.6	6353.78	2289.7	1768.03	2032.12	1635.29	2043.36	1289.88	1524.34	829.81	1276.8	1621.16	1.97059
RXRA	143.72	64.69	400.34	869.61	1278.65	4386.14	150.73	3604.05	790.11	2303.17	9.46	3509.56	1988.95	10591	4729.82	2342.75	3957.99	2471.5	988.08	3896.79	6568.9	13761.3	1277.92	2704.28	1.96951
AC126755.1	161.58	50.51	20.66	140.88	834.51	1284.27	442.08	394.44	26	491.14	186.91	425.16	199.12	1222.23	509.65	120.09	574.44	389.54	2.63	224.03	324.93	34.02	37.98	312.48	1.96768
CSF2RB	9487.15	19375.5	2441.37	14864.8	26879.8	3421.86	8805.14	253.81	14330.5	25913.8	1362.82	1517.43	465.77	25504.3	830.36	1175.19	1848.39	44.76	191.03	2638.59	300.92	1047.34	6283.46	6521.81	1.9674
ELFN1-AS1	85.89	4.43	57.05	3.35	14.98	9.46	197.34	0.83	4.64	93.61	3.55	326.07	30.9	325.23	137.98	18.11	0	0.95	0	18.1	256.34	386.71	179.85	83.1882	1.96701
AC131009.4	5.1	15.06	12.79	5.03	7.05	21.5	11.65	24.96	26.92	10.4	2.37	42.63	10.3	55.08	13.67	5.72	23.24	7.62	1.32	2.26	10.29	32.23	17.87	14.09	1.96686
TGM3	0	0	0.98	0	0	0	0	0.83	0	0	0	165.91	1.14	34.1	9.94	3.81	0	0.95	0	0	8.57	0	0	8.73318	1.96519
SHROOM4	0	2.66	0	0	0	0	22.53	587.5	0	0	0	0	0	118.03	45.99	1.91	0	0	6.59	0	0	0	0	30.3264	1.96051
ARHGAP26	12.76	0	356.07	112.37	1.76	37.85	0.78	809.68	25.07	5.78	100.55	1769.76	1253.11	2673.97	1072.75	1603.14	1747.67	1354.33	828.67	43	1672.66	1724.98	603.21	687.998	1.95851
ASIC1	31.47	321.65	20.66	10.9	5.29	2550.48	136.74	300.41	23.21	3.47	1272.91	271.92	590.51	3577.53	499.71	408.89	715.01	2881.99	2914.19	460.51	2609.73	321.36	3908.59	920.891	1.95786
SALL4	0.85	0.89	529.19	3.35	0	164.3	1.55	1.66	0	0	0	0	6.87	211.14	423.88	10.48	0	0	0	44.13	1.71	2.69	4.47	54.3645	1.95746
CTTNBP2NL	214.3	295.07	269.51	191.2	127.78	98.06	174.81	504.28	212.61	383.67	0	100.24	103	600.63	251.1	81.97	90.76	80	108.03	0	19.72	85.04	15.64	154.854	1.95557
CTSD	3333.6	1267.13	2202.34	2083.05	5278.5	4641.61	3779.07	2361.64	7962.33	4419.12	2599.05	6212.58	6753.05	14223.5	4828.02	3647.57	1247.39	1091.46	2861.49	4174	2111.61	4541.15	3427.14	3673.77	1.95295
SLC27A1	213.45	242.79	589.19	316.99	168.31	910.09	578.83	381.96	445.65	532.74	429.43	698.22	452.03	1943.51	395.29	438.43	1701.18	226.67	379.42	388.09	206.62	690.17	663.53	502.231	1.95224
AC093525.8	53.58	19.49	48.2	22.64	34.37	78.28	98.67	27.46	48.28	61.25	46.14	61.07	70.95	184.91	39.78	32.41	73.05	38.1	18.44	44.13	62.59	34.02	41.33	47.9195	1.94814
AC087741.1	2.55	0	83.61	0.84	0	0	1.55	0	0	0	0	0	13.73	83.93	7.46	0	283.35	0	10.54	1.13	0	62.66	11.17	21.7541	1.9479
GRAMD1B	0.85	0	0	0	0	0	0	564.2	0	0	0	2009.41	480.64	1794.01	2098.27	973.13	316.55	849.55	0	922.15	1996.73	25.06	0	465.297	1.94696
IFFO1	896.33	629.13	839.04	2.52	679.42	484.29	6.99	930.34	1678.63	892.14	1546.18	898.7	478.36	3686.37	1482.96	934.05	1503.06	1312.42	1459.73	760.35	883.91	1493.13	1282.38	957.912	1.94424
EMILIN2	6875.55	731.92	14.75	1473.39	1085.66	541.92	6019.01	880.42	2853.11	2187.6	598.6	7885.56	7203.94	12429.5	6757.24	62.91	3142.26	2903.89	5069.53	618.91	3526.22	2537.78	8094.21	3230.2	1.94408
AC034102.1	379.28	1376.12	1099.7	349.69	409.77	1260.19	871.73	672.38	934.94	256.55	405.77	936.73	619.12	2002.52	1040.44	1.91	210.3	0.95	0	0	311.21	357.17	22.34	523.468	1.93564
CANX	2.55	7.09	408.21	2521.63	1858.49	745.79	14.76	8.32	709.33	942.99	17.74	2014.02	423.42	2983.46	505.92	296.42	962.93	560.97	15.81	1360.03	7.72	1291.72	2517.85	781.532	1.93261
RN7SKP296	14.46	0	1.97	1.68	5.29	12.04	15.54	0.83	1.86	10.4	2.37	21.89	19.45	39.34	3.73	7.62	37.63	3.81	1.32	0	1.71	1.79	61.44	10.3105	1.93189
FCGR1A	4.25	0	0	0.84	1.76	0.86	0.78	0	39.92	3.47	114.75	2206.43	750.72	2065.47	2129.35	652.88	302.16	110.48	617.88	252.32	398.66	3829.5	492.62	541.347	1.93185
CNR2	22.11	194.06	0	57.86	29.96	287.31	416.44	340.35	9.28	98.23	134.86	477	465.77	917.99	0	9.53	2046.51	0	0	420.91	283.78	0	1.12	240.685	1.93133
AL049634.1	12.76	0	0	0	0	0	0	1.66	0	0	0	34.57	22.89	36.72	50.97	0	6.64	5.71	1.32	0	37.72	37.6	0	9.62909	1.93109
TESC	254.27	2157.66	547.88	4772.39	5216.82	4143.56	1414.04	2424.06	4093.51	1465.34	1444.44	1790.5	211.71	9948.36	1725.36	4325.23	1004.99	800.98	1043.42	2301.41	7830.03	6134.54	2399.44	2613.71	1.92836
TAX1BP3	162.43	161.27	176.07	314.47	174.48	84.3	392.36	72.4	255.32	191.83	83.99	235.05	99.56	708.16	156.62	208.73	330.94	50.48	189.71	62.23	75.45	503.08	118.41	186.326	1.92624
AC144831.1	6.8	6.2	1.97	4.19	7.05	82.58	2.33	37.45	13.93	15.02	2.37	8.07	1.14	62.95	12.43	20.97	56.45	21.91	34.25	2.26	19.72	0.9	6.7	16.5768	1.92504
FCGR1B	0	0	0	0	0	0	2.33	0	0.93	3.47	1.18	544.98	208.28	575.71	1392.22	163.94	107.36	92.38	192.35	158.41	90.02	262.28	116.17	151.65	1.9246
NRCAM	5.95	2.66	55.08	0.84	0	0	15.54	31.62	0	236.9	2.37	0	0	107.54	4.97	7.62	5.53	43.81	3.95	141.43	6	1.79	58.09	28.3705	1.92241
GLRX	376.73	666.35	3535.16	865.42	508.46	912.67	542.31	443.54	705.62	773.11	451.91	1426.41	1253.11	3513.27	885.05	1773.74	779.2	263.82	553.33	424.3	1355.45	903.22	1009.82	927.67	1.92113
RIPOR2	1117.44	1615.36	1427.25	3776.99	866.24	2185.76	498.02	326.2	1690.7	1167.18	1550.91	274.22	38.91	3458.19	63.4	348.84	7.75	0	1.32	2846.78	6.86	40.28	239.05	913.157	1.92108
NAGA	2650.72	1171.43	888.22	1408.82	2234.77	1716.09	1820.39	2349.99	1958.09	2677.59	1664.48	3131.64	833.12	7210.13	3889.51	2325.6	1784.19	983.84	1753.52	901.78	918.2	3410.57	1436.54	1904.96	1.92027
AL390719.1	21.26	0	149.51	4.19	5.29	171.18	28.75	35.78	1.86	1.16	3.55	26.5	52.64	128.52	7.46	40.03	12.18	4.76	0	131.25	42.01	8.06	0	33.9736	1.91951
CD79A	239.82	124.05	60	66.25	193.87	454.18	53.61	83.22	174.55	46.23	59.15	20.74	13.73	468.17	94.47	255.43	109.58	22.86	147.55	293.05	136.32	5.37	69.26	123.786	1.91919
KCNE1	0	0	2.95	0	6.17	6.02	6.99	4.16	5.57	0	0	94.48	52.64	41.97	7.46	11.44	8.85	4.76	11.86	5.66	6.86	6.27	2.23	11.1077	1.91779
MECOM	815.54	1041.17	22.62	1325.8	623.02	11.18	279.7	1761.66	856.02	26.58	0	0	0	1164.53	0	20.02	0	0.95	0	0	0	0	0	308.375	1.91699
RBP4	0	0	0	0	0	0	0	0	0	0	5.91	1.15	72.1	32.79	42.26	0	2.21	0	0	0	58.3	8.06	1.12	8.68682	1.91636
SPATA31C2	1.7	0	0	0	7.93	5.16	5.44	2.5	9.28	1.16	0	106	1.14	24.92	1.24	0.95	0	0	0	0	1.71	0	1.12	6.60591	1.91548
AJ003147.3	6.8	7.97	7.87	14.26	7.93	52.47	9.32	19.97	18.57	16.18	10.65	14.98	10.3	65.57	38.53	8.58	33.2	8.57	10.54	18.1	17.15	48.34	2.23	17.3868	1.91504
COG5	1.7	0	51.15	1.68	0	0	29.52	0	0.93	1.16	69.8	47.24	41.2	100.98	47.24	29.55	70.84	0	89.59	1.13	0	69.82	37.98	26.8423	1.91149
MRVI1	9.35	35.44	0	0.84	89	76.56	35.74	96.53	2.79	19.65	5.91	65.67	12.59	145.57	44.75	183	6.64	1.9	80.36	40.73	35.15	12.53	1.12	38.9205	1.90311
GADD45B	57.83	72.66	109.18	65.41	50.23	358.7	373.71	88.21	208.9	93.61	461.37	822.66	609.96	1741.55	677.46	787.27	931.94	534.3	635.01	707.17	707.3	1264.86	626.67	465.655	1.90304
LRG1	477.93	146.21	75.74	334.6	17.62	330.32	685.27	4.99	272.03	620.57	145.51	4196.26	6954.46	3230	764.48	1367.72	592.15	2.86	55.33	295.31	227.19	1085.83	428.95	867.333	1.89688
HTR7P1	148.82	71.77	27.54	53.67	68.74	47.31	156.94	154.78	46.42	32.36	105.29	78.35	37.76	301.62	123.06	159.17	115.11	93.34	40.84	78.07	42.01	37.6	64.79	81.0791	1.89533
AC118344.2	103.75	42.53	102.3	86.37	77.55	66.24	68.37	69.07	179.19	54.31	101.74	109.46	70.95	331.79	52.21	136.3	293.31	57.14	101.44	71.28	13.72	25.06	83.78	89.3668	1.89246
CDC42EP3	5.1	2085	1254.13	2171.1	1817.07	1417.6	1097.83	1340.6	1072.35	537.37	217.67	6453.39	7765.84	9771.32	2151.72	3605.63	4422.85	656.21	304.33	1436.97	5391.78	12447.2	254.69	2632.11	1.89233
SLCO3A1	4.25	1065.09	0.98	350.53	237.05	2035.22	1.55	6.66	110.48	277.35	1324.96	939.03	675.19	2298.9	853.98	1525.93	989.5	53.33	18.44	1590.85	304.35	313.31	1024.34	622.835	1.88402
CCNJL	38.27	256.97	445.58	732.92	190.34	0	251.73	368.64	388.09	3.47	1.18	5.76	1.14	721.28	80.8	0	0	17.14	249	21.5	1172.83	51.92	22.34	195.437	1.88385
B3GNT5	3131.2	141.78	51.15	5.03	686.47	718.26	310	1046.85	76.13	175.66	1658.57	1628.04	2026.72	5092.21	2960.95	7283.69	1559.51	1000.98	1578.3	441.27	452.67	313.31	3173.57	1382.73	1.88077
KCNE3	349.52	3349.46	414.11	124.95	368.35	296.77	20.2	2.5	129.98	19.65	970.06	793.86	873.17	2284.48	1158.53	488.95	977.32	0.95	139.65	188.96	1530.34	1178.93	294.9	621.414	1.87824
HPD	5.1	0	1.97	1.68	2.64	0	2.33	0	1.86	0	0	32.26	4.58	48.52	12.43	2.86	205.87	0	0	0	5.14	5.37	6.7	13.2177	1.87611
TMEM51	80.79	0.89	729.85	514.89	3.52	262.36	389.25	154.78	94.7	391.76	660.11	0	1.14	674.06	150.41	496.57	0	0	0	41.86	0	55.5	13.4	183.717	1.87539
GOLGA6L4	2.55	10.63	28.53	19.29	7.05	0	21.75	8.32	18.57	2.31	5.91	21.89	2.29	41.97	4.97	1.91	5.53	1.9	60.6	16.97	4.29	0	6.7	11.4527	1.87367
ADCY3	41.67	722.17	334.43	36.9	259.96	4229.58	773.84	1017.72	176.4	35.82	5398.03	1109.55	574.48	5530.22	1165.98	3751.46	1464.32	2178.16	4572.85	1494.67	158.61	981.99	2732.33	1509.59	1.87318
AKNA	1141.25	634.45	264.6	1724.97	1138.53	3085.52	1116.47	1617.7	1238.54	713.02	1976.79	2641.96	4677.13	10059.8	1920.52	1611.72	7701.25	11655.6	2165.88	3637.68	2765.76	4239.48	2744.62	2746.06	1.87317
AC083809.1	0	0	1.97	0	0	0	0	0	0	3.47	0	13.83	0	27.54	84.53	37.17	0	18.1	0	0	0	0	6.7	7.535	1.86985
ZNF815P	5.95	7.97	65.9	51.99	52.87	104.94	88.57	98.19	163.41	172.19	81.63	183.2	122.45	369.82	133.01	235.42	67.52	130.48	57.97	71.28	117.45	63.56	150.8	101.216	1.86939
AGO4	488.13	1307.89	998.38	1007.14	502.29	564.29	1104.82	1087.62	788.25	740.76	1075.35	2497.94	2404.37	5510.55	4141.85	2225.52	3287.26	1606.71	1757.47	717.35	679.87	3321.05	907.05	1509.61	1.86802
ARHGAP25	2709.4	2249.81	130.82	470.45	372.76	6866.94	1161.54	396.94	295.25	567.41	1347.44	796.16	1396.16	5173.51	656.33	604.27	987.28	429.54	1648.12	3038	1453.18	756.41	2886.48	1419.12	1.86614
HBEGF	74.84	16.84	72.79	19.29	148.93	312.25	146.84	83.22	32.5	24.27	92.27	277.68	706.09	674.06	191.43	249.72	364.14	145.72	60.6	71.28	390.94	378.65	208.89	184.963	1.86564
ARHGAP1	6142.5	1543.59	2753.18	2742.17	3005.84	5650.62	2847.51	1663.47	3815.9	3156.02	2072.62	3642.06	4011.09	11404	2605.44	2300.82	4108.52	1507.66	1505.84	2180.34	2265.08	7258.86	2075.5	3129.76	1.86542
FAM49A	6.8	330.52	12.79	111.53	109.27	803.42	0.78	2.5	1.86	713.02	305.21	313.39	849.14	1247.15	181.49	1069.39	982.86	0	142.28	587.23	465.53	383.13	163.09	342.51	1.86442
CHRM3	0	9.75	1.97	89.73	15.86	1548.35	2.33	3.33	79.85	28.89	263.81	0	0	340.97	12.43	1.91	0	4.76	0	0	0	0	0	93.7714	1.86243
KDM6B	1768	1863.47	2714.82	1689.75	841.56	652.89	2331.62	849.63	2152.13	1339.37	864.77	2042.82	980.74	5472.51	1842.2	480.37	2132.84	3593.44	1222.59	876.89	582.99	1240.69	1048.92	1505.11	1.86233
AC022210.1	32.32	31.01	59.02	76.31	53.75	73.12	54.39	17.48	38.99	78.58	42.59	8.07	20.6	128.52	19.89	10.48	30.99	40.95	6.59	31.68	14.57	30.44	6.7	35.3873	1.86069
EPHA1-AS1	1.7	25.7	0.98	6.71	3.52	136.77	0	13.31	1.86	11.56	149.06	208.55	75.53	203.27	167.81	117.23	194.8	5.71	2.63	3.39	94.31	10.74	0	55.9941	1.86005
HSD3B7	144.57	248.99	55.08	378.2	151.57	400.85	459.95	102.35	836.53	1681.44	21.29	503.5	178.53	1091.09	103.17	32.41	530.17	25.72	19.76	37.34	241.77	308.83	151.92	300.634	1.85969
MIR3176	28.06	11.52	12.79	9.22	4.41	21.5	22.53	16.64	6.5	52	54.42	21.89	22.89	86.55	55.94	22.87	47.59	21.91	15.81	7.92	36.01	2.69	30.16	23.8759	1.85798
TP53INP1	1206.73	1751.82	2563.34	766.47	133.06	0	975.07	943.66	508.79	2054.71	171.53	730.49	264.35	2397.26	358	23.83	556.73	0	964.37	0	65.16	75.19	459.11	662.382	1.85565
LTB4R2	147.97	91.27	605.92	171.91	172.72	356.98	286.69	722.31	146.69	95.92	79.26	319.16	379.94	1106.83	479.82	377.43	392.92	552.4	229.24	489.93	258.06	145.91	227.88	305.924	1.85519
IFIT3	624.2	332.29	3580.41	529.99	179.77	524.72	536.87	1623.53	456.79	376.73	151.42	67.98	170.51	1832.04	111.87	307.86	46.49	157.15	434.76	644.94	155.18	11.64	115.06	506.371	1.85518
AC002091.1	9.35	0	0.98	10.9	15.86	13.76	13.99	18.31	0.93	25.42	7.1	67.98	20.6	51.14	22.37	8.58	21.03	0.95	6.59	13.58	1.71	18.8	12.29	14.14	1.85467
EFNB1	68.88	88.61	414.11	51.15	93.41	587.51	278.92	599.15	71.49	49.69	1159.34	112.91	86.97	890.45	42.26	927.38	162.7	167.62	122.52	14.71	113.17	46.55	161.97	246.41	1.85347
GBA	34.87	10.63	54.1	51.15	51.99	44.73	74.59	131.48	51.99	46.23	80.44	82.96	76.67	207.2	130.52	21.92	47.59	8.57	35.57	35.08	37.72	104.73	48.03	57.3436	1.85332
AC067852.6	25.51	23.92	24.59	14.26	6.17	19.78	20.2	0	27.85	24.27	30.76	25.35	18.31	57.7	11.19	0	19.92	10.48	0	24.89	12.86	2.69	8.94	15.9973	1.85075
PTPRE	851.26	35.44	0	649.07	169.19	1836.52	1288.95	917.03	13.93	1131.36	1186.55	2469.13	3355.35	5705.95	2186.53	1875.73	862.21	1745.77	4495.13	704.91	2043.03	4857.15	2193.9	1584.92	1.84806
AC080023.2	103.75	26.58	36.39	44.45	48.47	233.97	65.26	139.8	38.99	53.16	36.67	47.24	72.1	306.87	57.18	208.73	60.88	55.24	57.97	171.98	41.15	104.73	173.14	85.3559	1.84606
AL118558.3	22.11	26.58	85.58	26.83	59.92	80.86	86.24	109.01	34.35	19.65	39.04	29.96	70.95	166.55	43.51	40.03	37.63	40.95	34.25	22.63	18.86	58.19	32.39	46.3418	1.84557
CD37	199	6411.83	712.15	1955.58	721.72	9341.72	619.23	2365.81	179.19	1622.5	1342.7	5653.77	5481.63	11377.8	3133.74	4126.98	1593.82	1280.04	6141.93	6928	70.3	7027.91	2784.83	3167.93	1.84461
ARHGAP31	1062.16	48.74	379.68	388.27	19.39	44.73	14.76	699.01	90.06	4.62	0	13.83	233.46	767.17	55.94	1067.49	45.38	59.05	6.59	425.43	34.29	5.37	4.47	213.76	1.84355
SLC16A13	9.35	87.72	95.41	148.43	51.99	129.89	118.87	342.85	26.92	125.96	44.95	95.63	197.98	407.85	146.68	246.86	119.54	35.24	101.44	52.05	56.58	214.84	58.09	113.967	1.83942
NBPF19	170.08	480.27	120.99	542.56	433.56	391.39	448.3	468.5	732.54	640.22	655.38	629.09	574.48	1955.31	575.53	533.74	452.69	501.92	612.61	646.07	889.91	821.76	709.33	546.86	1.83815
AC096667.1	27.21	10.63	3.93	6.71	7.93	24.95	0.78	0	15.78	13.87	23.66	466.64	1.14	386.87	578.02	51.47	215.83	85.72	80.36	58.84	120.88	281.08	307.19	108.301	1.8368
AC102945.2	0	0.89	0	0	0	111.83	0	0	0.93	0	112.38	0	1.14	38.03	0	0	0	0	7.9	0	0	0	0	10.685	1.83155
CFAP73	8.5	10.63	31.48	20.13	11.46	77.42	29.52	30.79	48.28	39.29	9.46	4.61	1.14	69.5	1.24	16.2	2.21	13.33	0	18.1	12	16.11	27.93	19.5377	1.83075
AC010980.1	1.7	0	1.97	0	3.52	58.49	0	0.83	0	2.31	0	2.3	25.18	38.03	12.43	10.48	0	20.95	0	0	80.59	13.43	1.12	10.6955	1.83014
LINC00892	22.11	0.89	0	0.84	1.76	2.58	17.87	0	0.93	3.47	0	0	0	19.67	0	10.48	0	0	0	53.18	0.86	3.58	3.35	5.54091	1.8278
ARID5B	9.35	239.25	112.13	69.6	0.88	1039.98	1045.77	548.39	4.64	1.16	416.42	102.54	157.93	1123.88	84.53	237.33	23.24	164.77	695.61	1494.67	65.16	150.39	301.61	316.607	1.82772
PAQR6	179.44	229.5	377.71	284.28	31.72	1722.11	142.18	838.81	181.05	49.69	365.55	120.98	414.27	1119.94	155.38	738.66	69.73	207.63	443.98	101.83	61.73	61.77	164.21	315.555	1.82746
CD74	29920.8	1579.03	3.93	19028.3	1804.74	30125.8	11.65	6593.97	13.93	4376.36	29476.8	3432.36	4886.55	37224.4	14654.4	4284.25	49028.8	129.53	6957.43	10336	6	3943.19	10184.2	10489.9	1.82725
AL354718.1	105.45	107.22	74.76	23.48	3.52	123.87	23.31	79.89	27.85	11.56	75.71	42.63	109.86	212.45	188.94	87.69	32.1	49.53	19.76	20.37	52.3	34.91	23.46	59.9168	1.82609
ARHGAP9	2927.1	2653.87	353.12	448.64	2472.7	5989.54	1893.42	1856.53	974.87	2385.22	3257.98	2570.53	2891.88	8379.91	3969.07	1798.53	2274.52	1259.08	2567.7	3326.52	783.6	2979.1	2390.51	2364.73	1.82526
AGTRAP	356.32	25.7	959.04	1537.97	279.35	871.38	1404.72	510.11	766.89	1040.06	34.31	2599.33	2436.41	4605.67	2155.45	2740.2	395.13	430.49	1833.88	1069.24	1177.98	4014.8	1970.49	1300.42	1.82443
OBSL1	5054.82	5182.81	3900.09	3505.29	1143.82	2632.2	4946.04	5880.81	4578.15	98.23	94.64	50.7	288.39	6913.75	3069.1	0	21.03	800.98	446.61	52.05	674.72	475.33	59.2	1952.5	1.82415
TNFAIP8L2	393.74	700.91	545.91	420.13	568.39	1425.34	758.3	523.42	632.27	803.16	278	1042.73	640.86	2329.06	1586.14	318.34	606.54	178.1	436.07	399.41	204.9	1694.54	380.92	660.824	1.81741
LOXL1-AS1	16.16	260.51	11.8	340.47	151.57	631.38	34.19	2.5	274.82	2.31	230.68	0	0	536.37	135.49	1.91	27.67	0	5.27	790.9	147.46	0	283.73	152.219	1.81708
KIF1C	1486.51	821.42	3805.66	1428.95	384.21	653.75	3918.92	773.9	1053.78	1728.82	177.45	1391.84	1232.51	4554.53	1710.44	1533.56	866.64	649.54	1188.34	452.59	1266.28	1473.44	452.41	1293.23	1.81633
CST3	4860.08	1124.46	4235.51	7042.44	2969.71	3563.79	4900.2	3059.82	6162.08	3706.1	4252.88	9129.92	6334.2	16673.3	8166.86	4421.49	6109.65	60.95	965.69	423.17	1638.37	15608	5452.37	4735.81	1.81585
RAB11FIP4	1.7	2.66	39.35	15.09	6.17	167.74	125.09	91.54	0	1.16	37.86	134.81	21.74	335.72	196.4	116.28	116.22	378.11	137.01	409.59	53.15	29.54	17.87	95.4127	1.815
TLE1P1	0	2.66	16.72	0.84	0	0.86	0	9.99	0.93	0	0	33.41	32.04	38.03	110.63	0	9.96	0	10.54	0	2.57	7.16	0	10.8323	1.8118
FAM129A	3719.68	972.94	591.16	3362.73	1773.89	1665.34	104.89	1854.03	1285.89	3938.38	1546.18	2465.68	377.65	8273.69	2129.35	1750.87	2436.11	6768.77	2267.32	7877.3	1893.85	66.24	3055.16	2359.25	1.81021
SFMBT2	13.61	1.77	0	0.84	135.71	1409	1756.68	1948.07	11.14	2.31	2177.9	4076.43	976.17	6833.76	4888.93	6773.78	2194.82	1486.71	5612.32	29.42	2481.13	6926.76	5.59	1950.41	1.8089
AC009090.5	1.7	3.54	13.77	3.35	12.34	81.72	37.29	13.31	12.07	20.8	48.5	135.96	32.04	128.52	38.53	29.55	14.39	23.81	98.81	19.24	96.88	25.96	45.8	36.7891	1.80464
BX539320.1	0	2.66	0	37.74	0	12.04	2.33	221.35	9.28	4.62	7.1	1.15	0	52.46	8.7	3.81	1.11	1.9	0	2.26	1.71	2.69	10.05	15.0227	1.80407
DUSP6	403.09	447.48	1904.31	92.24	170.08	21389.6	1362.76	2011.31	756.68	176.81	4383.01	1092.27	1468.25	11505	2407.79	2491.44	4109.62	9436.47	7285.48	3187.35	4493.29	574.69	2849.62	3295.17	1.80384
NRXN3	0.85	0	1.97	0	1.76	0	0	243.82	0	0	0	8.07	0	51.14	0	64.81	0	0	0	0	0	0	1.12	14.6545	1.8031
AL117335.1	10.2	0	0	0	0.88	9.46	0	46.6	0	0	0	73.74	22.89	64.26	83.28	54.33	34.31	14.29	5.27	7.92	3.43	36.7	2.23	18.4332	1.80162
ADCY7	9292.41	5761.43	6866.71	5898.61	6157.96	5650.62	7837.84	1871.51	3804.76	20487	1136.86	5097.27	1284.01	17807.6	4524.71	2878.4	7549.62	1294.32	202.89	7800.36	5021.41	819.97	1168.44	5109.41	1.80127
SIGLEC7	6.8	51.39	7.87	5.03	54.64	4.3	79.25	2.5	18.57	94.76	3.55	508.11	426.86	600.63	93.23	710.07	187.05	0	5.27	32.81	87.45	1399.14	14.52	172.417	1.80058
TAPT1-AS1	22.96	13.29	9.84	93.92	24.67	52.47	54.39	109.84	13.93	17.33	39.04	29.96	77.82	195.4	65.88	88.64	78.58	52.38	47.43	150.49	49.73	82.35	59.2	56.0973	1.80043
BTBD6P1	2.55	13.29	0	2.52	2.64	11.18	24.86	30.79	1.86	12.71	13.01	49.54	22.89	64.26	1.24	2.86	157.17	0	0	36.21	20.58	0	0	18.45	1.8003
TSTD1	34.02	377.48	2.95	2.52	0	13.76	256.39	601.65	326.81	412.56	1.18	4.61	255.2	676.69	12.43	16.2	246.82	511.44	140.97	531.79	0	7.16	527.25	194.69	1.79731
RASGRP3	8.5	1033.19	965.92	256.61	237.05	313.11	0	35.78	75.2	6.93	708.62	93.33	90.41	747.5	36.05	11.44	19.92	15.24	43.48	112.02	590.7	2.69	75.96	215.098	1.79708
BCL6	7.65	0	236.07	35.22	9.69	43.01	4.66	193.89	12.07	1.16	36.67	207.39	383.37	385.55	176.51	106.75	282.24	64.76	144.92	119.94	26.58	274.81	73.73	110.959	1.7969
ODF3B	141.17	10.63	29.51	0	33.49	0	114.99	0	0	73.96	1.18	471.24	212.86	452.44	226.24	0.95	231.33	43.81	54.02	0	18	695.54	506.03	130.225	1.79672
SLC11A1	291.69	383.68	216.4	376.52	127.78	26.67	474.71	171.42	127.2	339.75	4.73	392.9	20.6	523.25	259.8	13.34	12.18	1.9	0	7.92	32.58	20.59	16.76	150.869	1.7942
SLAMF1	7.65	0	1.97	14.26	0	15.48	0	1.66	3.71	0	0	81.81	11.44	45.9	24.86	11.44	16.6	2.86	0	75.81	1.71	8.06	12.29	13.255	1.79196
AC243756.2	0	2.66	0	5.87	2.64	1.72	0	0.83	1.86	3.47	2.37	41.48	9.16	45.9	171.54	0	2.21	7.62	0	37.34	0.86	0	0	13.2559	1.79186
KCTD12	7.65	8.86	722.97	445.29	155.98	227.09	10.1	752.26	337.02	201.08	40.22	1064.62	494.38	2116.62	1603.54	431.76	102.93	1958.15	305.65	314.55	31.72	3982.57	258.04	611.656	1.79097
TGFBR2	1035.8	597.23	753.46	695.19	1357.08	3469.17	1175.52	2058.74	709.33	1234.21	2280.82	1492.08	1174.15	5928.89	1591.11	1618.39	1278.38	996.22	4699.33	2300.28	1077.67	1270.23	4853.62	1714.46	1.79001
AC004771.3	15.31	45.19	54.1	26	5.29	23.23	60.6	61.58	11.14	30.05	11.83	33.41	34.33	114.09	48.48	93.41	29.88	38.1	40.84	24.89	18.86	11.64	7.82	32.9991	1.78967
FLJ46284	2.55	67.34	2.95	11.74	13.22	3.44	1.55	9.15	0.93	1.16	21.29	36.87	19.45	40.65	8.7	0	14.39	4.76	23.71	1.13	4.29	4.48	5.59	11.7586	1.78953
SSH3	68.88	431.53	16.72	81.34	112.8	449.02	19.42	209.7	163.41	568.57	435.34	1260.49	2452.43	1720.57	2458.76	205.87	421.7	215.24	466.38	36.21	310.36	216.63	354.11	497.95	1.78881
GSN	6319.38	2035.38	5496.52	170.23	1300.68	14964.8	2441.17	1946.4	487.43	702.62	1012.65	5683.73	278.09	15406.5	15674.9	4028.81	1783.09	140.96	15648.6	1869.19	11617.7	483.39	4238.12	4469.27	1.78542
SSTR2	36.57	0.89	8.85	11.74	0	29.25	2.33	10.82	2.79	3.47	4.73	0	13.73	34.1	2.49	0.95	5.53	0	0	0	60.01	17.9	5.59	9.89273	1.78533
ATP6V0D1	852.96	601.66	1891.52	924.12	2158.99	3248.1	2238.38	658.23	2881.89	2419.88	1240.97	2599.33	1239.38	6077.07	1344.98	1443.01	1887.13	964.79	2376.67	1306.85	2788.91	1425.1	2313.43	1763.92	1.78459
GALNT4	18.71	26.58	29.51	39.41	7.93	53.33	38.07	48.26	11.14	61.25	35.49	18.43	17.17	99.67	17.4	15.25	21.03	23.81	13.17	27.16	38.58	0	74.84	28.9327	1.78446
RNF149	962.66	1283.08	1053.47	737.96	872.41	1202.55	955.64	536.74	887.59	1480.36	1483.48	910.23	1459.1	3837.19	1315.15	1396.31	1296.09	1076.22	980.18	1694.94	813.61	913.06	1195.25	1113.91	1.78441
CRYL1	55.28	866.61	333.45	353.88	215.9	416.33	273.49	184.74	385.3	531.59	467.28	232.74	556.17	1253.71	304.55	594.74	219.15	201.91	392.6	712.83	195.47	329.42	185.43	364.039	1.78404
CAT	1299.42	5694.09	5011.59	9465.11	4054.49	2368.98	2179.34	7064.96	4650.57	5499.63	9556.27	19572.2	36620.5	29442.5	19967.2	8876.35	8546.87	9682.19	8039.05	4756.7	4817.36	5391.56	5183.16	8558.98	1.78239
TNNI2	60.38	5.32	3.93	1.68	15.86	40.43	0	2.5	36.21	4.62	16.56	14.98	5.72	85.24	3.73	20.97	86.33	0	0	85.99	6	133.38	1.12	24.805	1.7809
SLC9A3R2	238.96	108.1	1012.15	694.35	409.77	401.71	874.07	263.79	766.89	353.62	2554.1	132.5	478.36	1835.97	402.75	5.72	50.91	43.81	417.63	746.77	434.67	1008.85	359.69	534.508	1.78026
AC002091.2	6.8	0	7.87	8.39	14.1	31.83	14.76	21.64	0	33.51	3.55	58.76	11.44	47.21	22.37	4.77	27.67	4.76	5.27	5.66	0.86	10.74	7.82	13.7532	1.77933
ARSD	24.66	40.76	0	248.22	754.32	0	0	246.32	633.2	0	1.18	2351.61	1277.14	1620.9	779.39	215.4	431.66	0	1375.41	0	199.76	964.98	845.61	472.255	1.77916
TIGAR	5.95	3.54	43.28	2.52	7.05	482.57	86.24	46.6	23.21	16.18	127.76	296.11	66.37	485.22	104.42	220.17	432.77	168.58	202.89	304.37	224.62	74.3	170.91	141.382	1.77904
AC015871.3	106.3	132.03	87.54	306.08	67.85	137.63	98.67	231.34	65.92	90.14	108.84	156.7	179.67	537.68	179	304.04	236.86	223.82	131.74	151.62	218.62	114.58	118.41	156.7	1.77874
AGGF1P2	0.85	0	1.97	20.13	7.05	22.37	18.65	47.43	9.28	13.87	10.65	0	16.02	53.77	42.26	23.83	26.56	5.71	17.13	41.86	6.86	3.58	8.94	15.6818	1.77771
MDFI	61.23	45.19	201.64	9.22	3.52	171.18	8.55	853.79	94.7	2.31	772.5	0	0	769.8	164.08	162.03	0	0	1192.29	1117.89	0	6.27	74.84	224.601	1.77712
TNFSF10	759.41	1.77	52.13	2484.73	224.71	55.05	223.76	49.93	1810.46	232.28	0	603.75	569.91	2490.37	241.15	35.27	715.01	129.53	100.13	5919.86	436.38	734.03	614.38	726.983	1.77637
ARHGEF11	1785.86	555.59	741.66	872.13	1622.32	5.16	948.65	143.13	801.25	842.45	1502.41	61.07	779.33	2951.98	1898.14	419.37	1242.96	1657.19	5.27	389.23	632.71	1164.61	895.88	862.108	1.77574
TEX22	34.02	10.63	182.95	79.67	48.47	104.94	48.17	241.32	38.07	17.33	29.57	64.52	36.62	299	43.51	500.38	112.9	63.81	35.57	139.17	12	48.34	30.16	87.3691	1.77495
ZFP36L1	1780.75	1465.61	6430.96	959.34	1761.56	747.51	3690.5	3069.81	1378.74	1044.69	83.99	32.26	250.62	4197.82	98.2	90.55	61.98	577.16	754.9	1191.44	89.16	1363.33	71.49	1227.02	1.77448
SNX29	461.77	278.24	275.42	418.45	372.76	668.37	338.75	273.78	593.28	559.32	474.38	587.61	411.98	1425.5	316.98	343.12	468.18	339.06	204.2	723.01	578.7	272.13	211.12	416.846	1.77388
PICK1	493.24	350.9	342.3	332.92	458.23	332.04	425.77	131.48	822.6	815.87	272.09	435.53	243.76	1327.15	561.86	223.03	386.28	948.6	355.71	4.53	45.44	119.95	440.12	388.284	1.77315
SEMA4B	354.62	903.82	1500.03	912.38	1238.11	1538.03	1607.5	2012.14	687.05	546.61	335.97	599.14	344.46	2735.6	453.71	1633.64	365.25	252.39	492.72	207.06	519.54	730.45	388.74	801.062	1.77187
TBXAS1	1325.79	471.41	407.22	1755.16	671.49	4056.68	68.37	1017.72	1654.49	2314.72	1360.45	1750.17	1617.02	4071.93	316.98	1720.37	1754.31	143.81	205.52	143.7	2342.24	364.33	881.36	1197.42	1.76578
CPNE7	5.1	1.77	1187.24	311.12	93.41	21.5	193.46	1184.98	18.57	174.5	2.37	86.41	115.58	1661.56	657.57	5.72	32.1	0	2786.4	0	323.22	2356.96	1198.6	488.935	1.76482
TBC1D10C	551.06	1262.69	288.2	895.61	1914.89	4033.46	1189.51	563.37	1866.17	1429.51	3687.41	645.22	125.88	4088.98	453.71	596.65	403.99	917.17	790.47	2503.95	1357.16	3.58	1060.09	1206.35	1.76109
AKAP13	3492.63	2466.91	2187.59	7204.29	2567.87	5621.38	3660.2	4665.87	3505.8	1364.8	3974.88	2509.46	1655.93	10469	1484.21	3489.35	2824.61	1024.79	2609.86	5596.26	2319.09	2428.57	1342.71	3090.78	1.76008
ZNF319	105.45	182.54	282.3	363.95	301.38	483.43	557.85	271.28	202.4	268.11	390.39	345.66	151.06	1220.92	431.34	321.2	443.83	420.96	374.15	845.21	447.53	301.67	444.59	360.74	1.75894
CMTM3	1208.43	861.29	1190.19	301.89	744.63	4991.71	1909.73	5532.14	1466.94	728.05	2726.81	2099.28	1327.49	8048.12	1976.45	2041.57	2780.33	2747.7	3906.23	3372.91	3511.64	2004.27	5002.19	2383.27	1.75571
SLAMF6	212.6	378.37	42.3	149.27	185.94	80.86	31.08	9.99	29.71	113.25	121.85	26.5	1.14	420.96	17.4	55.28	6.64	4.76	0	1246.88	19.72	0	8.94	124.658	1.75571
MOB3A	1129.34	746.98	829.2	1865.85	2090.25	2869.61	4203.28	2835.14	947.94	1556.63	706.25	7611.34	3443.47	8710.39	2745.9	1325.78	7513.1	1311.47	1015.75	2209.76	1743.82	7068.19	1090.25	2584.51	1.75284
PLP2	4.25	1620.68	14.75	1670.46	4525.06	4122.06	4214.16	1170.84	2206.91	4201.86	2467.74	4135.19	3976.76	9027.75	1215.71	4010.7	3538.5	1765.77	718.01	3171.51	5004.26	3799.07	1377.33	2678.71	1.75283
INPP4B	179.44	459	134.76	155.14	97.82	3021.87	336.42	1146.7	221.9	11.56	169.17	9.22	77.82	2323.82	842.79	2524.8	0	22.86	455.84	1977.81	1.71	3236.01	92.72	689.789	1.75227
MX2	1165.91	1807.65	35.41	0	0	1406.42	5.44	1602.72	104.91	0	9.46	315.7	3774.2	3485.73	2345.64	3439.79	1263.99	23.81	27.67	23.76	3776.56	1655.15	18.99	1036.51	1.74973
PLEC	16111	3061.48	5397.17	19843.5	1576.5	3795.18	18277.7	3373.54	1129.92	6352.48	1705.89	15423.1	5055.92	23534.6	5469.43	3662.82	11217.6	1342.9	3931.26	13818.6	6237.11	4642.31	2598.28	7001.08	1.74913
AL133351.4	115.66	1.77	90.49	126.63	9.69	85.16	51.28	125.65	5.57	142.14	33.12	35.72	30.9	208.51	45.99	20.02	21.03	60.95	38.21	73.55	99.45	5.37	146.33	62.0309	1.74906
LRP10	4508.01	1401.81	4583.71	733.76	1219.61	4221.84	2055.02	2549.71	1172.62	3917.58	927.47	2689.2	2262.46	7174.72	1704.23	1249.53	1236.32	3027.71	2048.63	1113.37	1516.62	1480.6	1343.82	2134.71	1.74888
DHRS7	353.77	1766.89	937.4	780.72	1115.62	1361.69	2038.71	1036.86	1161.48	662.17	2317.5	2251.37	1261.12	4256.84	630.23	1138.02	980.64	1599.09	1190.97	1301.19	1230.27	895.16	1867.72	1267.21	1.74813
AC245452.1	22.96	50.51	39.35	18.45	82.83	121.29	116.54	120.66	52.92	30.05	4.73	29.96	48.06	204.58	114.36	102.94	8.85	15.24	38.21	155.01	34.29	91.31	43.57	61.0041	1.74569
AC025569.1	0	0.89	4.92	2.52	3.52	0	0.78	8.32	5.57	6.93	0	702.83	49.21	447.19	1491.66	98.17	0	306.68	7.9	0	0	3.58	241.28	133.398	1.74515
RGL1	14.46	11.52	16.72	5.03	11.46	10.32	9.32	125.65	18.57	20.8	17.74	13.83	6.87	86.55	7.46	24.78	21.03	13.33	81.68	33.94	0.86	11.64	91.6	25.8459	1.7436
NCOA7	2635.41	1524.98	4832.57	4671.76	801.91	1962.97	456.07	2092.86	1973.87	1830.51	4517.87	843.4	541.3	5633.82	775.66	1061.77	1075.83	1450.52	808.91	1520.7	732.16	268.55	641.19	1682.76	1.74328
MIR210HG	0	15.95	332.47	0	0.88	48.17	156.17	41.61	0	1.16	0	38.02	181.96	313.43	62.15	0	115.11	0.95	69.82	45.26	0	836.98	113.94	93.6636	1.74258
BGLAP	14.46	41.65	21.64	10.9	27.32	40.43	14.76	26.63	65.92	25.42	378.56	8.07	29.75	136.39	14.92	10.48	25.46	8.57	25.03	23.76	13.72	48.34	21.22	40.7732	1.74205
RIPK3	12.76	4.43	0.98	24.32	103.98	485.15	76.14	136.47	102.13	54.31	16.56	466.64	333.02	473.42	338.11	134.39	335.37	0	148.87	59.97	25.72	153.07	105	141.7	1.74029
AL356488.3	17.86	13.29	38.36	17.61	18.51	31.83	38.07	76.56	46.42	24.27	22.48	40.33	21.74	102.29	48.48	20.97	15.5	13.33	25.03	44.13	54.01	30.44	14.52	30.6245	1.7399
RGS14	633.55	1286.62	264.6	834.39	1179.07	2245.11	1646.35	2198.54	489.29	2614.03	1431.43	1277.77	1029.95	4260.77	779.39	465.12	1773.13	600.97	590.22	2264.07	1460.04	1602.34	1406.38	1276.02	1.73947
AC009690.2	5.1	2.66	47.21	26.83	40.54	29.25	56.72	18.31	297.1	27.74	9.46	18.43	18.31	107.54	3.73	3.81	8.85	9.52	0	10.18	0.86	11.64	62.56	32.2186	1.73891
LBHD1	321.45	214.44	152.46	426	376.28	285.58	927.67	1034.36	602.56	346.69	550.09	788.09	956.71	1773.03	442.53	211.59	572.23	932.41	583.63	431.09	384.94	660.63	489.27	531.395	1.73836
AC138150.1	19.56	21.27	18.69	8.39	16.74	20.64	23.31	76.56	30.64	16.18	22.48	42.63	29.75	104.91	93.23	84.83	13.28	28.57	25.03	23.76	9.43	53.71	13.4	31.4582	1.73765
STX11	56.98	412.04	127.87	154.3	88.12	40.43	154.61	259.63	203.33	496.92	194.01	571.48	353.62	671.44	350.54	94.36	157.17	59.05	18.44	290.79	31.72	155.76	164.21	201.608	1.7357
TIGD4	17.01	64.69	11.8	0.84	4.41	17.2	15.54	135.64	0.93	38.14	5.91	0	4.58	73.44	9.94	25.73	12.18	31.43	28.98	29.42	17.15	1.79	12.29	22.0727	1.7343
MMP2	321.45	13.29	231.15	268.35	2.64	111.83	417.22	0.83	134.62	0	10966.4	65.67	728.98	3534.25	584.23	1430.62	330.94	24.76	117.25	595.15	660.15	2359.65	4010.24	1062.52	1.73392
ASGR2	0	0	0	0	0	0	0	1.66	9.28	0	0	21.89	72.1	544.24	119.33	37.17	114	0.95	0	3.39	396.09	2828.71	1.12	163.895	1.73147
ARMC2	85.89	46.08	92.46	103.98	70.5	110.97	114.99	144.79	38.07	108.63	160.89	93.33	57.22	368.51	111.87	382.2	112.9	88.57	61.92	112.02	138.03	128.9	78.19	111.018	1.73091
LPAR1	21.26	0	0.98	4.19	1.76	42.15	0	0	0	46.23	67.43	59.91	162.5	308.18	44.75	0.95	446.05	0	404.46	459.38	0	42.97	240.17	92.9609	1.72908
DDX58	266.18	653.06	654.11	499.8	157.74	350.1	202.01	546.72	269.25	184.9	416.42	209.7	541.3	1287.8	321.95	542.32	356.4	489.54	171.27	686.8	479.25	381.34	177.61	388.99	1.72711
IL32	28.91	2.66	0	0	3.52	10.32	36.52	4.16	3.71	0	1.18	5.76	6.87	2957.23	1.24	250.67	6.64	1.9	0	19250.8	49.73	4.48	7.82	894.406	1.72524
SEMA3F-AS1	0.85	0.89	21.64	8.39	8.81	39.57	34.19	11.65	82.63	28.89	1.18	3.46	3.43	44.59	2.49	1.91	4.43	1.9	0	6.79	1.71	10.74	21.22	13.4895	1.72488
PNPLA7	315.5	155.07	124.92	57.86	179.77	201.29	351.96	337.85	298.03	279.66	15.38	157.85	307.84	678	300.82	89.59	167.13	71.43	640.28	191.22	115.74	99.36	55.85	205.2	1.72425
NRP1	30.61	7.09	32.46	62.06	1231.94	1985.33	350.4	329.53	46.42	677.2	868.32	61.07	9.16	1308.79	135.49	594.74	895.42	883.84	274.03	4.53	103.74	44.76	88.25	396.2	1.72393
GRIN3A	5.95	0	6.89	0.84	0.88	0	0	3.33	4.64	8.09	1.18	1.15	2.29	22.29	4.97	0	0	0.95	0	0	0	107.42	0	6.75364	1.72266
DDX60	971.17	1771.32	661.98	412.58	203.56	437.84	277.37	1383.87	198.69	412.56	747.66	146.33	622.55	1645.82	369.19	523.26	198.12	456.2	167.32	712.83	67.73	168.29	63.67	498.822	1.72221
IGFBP6	7.65	49.62	16.72	2.52	6.17	12.9	1.55	175.58	29.71	12.71	7.1	0	6.87	76.06	6.22	43.84	4.43	23.81	0	89.39	2.57	4.48	4.47	23.105	1.71893
HACD4	713.49	0	300.01	823.49	0	1962.11	3.88	2751.92	227.47	0	2032.39	682.09	1092.89	3045.09	955.91	2623.92	1055.91	341.91	814.18	1232.17	614.71	679.43	1447.71	925.254	1.71856
CAMTA2	837.65	1506.37	1320.03	849.49	869.76	578.05	1448.23	542.56	1193.05	1709.17	543	1749.02	1261.12	3673.26	1352.44	937.86	1667.98	1666.72	905.09	590.63	428.67	2143.91	462.46	1116.51	1.71806
NDST1	348.67	1731.44	2564.32	1719.1	1669.91	790.52	1362.76	826.33	1400.09	1651.39	4307.3	3026.79	2604.63	7189.15	1295.26	3083.32	2230.24	2923.89	6849.4	1475.44	1141.11	495.92	4597.82	2186.17	1.71742
TNFSF9	86.74	142.66	297.06	72.96	111.03	95.48	975.85	73.23	72.42	349	26.03	770.81	557.32	1189.45	871.38	212.54	1016.06	96.19	21.08	148.22	54.87	1891.48	15.64	361.73	1.71731
GPR162	215.15	325.2	177.05	72.96	36.13	343.22	25.64	391.94	204.26	104.01	179.82	50.7	131.6	621.61	283.42	492.76	95.19	99.05	490.09	6.79	21.43	110.1	303.84	189.107	1.71681
CISH	1947.43	2705.27	81.64	1090.16	1583.55	1559.53	2561.59	122.33	1698.12	2587.45	1072.98	2511.76	2178.92	5890.85	753.29	1187.58	9072.61	96.19	820.77	1401.89	467.25	412.67	3538.84	1793.26	1.71589
SLC12A9	2207.66	401.4	723.95	1024.75	1075.09	2044.68	1612.94	902.05	828.17	924.5	789.06	2623.53	1097.47	5344	1593.59	2253.16	3107.95	1964.82	2462.31	1056.79	2609.73	2781.27	1715.8	1627.3	1.71544
PDE4D	560.42	667.23	56.07	911.54	4.41	44.73	4.66	920.36	553.35	60.09	811.54	789.25	374.22	2460.21	923.59	947.39	164.92	843.83	994.67	1741.33	1304.86	1810.91	2002.89	749.648	1.7145
RAMP1	1.7	0	6.89	0	10.57	3.44	10.88	3.33	0.93	12.71	870.69	6.91	0	237.37	0	1.91	0	0	34.25	627.97	0	0	0	72.3718	1.71364
TBC1D29	1.7	7.09	0.98	1.68	0	19.78	18.65	23.3	0.93	6.93	2.37	13.83	6.87	61.64	18.65	95.31	21.03	26.67	59.29	39.6	6.86	15.22	26.81	18.7977	1.71331
STX3	130.96	902.94	840.02	1211.76	491.72	730.31	503.46	125.65	1033.36	187.21	604.51	1060.01	2004.97	3178.86	1320.12	2959.42	1183.19	800.02	1570.4	1372.47	1093.96	981.99	224.53	969.681	1.71293
CCDC175	0.85	5.32	0	3.35	3.52	177.2	1.55	143.13	7.43	0	18.93	1.15	1.14	56.39	1.24	0	4.43	1.9	0	0	0	1.79	5.59	17.2055	1.71257
CYP2S1	200.7	963.19	47.21	1758.51	578.96	1231.8	125.87	84.05	106.77	17.33	771.32	159	0	1118.63	488.52	390.78	0	0	501.95	1.13	0.86	72.51	8.94	341.336	1.71247
IFNGR2	395.44	72.66	404.27	303.57	379.81	228.81	299.9	136.47	273.89	409.09	262.63	403.26	658.02	1009.79	412.69	200.15	251.25	499.06	200.25	307.76	172.32	167.4	344.05	308.307	1.71162
MEI1	19.56	105.45	9.84	23.48	60.8	120.43	90.9	129.82	203.33	180.28	30.76	24.2	264.35	334.41	298.33	39.08	56.45	139.05	1.32	104.1	99.45	192.46	54.74	102.19	1.71036
ZNF467	231.31	521.91	104.26	275.06	778.12	6672.54	195.79	183.07	298.96	1419.11	1475.2	175.13	37.76	2489.06	292.12	811.1	216.94	5.71	1844.42	333.78	50.58	350.01	463.58	760.748	1.71011
SH3BP2	1621.73	4645.83	1005.27	1107.77	2028.57	4507.42	2498.66	1120.91	1991.51	1787.76	2497.31	3362.08	2672.15	8217.3	2696.18	4273.76	4619.87	2429.59	1243.67	1628.19	2744.33	3257.49	1551.6	2513.26	1.70911
AC005357.2	21.26	6.2	3.93	35.22	0	28.39	1.55	2.5	8.36	13.87	1.18	0	0	27.54	1.24	51.47	1.11	2.86	0	1.13	5.14	0	0	8.42773	1.70831
AL161772.1	49.32	27.47	92.46	8.39	14.1	105.8	28.75	19.14	16.71	35.82	671.94	50.7	107.57	393.42	84.53	185.86	158.28	244.77	110.67	67.89	204.9	59.98	303.84	120.404	1.70819
STON1-GTF2A1L	0.85	0	0	0	0	0	0	0	0	0	0	126.74	2.29	35.41	0	0	57.55	0	0	0	0	0	51.38	10.855	1.7058
CELA2B	37.42	3.54	12.79	0.84	0	0	28.75	0	15.78	94.76	0	0	0	28.85	0	0	0	0.95	0	0	0	0	0	8.85591	1.70386
KITLG	1.7	0	1.97	9.22	7.93	0.86	8.55	0	0	0	50.87	8.07	2.29	115.4	164.08	0	337.58	30.48	72.46	0	2.57	0	81.55	35.4627	1.70227
RNF125	41.67	20.38	26.56	1595.83	41.42	547.94	534.54	250.48	324.03	25.42	1980.34	1194.82	711.81	2437.91	216.29	1276.22	1874.95	1336.23	644.23	2446.24	1045.09	150.39	202.19	749.412	1.70181
MPZ	97.8	106.33	7.87	122.43	35.25	160	48.95	150.62	82.63	94.76	67.43	160.15	306.7	485.22	532.03	255.43	288.88	133.34	73.78	125.59	196.33	93.1	145.22	149.301	1.70042
IFITM2	1980.6	4949.76	7522.79	1958.1	4488.05	7807.13	3797.72	1398.01	14010.2	3632.14	722.81	801.92	1424.77	12183	687.41	5003.85	1612.64	2308.64	1119.83	7699.66	3540.79	2544.94	3548.9	3752.76	1.69885
FCHO2	709.24	1032.31	567.55	748.86	315.48	18.06	470.83	0.83	244.18	526.97	657.75	49.54	13.73	1177.65	926.07	122	3.32	209.53	712.74	3.39	359.22	109.21	182.08	362.859	1.69843
SORT1	7749.77	840.91	87.54	26	81.95	12.04	829.78	1191.64	128.13	729.2	0	3473.84	1967.21	3788.66	1587.38	59.09	1235.21	0.95	2958.98	0	72.87	144.12	2523.44	1168.18	1.69742
PNPLA1	2.55	0.89	2.95	15.93	0	0	0	8.32	0	2.31	0	198.18	58.36	95.73	203.86	30.5	8.85	0	0	31.68	39.44	35.81	10.05	29.5309	1.69675
RASSF2	2834.41	1642.83	541.98	1969	1057.46	2205.54	738.1	1948.07	1520.79	532.74	3632.99	11483.8	2910.19	11777.8	6570.78	7765.97	9609.41	2189.59	245.04	4906.06	10181.7	3369.39	2082.2	3633.55	1.69662
FAM20C	0	0	6.89	0.84	48.47	32.69	1.55	39.11	0	12.71	0	663.66	647.73	668.82	334.38	330.73	452.69	4.76	84.32	0	56.58	1822.55	2.23	206.45	1.69583
ATP8B4	366.53	599.89	8.85	233.13	135.71	3728.95	134.41	261.3	140.19	124.81	1698.79	3378.21	6684.39	10497.8	6881.54	12708.8	7313.87	1126.7	249	7620.46	3439.63	10360.6	4100.73	3240.75	1.69569
CYLD	2292.7	834.71	428.86	1529.58	1100.64	1632.65	1084.62	419.4	739.04	566.26	964.14	1367.64	875.46	4016.85	1128.69	977.89	3090.24	1055.27	940.66	2317.25	1349.44	1258.6	1343.82	1240.8	1.6948
IL6ST	1383.61	2129.3	2240.71	2185.35	1080.37	1417.6	379.93	233.83	560.78	539.68	1002	318	355.91	2826.09	677.46	482.28	550.09	162.86	1237.08	797.69	344.65	201.41	930.51	873.232	1.69437
IFI44	1103.83	1091.68	1057.4	1264.59	600.11	1009.87	2.33	1083.46	1315.6	777.74	828.1	2.3	20.6	1748.11	16.16	773.93	5.53	2.86	32.94	818.05	1.71	0	74.84	540.165	1.69432
AC107068.1	227.91	143.55	71.8	204.61	141.88	99.78	107.22	168.09	85.42	64.72	190.46	152.09	59.51	504.89	75.83	194.44	235.75	217.15	580.99	66.76	164.61	44.76	135.16	156.022	1.69422
LINC00921	34.02	23.92	53.12	80.5	49.35	392.25	50.5	69.9	76.13	116.72	61.52	138.26	54.93	299	162.84	30.5	163.81	49.53	54.02	191.22	66.01	94.89	18.99	92.4059	1.69409
PLXNB2	4305.62	1820.05	770.18	1481.78	3223.5	7340.05	12334.8	6666.36	693.55	3981.14	5010	7105.53	2537.11	14956.6	17405.2	188.72	9025.01	1325.75	1491.35	2571.83	1661.51	5712.92	5156.35	4627.65	1.69243
CELA2A	45.07	3.54	22.62	1.68	2.64	0	19.42	0	19.5	82.05	0	0	0	28.85	0	0	0	0	0	0	0	0	0	8.93273	1.6914
APOBR	2135.37	1911.32	1197.08	1041.52	1787.99	4904.83	2483.9	2098.69	2318.32	3060.1	1600.6	5191.75	3935.56	7318.98	1946.62	731.99	1811.86	456.2	115.94	3144.36	1441.18	6309.99	245.75	2266.86	1.69095
RCN3	634.4	1167.88	486.9	1407.98	417.7	71.4	17.09	102.35	1216.26	606.7	4.73	282.29	601.95	1282.56	300.82	107.7	272.28	0	797.05	39.6	25.72	170.98	32.39	398.371	1.68684
LRP3	338.46	0	2388.25	38.57	95.17	1866.62	348.85	4.16	92.84	0	648.28	3597.12	1563.24	5667.91	6389.29	3234.87	1791.94	2210.54	3367.39	2379.48	2845.49	2527.04	3043.99	1762.34	1.68532
OTUD1	13.61	113.42	56.07	51.15	114.56	197.84	102.56	113.17	114.2	13.87	5.91	273.07	128.17	432.77	298.33	294.51	194.8	83.81	220.01	29.42	41.15	477.12	24.58	134.606	1.68486
S100A11	419.25	751.41	501.65	1248.65	1203.75	64.51	827.45	375.3	3101.93	2505.4	16.56	3145.47	3196.28	5549.89	3739.1	1025.55	1817.4	754.31	1612.55	3258.64	3084.69	4834.77	504.91	1726.8	1.68436
PELI3	63.78	23.04	151.48	77.99	103.1	225.37	101.78	262.96	19.5	78.58	185.73	353.72	571.05	634.72	289.63	248.76	744.89	86.67	123.84	69.02	258.91	153.97	153.04	197.582	1.68367
AC011446.2	14.46	8.86	37.38	10.9	16.74	57.63	38.85	19.97	165.26	60.09	3.55	8.07	5.72	85.24	1.24	2.86	27.67	38.1	1.32	22.63	5.14	25.06	12.29	26.5359	1.68358
UBXN11	690.53	480.27	1111.5	588.69	632.72	2459.3	1199.61	912.87	1024.07	1037.75	1263.44	1777.82	937.26	3463.43	1502.85	551.85	1428.9	1632.43	334.63	1070.37	484.39	846.82	1771.66	1079.08	1.6824
AC104452.1	20.41	38.1	60	26	80.19	53.33	66.04	98.19	24.14	15.02	30.76	71.44	62.94	180.97	104.42	81.01	146.1	36.19	90.9	52.05	21.43	21.48	42.45	56.4814	1.6799
SERPINB10	0	0	1.97	0	0.88	0	0.78	2.5	0	0	0	4022.28	241.47	1710.08	2088.33	128.67	15.5	355.25	27.67	0	210.9	4648.57	0	533.853	1.67955
MPPE1	454.12	357.1	153.45	250.74	319	657.19	289.8	843.8	194.97	264.64	468.47	872.2	742.71	1535.66	689.89	397.45	737.14	638.11	353.08	497.85	450.96	571.11	347.41	479.6	1.67896
PLSCR1	2547.82	2058.41	3290.24	2549.3	1182.6	1677.38	1139	2324.2	2059.29	2118.27	158.52	1534.71	864.02	4983.36	1241.81	1265.73	1076.94	1172.42	1160.67	2033.25	326.64	348.22	2155.92	1558.43	1.67703
SHH	0	0.89	45.25	2.52	6.17	171.18	0	0	8.36	0	4.73	21.89	44.63	131.14	101.93	0	25.46	0	26.35	402.8	9.43	5.37	25.69	41.0295	1.67637
TRPV1	40.82	56.71	196.73	173.59	110.15	68.82	139.85	70.73	213.54	158.32	76.89	160.15	97.27	409.16	217.53	160.12	395.13	40	147.55	97.31	32.58	61.77	102.77	128.106	1.67533
LPAR2	1898.96	790.4	1256.09	200.42	195.63	1172.45	429.65	267.95	425.23	110.94	134.86	1172.92	1877.95	2405.13	1341.25	1248.58	800.23	611.45	416.31	1158.63	194.61	437.73	425.6	753.084	1.67523
PLEKHO2	1443.14	930.41	928.55	1037.33	1262.79	1609.43	1138.23	586.67	2381.46	894.46	1104.92	1469.04	1403.02	3414.91	1091.4	611.9	618.71	613.35	785.2	1163.15	745.88	700.02	1007.59	1069.39	1.67506
SYNGAP1	16.16	54.94	79.67	3.35	32.61	154.84	73.03	0.83	18.57	39.29	139.59	1.15	36.62	142.94	73.34	13.34	25.46	19.05	18.44	150.49	3.43	9.85	21.22	44.785	1.67432
RBMS2P1	30.61	12.41	17.71	14.26	15.86	24.95	55.94	46.6	15.78	33.51	40.22	33.41	26.32	98.36	62.15	5.72	59.77	38.1	30.3	20.37	35.15	17.9	42.45	30.8859	1.67112
CORO1B	2460.23	2457.16	1903.32	1246.98	2574.92	1565.56	4489.2	1194.97	2772.33	3254.25	1885.7	3048.68	2974.27	6563.61	3084.01	630.01	1975.67	832.41	964.37	390.36	712.44	4167.87	807.63	2063.29	1.66954
STK32B	32.32	85.95	0	5.03	7.93	221.93	0	0	2.79	10.4	2024.11	0	0	449.81	0	0.95	0	0	642.91	1.13	66.87	0	11.17	141.522	1.66829
SPTLC2	1628.53	10857.4	6664.08	10066.4	2621.63	3994.75	2849.06	8716.78	2212.48	2140.22	3732.36	1976	3100.16	15574.3	2054.77	5533.78	5151.14	828.6	3429.31	15261.3	4249.81	9058.14	1741.5	4903.1	1.6674
P2RY14	868.27	0	6.89	5.03	1.76	26.67	0.78	0.83	3.71	70.49	0	0	0	249.17	0	5.72	8.85	0	65.87	485.4	6	0	169.79	78.4573	1.66715
GRAP	12.76	17.72	0.98	135.01	13.22	1182.77	45.06	3.33	1062.14	30.05	384.47	153.24	65.23	595.38	182.73	67.67	48.7	20	295.11	313.42	34.29	6.27	51.38	187.525	1.66673
ASPHD2	59.53	2.66	31.48	12.58	0	15.48	0.78	100.69	6.5	12.71	4.73	171.68	46.92	312.12	140.46	326.92	199.23	712.4	121.21	57.71	16.29	91.31	34.63	98.45	1.66464
IFITM3	2123.47	474.95	541	12725.5	290.8	1098.47	14.76	53.26	37450.6	1031.98	1219.67	69.13	266.64	8820.54	224.99	4.77	52.02	38.1	2910.24	253.45	70.3	158.44	207.77	2785.47	1.66295
DBNDD2	145.42	281.78	111.15	15.09	35.25	134.19	150.73	654.07	47.35	54.31	2.37	226.98	51.5	358.01	73.34	3.81	2.21	232.39	18.44	14.71	17.15	95.78	121.76	113.172	1.66149
KRT18	428.61	1732.33	449.52	3339.25	78.43	2074.79	1031.79	0.83	11.14	142.14	609.24	286.89	156.78	1575	38.53	0	4.43	0	0	0	569.27	7.16	0	498.233	1.66046
C12orf49	1324.94	845.34	970.84	1021.4	928.8	1881.25	1059.76	1943.91	950.73	1260.79	992.54	1330.77	1278.28	4035.21	977.04	2338.94	1069.19	1372.42	1061.86	1377	2035.31	844.14	1239.94	1277.51	1.65931
ATP6V1B2	5350.77	2835.53	5715.87	1748.45	2730.9	2834.34	2967.94	1077.64	2252.4	2662.57	4381.83	11956.2	7309.23	14547.5	4407.87	4398.62	9421.25	1663.86	2617.76	2502.81	2472.55	16385.9	3923.11	4618.98	1.65512
FMOD	38.27	1.77	0	0	0	0	53.61	0.83	0	3.47	0	1.15	0	14.43	0	0	0	0	0	0	0	1.79	0	4.58591	1.65379
FTCDNL1	10.2	36.33	48.2	31.03	63.45	115.27	2.33	0	38.07	65.87	1.18	155.55	84.68	213.76	123.06	36.22	152.74	82.86	63.24	1.13	92.59	187.98	103.89	67.9941	1.65251
TRIM36	8.5	174.56	135.74	25.16	18.51	3.44	1.55	4.99	1.86	4.62	419.96	25.35	27.47	507.52	783.12	174.42	35.42	235.24	130.43	1.13	381.51	624.82	335.12	161.496	1.65196
MROH7	3.4	96.59	0	12.58	0	151.39	0	10.82	13.93	11.56	15.38	11.52	0	86.55	28.59	169.65	0	5.71	18.44	43	2.57	4.48	6.7	27.5595	1.65098
SLC29A3	89.29	120.51	75.74	322.02	276.7	657.19	207.44	431.89	380.66	179.12	220.04	312.24	234.6	828.81	325.68	555.67	177.09	183.81	218.7	402.8	170.61	146.81	123.99	264.209	1.64936
AP5B1	469.43	326.09	594.11	542.56	1334.17	942.77	1353.44	1195.8	468.86	909.48	1741.38	4973.98	5129.16	5130.24	2415.25	1450.64	5010.58	2110.54	554.64	1496.94	1372.59	623.93	980.78	1636.23	1.64865
TEKT4P2	48.47	38.1	237.05	152.62	74.9	80.86	74.59	65.74	455.87	101.7	149.06	4.61	1.14	270.15	2.49	100.08	60.88	0.95	1.32	78.07	47.15	91.31	33.51	86.385	1.64491
ANKS1A	1117.44	1107.63	2124.64	1387.02	629.19	998.69	1382.97	658.23	1198.62	1140.6	2308.03	1846.95	1612.45	4443.06	1623.43	1870.01	1390.17	1512.42	1558.54	2083.04	1695.81	534.41	1516.97	1422.6	1.64302
GFRA2	0.85	445.71	0.98	2.52	19.39	46.45	3.11	0.83	0.93	0	11.83	3.46	0	77.37	1.24	0.95	2.21	0	0	1.13	1.71	0.9	1.12	24.7873	1.64217
G6PD	5070.13	2195.76	3672.87	3367.76	2970.59	3914.75	3417.79	2481.47	3552.22	4598.24	1795.79	4075.28	3478.95	9506.41	1356.17	2140.69	2721.67	1049.55	1891.85	3447.59	4437.56	1821.65	3558.95	3046.24	1.64187
ARL11	163.28	295.07	10.82	103.98	152.45	644.29	9.32	263.79	38.07	209.17	450.72	2479.5	478.36	1504.19	1103.83	427.95	551.2	442.87	718.01	551.03	608.71	310.62	592.04	482.049	1.64173
AC093525.6	1.7	14.18	0.98	2.52	6.17	65.37	1.55	0.83	0.93	26.58	3.55	2.3	2.29	48.52	1.24	1.91	16.6	55.24	0	32.81	46.3	59.08	0	15.5514	1.64154
ETS1	9.35	17328.6	6.89	1329.16	2973.23	12.9	0	3049	532	2296.23	2157.79	1379.17	1633.05	6751.14	911.16	3440.74	0	4852.52	0	551.03	4421.27	780.58	0	2166.58	1.63971
SAT2	124.16	381.91	146.56	306.92	0	225.37	153.06	75.73	540.35	92.45	143.14	324.92	410.84	902.25	190.19	490.85	644.17	0	274.03	150.49	40.29	1435.84	224.53	289.809	1.63842
ARMT1	1496.72	1067.75	1151.83	1266.26	1216.96	700.2	766.85	567.53	565.42	1486.14	636.45	1192.51	2088.51	3978.82	1170.96	1226.66	3249.62	2239.11	451.88	1249.14	1259.42	2775	316.13	1279.14	1.63717
LRRC3	0.85	3.54	2731.54	80.5	29.96	481.71	49.72	208.04	74.28	5.78	128.95	131.35	1004.78	1029.46	661.3	79.11	190.37	0	338.58	83.73	29.15	717.92	252.46	331.074	1.63666
MAST3	690.53	715.97	1516.76	411.75	342.79	1241.26	752.08	548.39	351.88	648.31	592.68	1755.93	1190.17	2590.03	990.71	715.79	1060.33	367.63	663.99	874.63	548.69	1212.94	1146.1	833.605	1.63553
ICAM3	512.8	1194.47	2514.15	8608.08	2258.56	3947.44	3043.3	2497.29	14173.6	5206.1	10512.1	8006.54	2045.03	12795.4	1397.19	2909.86	2054.26	3299.14	2774.54	6762.8	4126.35	377.76	2631.79	4129.69	1.63152
AC007686.3	15.31	13.29	31.48	51.15	4.41	135.05	24.09	32.45	31.57	25.42	44.95	24.2	22.89	118.03	18.65	122	24.35	38.1	90.9	22.63	15.43	18.8	31.28	38.1091	1.63095
CHST7	256.82	68.23	298.04	53.67	89	681.27	17.87	71.56	178.26	151.39	460.19	101.39	26.32	611.12	26.1	299.28	61.98	365.72	424.22	211.59	72.87	41.18	384.27	197.328	1.63086
AC004865.2	11.91	257.86	37.38	12.58	65.21	327.73	282.03	361.15	37.14	15.02	68.61	201.63	798.78	698.98	228.72	851.13	126.18	8.57	25.03	521.61	288.06	327.63	112.82	225.763	1.63044
FAM185BP	12.76	5.32	29.51	20.13	23.79	66.24	48.95	42.44	26.92	21.96	48.5	39.17	16.02	107.54	14.92	9.53	40.95	60	35.57	88.25	35.15	26.85	51.38	34.7414	1.63015
SRRM5	22.96	7.09	25.57	10.9	10.57	46.45	18.65	22.47	41.78	15.02	22.48	23.04	8.01	61.64	16.16	20.97	19.92	20	13.17	11.31	10.29	8.06	44.68	19.9795	1.62534
PIGZ	41.67	109.88	211.48	211.32	57.28	345.8	121.98	331.2	295.25	160.63	140.78	229.28	97.27	574.4	340.6	366	152.74	13.33	358.35	210.45	58.3	34.91	208.89	186.245	1.62485
GMIP	2934.76	1366.37	1702.66	684.29	823.06	1969.85	1691.41	702.34	1256.18	1587.83	1716.53	5612.29	3814.26	7301.93	3276.69	1971.04	6157.24	1961.96	2221.21	1754.91	1826.12	3141.12	3933.17	2368.42	1.62435
RPL32P3	373.33	700.91	919.69	309.44	546.36	453.32	975.07	672.38	566.35	543.14	891.98	849.16	894.91	2246.45	1436.97	871.15	618.71	1318.13	1077.67	625.7	522.12	462.8	416.66	729.361	1.62294
NPIPA1	0.85	0	0	4.19	33.49	4.3	0	0.83	0	3.47	47.32	14.98	2.29	34.1	1.24	0.95	3.32	7.62	0	78.07	36.87	2.69	1.12	11.0727	1.62276
ATP10D	9.35	463.43	133.77	68.76	7.05	118.71	0.78	795.54	25.07	149.08	0	523.09	193.4	1223.55	248.61	3518.9	689.55	179.05	425.54	142.57	103.74	268.55	678.06	397.391	1.62244
ZYX	5437.51	4498.74	13518	6176.18	8802.5	23012.8	5443.29	2725.29	8745.01	5076.67	9546.81	9376.48	4528.36	26175.8	13100.5	4465.34	9524.19	12117.5	13747.5	6972.12	9730.74	6766.53	3739.92	8502.37	1.62229
GABARAP	446.46	1244.09	1490.2	1105.26	939.38	963.42	1814.95	738.12	3014.66	1304.7	653.02	1817	1469.4	3939.48	1395.95	1092.27	2137.27	685.73	1030.24	919.89	753.6	2317.57	824.39	1279.89	1.62199
GRK5	6.8	35.44	175.09	162.69	31.72	47.31	66.82	131.48	45.49	65.87	75.71	213.15	34.33	717.34	87.01	569.96	64.2	46.67	455.84	1029.64	372.08	81.46	1329.3	233.094	1.62175
STARD9	39.12	60.25	94.43	292.67	249.38	401.71	1230.68	273.78	380.66	53.16	1116.75	533.46	481.79	2064.16	443.77	1768.03	1076.94	1063.84	1762.74	1811.48	288.06	238.11	1095.84	670.757	1.62169
TMOD2	4.25	6.2	7.87	0	0.88	56.77	0.78	443.54	4.64	1.16	4.73	206.24	44.63	1005.85	19.89	2764.98	354.18	1422.9	497.99	833.89	118.31	188.88	212.24	327.043	1.62086
FKBP9	208.35	377.48	119.02	1278.84	919.99	61.07	450.63	7.49	1066.78	492.3	260.26	5.76	1285.15	1593.36	1726.6	22.87	184.84	156.2	230.55	3.39	1197.7	576.48	775.24	518.5	1.61966
AC073621.1	3209.44	3886.44	20169.3	4525.01	12605.8	6100.51	9853.24	16926.8	4149.21	11685.7	10107.5	4019.97	2133.14	25028.3	3882.05	1937.68	12718.5	2953.42	14078.2	3120.6	8922.28	17069.8	5125.07	8144.54	1.61965
CARD6	129.26	287.1	291.15	706.09	349.84	626.22	107.22	589.16	771.54	587.06	314.68	774.27	537.86	1265.51	440.04	234.47	505.82	128.58	71.14	360.94	294.07	545.15	412.19	411.993	1.61903
ADAMTS7	2.55	59.37	155.41	46.96	2.64	462.79	19.42	46.6	320.31	13.87	572.57	26.5	50.35	734.39	142.95	47.66	1.11	0	490.09	88.25	1064.81	4.48	1647.66	239.38	1.61725
IRF9	289.14	294.19	810.51	158.49	59.04	223.65	117.32	242.99	349.09	343.22	117.12	135.96	231.17	701.6	213.81	189.67	211.4	70.48	90.9	350.76	96.88	279.29	156.39	228.703	1.61717
SEMA3D	0.85	4.43	6.89	145.91	0	0.86	0	0	0	0	0	0	5.72	26.23	1.24	2.86	1.11	7.62	3.95	2.26	0	4.48	0	8.55364	1.61661
DUSP3	2864.17	2240.95	1487.25	1414.69	695.28	1611.15	790.15	658.23	1551.43	1613.26	1748.47	4049.93	2442.13	6538.69	3342.57	3041.39	4695.13	369.53	1715.31	2317.25	435.53	1596.07	6255.53	2133.43	1.61583
AC020916.1	201.55	189.63	214.43	20.96	96.05	627.94	48.95	187.23	326.81	318.95	319.41	424	795.35	999.29	197.65	544.23	633.1	105.72	339.9	230.82	206.62	478.02	668	326.151	1.61536
ANKRD44	64.63	4.43	25.57	49.48	28.2	1261.91	2.33	194.72	40.85	382.51	179.82	1021.99	929.25	1942.2	1169.71	885.44	2322.11	645.73	31.62	2492.63	771.6	1359.75	103.89	634.917	1.61305
CD40	392.89	305.71	1257.08	346.34	228.24	620.2	95.56	1513.68	662.91	692.22	40.22	1.15	16.02	980.93	197.65	237.33	8.85	0.95	101.44	1.13	0	305.25	32.39	320.782	1.61256
PTX3	863.16	128.48	189.84	72.12	6.17	8.6	0.78	1.66	51.99	12.71	8.28	496.59	262.07	382.93	96.96	54.33	23.24	40.95	7.9	190.09	42.01	31.33	167.56	125.31	1.61158
COBLL1	903.13	1470.93	178.04	42.77	1.76	15.48	181.03	5.83	90.99	32.36	21.29	0	0	409.16	0	0	0	0	0	2.26	0	0	0	133.903	1.61147
AC018809.2	3.4	7.97	3.93	4.19	2.64	1.72	2.33	7.49	16.71	4.62	8.28	4.61	36.62	41.97	14.92	64.81	54.23	25.72	5.27	22.63	0.86	6.27	3.35	13.7532	1.60959
GIMAP7	0	0	0	10.06	25.56	652.03	0.78	0	180.12	0	0	0	0	175.73	0	5.72	0	0	0	392.62	0	0	0	57.5859	1.60957
ALOX12-AS1	60.38	89.5	143.61	165.2	70.5	119.57	348.85	139.8	158.76	135.21	86.36	155.55	164.79	485.22	305.79	370.76	232.43	112.38	111.98	130.12	85.73	144.12	167.56	159.043	1.60922
TM4SF1	8.5	277.35	797.72	768.98	14.98	347.52	3.88	10.82	2224.55	129.43	868.32	0	177.38	782.91	0	0	0	0	11.86	1.13	0	4.48	0	256.677	1.60889
CCR1	0	0	6.89	0	10.57	95.48	69.93	15.81	1.86	0	1.18	732.79	1607.87	1914.66	870.14	369.81	1141.13	140	10.54	109.75	313.78	8289.19	30.16	628.04	1.60816
TFAP2E	23.81	178.99	72.79	19.29	113.68	356.12	150.73	211.37	253.47	78.58	104.1	153.24	405.11	472.11	187.7	205.87	64.2	47.62	68.51	221.77	126.89	298.98	68.14	155.044	1.60645
S1PR4	2.55	272.92	9.84	2816.81	973.75	2153.07	110.33	1607.72	1181.91	1174.12	1830.1	3736.54	1138.67	4094.22	2.49	1560.25	2147.23	2365.78	2511.05	1527.49	903.63	0	1568.35	1345.21	1.60576
NCF1B	77.39	14.18	0	1.68	18.51	154.84	7.77	8.32	7.43	11.56	22.48	824.96	971.59	601.94	207.59	142.01	49.81	0	55.33	35.08	58.3	1647.99	44.68	198.25	1.6023
LTB4R	373.33	471.41	1332.82	595.4	851.26	3008.1	565.62	1403.01	1172.62	417.18	139.59	1436.78	2125.13	3723.09	1992.61	2232.19	1743.24	1618.14	679.8	1140.52	816.18	2298.77	587.57	1227.33	1.60098
TET2	1430.39	1343.33	550.83	1382.83	973.75	1359.11	1139	48.26	429.87	1078.2	1928.29	3206.53	2858.69	4596.49	3105.15	421.28	3473.2	1753.38	1773.28	953.83	901.06	1229.06	2006.24	1515.71	1.60054
DDX60L	680.33	1549.79	1059.37	662.48	282.87	1448.57	410.23	1551.96	276.68	617.11	1204.29	2132.7	3818.83	4088.98	2896.31	4809.41	948.54	650.5	349.12	1553.51	715.87	1860.15	189.9	1348.57	1.60031
IL4R	1069.81	1097.88	1069.2	2361.46	705.86	2413.71	2405.43	120.66	3347.97	3388.3	1252.8	1485.17	1441.93	4123.07	524.57	1011.25	1001.67	607.64	521.71	386.96	692.73	1149.39	1895.65	1361.44	1.59858
SQSTM1	21.26	28.36	13.77	55.35	51.99	14.62	33.41	42.44	25.07	12.71	17.74	11.52	17.17	83.93	17.4	18.11	15.5	29.52	25.03	24.89	1.71	106.52	25.69	27.7173	1.5984
RSAD2	667.57	551.16	24.59	230.61	41.42	142.79	1288.18	141.47	81.7	93.61	358.45	1.15	33.19	1362.56	55.94	225.89	128.39	11.43	189.71	4943.4	24.01	17.9	656.83	450.427	1.59696
AL365277.2	0.85	6.2	25.57	14.26	16.74	11.18	37.29	17.48	53.85	46.23	2.37	8.07	0	39.34	9.94	0.95	1.11	4.76	0	3.39	0	8.06	17.87	13.0077	1.59663
AC009303.4	1.7	20.38	19.67	9.22	12.34	19.78	13.21	75.73	6.5	11.56	10.65	51.85	67.52	76.06	17.4	42.89	7.75	37.14	39.52	20.37	21.43	27.75	18.99	25.1523	1.59645
AC245452.2	17.01	4.43	3.93	8.39	22.91	38.71	18.65	30.79	9.28	11.56	20.11	38.02	26.32	56.39	31.08	12.39	27.67	12.38	6.59	26.02	11.15	18.8	14.52	18.6686	1.59482
EYS	63.78	2.66	7.87	4.19	2.64	1.72	1.55	4.16	4.64	4.62	2.37	0	3.43	24.92	2.49	63.86	0	1.9	0	1.13	0	6.27	2.23	8.25045	1.59476
SOWAHD	0.85	1.77	0.98	0	1.76	1.72	0	4.16	17.64	0	150.24	1008.16	331.87	388.18	263.53	176.33	263.42	29.52	131.74	22.63	106.31	273.02	43.57	128.601	1.59382
RECK	1018.79	385.45	683.62	335.43	417.7	726.87	138.3	887.91	175.48	272.73	1.18	172.83	904.07	1509.43	670.01	1511.64	510.24	93.34	200.25	876.89	130.31	893.37	1.12	500.342	1.59302
AC099524.1	130.11	171.02	4.92	71.28	110.15	244.3	91.68	11.65	30.64	27.74	8.28	58.76	9.16	209.83	50.97	75.3	75.26	61.91	36.89	158.41	81.45	7.16	14.52	69.6164	1.59172
FAS	29.76	172.79	134.76	28.51	16.74	596.98	224.54	327.04	81.7	95.92	108.84	557.66	255.2	659.64	131.76	299.28	177.09	188.58	19.76	650.6	420.95	179.93	122.88	219.149	1.58977
FRAT2	1078.32	824.07	2655.8	1550.54	1144.7	1753.94	1640.91	1234.08	1304.46	1586.68	1159.34	2599.33	2184.64	5620.7	1821.07	1721.32	1575.01	1987.68	2231.75	1399.63	1750.68	6712.82	1203.07	1869.08	1.58842
LINC00920	0.85	7.97	7.87	22.64	22.03	2.58	14.76	337.02	12.07	3.47	15.38	5.76	6.87	97.04	17.4	27.64	148.31	19.05	5.27	15.84	12	5.37	0	32.2795	1.58796
QSOX1	7378.99	973.83	4645.68	1220.98	3488.75	2909.18	2319.19	2373.3	6722.86	4926.44	3020.2	11862.9	17937.2	18324.3	8492.54	4836.1	6478.22	2322.92	6194.63	4762.36	3475.63	12821.4	15243.4	6109.39	1.58466
EXD3	246.62	262.29	456.4	254.93	264.37	786.22	374.49	634.1	614.63	192.99	91.09	198.18	314.71	997.98	253.58	666.23	284.45	312.39	292.47	411.86	112.31	158.44	142.98	332.988	1.58354
LPCAT2	3075.07	2366.78	590.18	3260.42	935.85	4928.06	657.3	3.33	1188.41	2254.63	3998.54	4104.08	1308.04	9486.74	2217.61	3015.65	3354.77	2488.64	4877.18	11129.1	3816.85	2306.83	7831.7	3168.59	1.58207
HGSNAT	1097.88	1022.56	1087.89	2773.2	1371.18	960.84	1287.4	1221.6	2104.78	442.61	3474.47	1843.5	1480.84	5058.11	1852.15	966.46	2091.89	420.96	2329.24	6113.34	781.03	1808.23	675.82	1691.27	1.58049
LATS2	38.27	1707.52	384.6	1173.18	434.44	1526.85	985.17	443.54	233.04	514.25	1348.62	1572.73	1142.1	2739.54	773.18	633.82	1262.88	497.16	281.93	3152.28	1198.55	217.52	655.71	917.152	1.5787
BACE1	66.33	53.17	390.5	282.6	103.1	1521.69	212.88	873.76	186.62	67.03	59.15	414.79	228.88	873.4	380.37	4.77	133.93	15.24	627.1	11.31	179.18	580.06	42.45	292.496	1.57823
CCDC13	6.8	12.41	6.89	10.06	12.34	37.85	8.55	23.3	8.36	35.82	17.74	54.15	11.44	81.31	37.29	135.34	16.6	18.1	9.22	3.39	16.29	99.36	17.87	27.235	1.57797
ACPP	227.91	896.73	71.8	468.77	14.1	0	128.2	14.98	841.17	1353.24	418.78	276.52	235.74	950.77	188.94	347.89	451.58	35.24	31.62	4.53	167.18	395.66	435.65	318.465	1.57796
NLRX1	284.04	1460.3	882.31	714.47	1244.28	876.54	1293.62	1274.86	693.55	505.01	1192.46	1175.23	1535.77	2839.2	1494.15	969.32	629.78	540.02	1038.15	864.44	636.14	802.96	816.57	951.09	1.57783
C22orf34	568.92	383.68	0	290.15	171.84	1797.81	1192.61	168.93	284.1	897.92	319.41	163.61	184.25	1362.56	139.22	809.19	188.16	884.79	367.57	496.72	481.82	51.92	199.95	456.48	1.57769
DHX58	386.94	497.1	111.15	273.38	132.18	186.66	114.99	742.28	412.23	340.91	477.93	80.65	323.86	823.57	428.85	166.79	318.76	348.58	150.19	226.29	69.44	91.31	189.9	275.926	1.57761
RN7SL834P	6.8	12.41	8.85	3.35	14.1	7.74	13.99	75.73	15.78	3.47	5.91	19.59	9.16	38.03	14.92	7.62	7.75	8.57	2.63	14.71	15.43	5.37	6.7	12.7536	1.57623
FOXD2	26.36	48.74	97.38	31.03	14.1	93.76	8.55	168.93	21.35	33.51	4.73	29.96	37.76	145.57	87.01	73.39	30.99	37.14	96.17	31.68	15.43	31.33	55.85	48.8705	1.57468
CCDC153	7.65	297.73	29.51	26	0.88	25.81	9.32	19.14	12.07	17.33	7.1	32.26	51.5	97.04	59.67	26.69	8.85	1.9	30.3	11.31	8.57	17.9	15.64	32.5968	1.57385
GRAMD4	3187.33	1353.08	2859.41	1591.64	2631.32	2640.8	4294.96	2926.68	1478.08	2899.47	1961.41	2228.33	1987.81	9043.48	4614.21	2495.25	4133.97	6089.7	1932.69	2784.55	2237.64	6599.13	3917.53	3038.41	1.57356
TRIM25	4212.07	4312.66	3281.39	2566.91	1610.87	2527.25	4563.78	4313.87	1897.74	3744.23	4387.74	5250.51	3902.37	12454.5	3991.44	3943.98	9499.84	6512.57	4211.87	6511.62	3828.85	3172.45	3852.74	4186.22	1.57294
SMG1P3	0	1.77	20.66	3.35	1.76	24.09	28.75	49.93	6.5	1.16	4.73	14.98	4.58	41.97	1.24	69.58	11.07	20	2.63	22.63	8.57	11.64	1.12	14.1245	1.57115
TIMP2	5.1	0.89	30.49	0.84	2.64	1472.65	2.33	1406.34	0.93	0	1165.25	1663.76	4540.94	5323.01	4631.61	3541.77	2089.68	326.68	4401.59	53.18	1671.8	2503.77	9899.38	1791.44	1.57112
BRI3	1326.64	673.44	1121.34	362.27	804.55	1255.03	620.78	662.39	1024.07	618.26	684.96	1268.56	2032.44	3380.82	1341.25	1242.86	1159.95	1186.7	681.12	1283.09	240.91	4758.68	691.46	1138.22	1.5706
MEGF6	46.77	0.89	187.87	79.67	6.17	5379.66	2.33	448.53	9.28	19.65	3683.86	12.67	18.31	3243.12	2324.51	43.84	861.11	407.63	5678.19	2611.43	669.58	8.06	1527.02	1092.14	1.57023
RAP2C-AS1	8.5	8.86	30.49	20.13	5.29	18.92	13.99	116.5	6.5	11.56	10.65	21.89	16.02	62.95	7.46	65.76	29.88	8.57	14.49	27.16	16.29	5.37	2.23	21.205	1.5698
SNAI1	121.61	105.45	422.96	57.86	88.12	127.31	30.3	34.95	40.85	179.12	434.16	130.2	227.73	449.81	90.74	98.17	29.88	146.67	114.62	13.58	59.16	762.68	20.11	151.647	1.5686
AC130469.2	6.8	13.29	4.92	5.03	22.91	42.15	1.55	14.98	19.5	80.89	9.46	70.28	52.64	106.22	64.64	43.84	54.23	6.67	11.86	28.29	52.3	143.23	39.1	35.8436	1.56727
RAB13	582.53	1855.5	1229.54	432.71	414.17	1397.82	915.24	791.38	1202.33	324.73	421.15	1275.47	685.49	1839.91	996.93	5.72	255.68	0.95	6.59	0	420.09	435.05	12.29	620.971	1.56704
PIK3CD	2236.57	836.48	960.02	951.79	299.61	3403.79	397.02	1348.92	489.29	2171.42	3611.7	5513.21	4277.73	10817.8	9515.57	6078.96	8513.66	5167.77	5240.8	5124.43	4756.49	4508.03	5183.16	3663.02	1.5623
GPR183	0	24.81	0.98	0	7.05	538.48	11.65	89.04	19.5	35.82	120.67	1296.21	2272.76	1161.91	73.34	0.95	2374.13	961.93	0	169.72	70.3	488.76	105	393.686	1.56138
RGS19	3281.72	1014.59	831.17	3021.42	2192.47	5876.86	683.71	2834.31	2412.1	3144.46	4374.73	2858.57	2328.84	8066.48	3391.05	1588.84	2822.39	2548.65	1947.18	2090.96	3462.77	4072.09	3438.31	2737.14	1.55927
GPR146	130.11	194.06	158.36	145.08	117.2	162.58	401.68	238	78.92	80.89	141.96	33.41	72.1	419.65	75.83	17.16	111.79	16.19	108.03	204.8	222.91	382.23	40.21	142.432	1.55892
AC020951.1	28.06	7.09	153.45	31.03	11.46	77.42	4.66	191.39	34.35	140.99	93.46	0	1.14	205.89	133.01	0	126.18	0	89.59	156.14	73.73	8.06	176.5	69.8959	1.55859
AL365357.1	3.4	5.32	2.95	4.19	0.88	2.58	42.73	0	6.5	1.16	2.37	9.22	43.49	44.59	0	0	7.75	6.67	65.87	1.13	78.87	4.48	43.57	15.1423	1.55814
SDCBP	5259.77	10420.6	5301.76	7204.29	2279.71	4304.42	2564.7	4083.37	3178.99	4496.55	1295.38	10201.5	6489.84	14289.1	3785.1	0.95	3691.25	1517.19	2355.59	9774.78	1538.06	14251.9	2850.74	4856.65	1.55688
RCBTB1	849.56	1098.77	1236.42	5883.52	1604.7	1909.63	1371.31	1049.34	1129.92	580.13	1167.62	904.47	327.3	4115.2	872.62	1533.56	848.93	1463.85	2453.08	1330.61	793.03	290.93	2115.71	1400.68	1.55483
TNFRSF4	161.58	12.41	1.97	34.38	216.78	57.63	2103.97	106.52	220.04	45.07	94.64	3.46	3.43	718.65	24.86	3.81	3.32	3.81	1.32	2077.38	199.76	4.48	2.23	244.675	1.55442
VPS33B	697.33	1238.77	731.82	1804.64	716.43	680.41	1095.49	1038.52	1720.41	962.64	813.9	1003.55	880.04	2869.37	917.37	859.71	972.89	772.4	712.74	773.93	937.07	1239.8	931.63	977.34	1.5538
CTNS	314.65	217.09	591.16	455.35	285.51	179.78	636.32	310.39	821.67	307.4	337.15	649.83	346.75	1177.65	310.76	236.37	827.9	326.68	446.61	368.86	312.93	223.79	322.83	401.354	1.55296
SIGLEC16	62.93	546.72	8.85	348.01	156.86	1.72	5.44	0	18.57	28.89	1.18	38.02	5.72	165.24	1.24	1.91	1.11	0	0	1.13	0	11.64	0	56.3609	1.5518
MKNK1	1818.17	2019.43	818.38	1958.1	869.76	966.86	1615.27	708.99	1268.25	1239.99	1186.55	3451.95	2231.56	4515.18	4018.79	898.79	1803.01	610.49	1048.69	1604.43	1141.97	1290.82	1358.34	1542.21	1.54979
AL031714.1	3.4	6.2	38.36	41.09	53.75	38.71	55.16	24.96	55.71	60.09	2.37	17.28	5.72	62.95	7.46	6.67	5.53	6.67	0	11.31	0.86	7.16	24.58	21.5018	1.54975
AL139349.1	3.4	15.06	9.84	10.06	12.34	5.16	20.2	19.97	3.71	10.4	24.84	29.96	27.47	53.77	11.19	47.66	46.49	16.19	7.9	12.45	8.57	40.28	21.22	18.38	1.54866
FILIP1L	855.51	529	82.62	153.46	392.14	246.02	131.3	0.83	190.33	494.61	15.38	419.4	266.64	617.67	226.24	27.64	88.55	64.76	89.59	79.2	9.43	220.21	62.56	211.155	1.54853
AL591846.1	68.88	61.14	24.59	27.67	21.15	13.76	296.79	5.83	71.49	26.58	31.94	58.76	176.24	334.41	23.62	19.06	44.27	66.67	330.68	18.1	746.74	84.15	297.14	114.33	1.54842
MTF1	619.1	718.63	657.06	436.9	453.83	559.13	581.93	501.79	504.14	715.33	764.22	2019.78	1167.28	2579.54	1430.75	992.19	1057.01	716.21	1090.85	704.91	892.48	1778.69	1041.1	881.969	1.54831
DUSP18	82.49	46.08	41.31	99.79	87.24	123.01	53.61	170.59	90.06	65.87	108.84	207.39	30.9	288.51	109.39	93.41	106.25	293.34	88.27	35.08	54.87	76.98	106.12	98.6768	1.54784
CFLAR	8402.88	2151.45	5721.77	4166.09	1664.62	2399.95	3887.84	2502.28	5771.2	3701.48	574.94	5258.57	4894.56	10181.8	3386.08	910.22	3979.02	1784.81	1482.13	7661.19	3476.49	2138.54	829.98	3488.46	1.54533
SH3BP1	4092.16	3213	2292.84	612.17	1958.07	6130.61	1907.4	1711.73	1947.87	2140.22	869.5	2234.09	1507.16	7206.2	3328.9	2407.56	2314.36	2868.65	2828.56	2885.25	2114.19	2295.19	2658.6	2469	1.54531
SORBS3	202.4	121.4	639.36	162.69	15.86	935.03	8.55	391.94	44.57	4.62	1395.94	733.94	177.38	1241.91	494.74	1005.53	2033.23	156.2	50.06	260.24	12.86	440.42	78.19	425.689	1.54469
RADIL	129.26	15.06	90.49	17.61	38.77	165.16	297.57	2.5	13	1.16	360.81	17.28	26.32	302.94	70.85	152.5	42.06	0	380.74	455.98	0	8.06	4.47	104.075	1.54141
SLC18A2	3027.45	1063.32	348.2	2840.29	399.19	3694.54	123.53	3007.39	2633.99	4697.63	5747.01	1.15	1.14	4016.85	0	77.2	0	1.9	2692.86	0	1.71	0.9	10.05	1380.43	1.54095
ENPP2	17.86	0	9.84	211.32	0	0.86	3.88	4.99	1657.27	49.69	2.37	1180.99	101.85	1640.57	1.24	44.8	7176.62	0	0	76.94	0	5.37	1869.96	564.357	1.53952
AC005520.2	11.06	85.07	49.18	53.67	14.1	32.69	38.07	214.69	46.42	13.87	14.2	3.46	42.34	118.03	39.78	54.33	86.33	6.67	11.86	43	2.57	14.32	15.64	40.6055	1.53941
FHL3	1623.43	4329.49	2267.26	782.4	1851.44	2796.5	2981.92	520.93	1407.52	3236.91	1085.99	769.66	593.94	4381.42	546.94	816.82	640.85	410.49	1161.99	1560.3	896.77	1438.52	1464.47	1508.39	1.53839
SSH1	1943.18	1309.66	2016.44	1884.3	1072.44	1181.05	2549.16	1951.39	505.07	945.3	1677.49	1293.9	438.3	4182.09	857.71	977.89	1224.14	1062.89	1699.51	2535.63	2257.36	1058.98	1258.93	1440.94	1.53721
AL450311.2	0	0	0	0	0	0	10.1	0	0	0	0	0	4.58	85.24	111.87	0	30.99	0	5.27	126.72	0	2.69	354.11	29.3786	1.53676
ACAA1	1949.13	810.78	1475.44	1219.3	2017.99	1391.8	2356.48	603.31	3029.51	1263.1	3610.51	2191.46	1928.3	5615.46	1724.11	2572.45	2247.95	1926.72	2243.61	2094.35	1750.68	1709.76	2503.33	1937.28	1.53537
TRANK1	2505.3	842.68	2737.44	840.26	690.88	1692	3635.33	1779.97	929.37	1140.6	59.15	225.83	133.89	3285.08	1496.64	910.22	366.36	1451.47	1151.45	1503.72	164.61	39.39	684.76	1135.51	1.53258
AC011450.1	0	1.77	24.59	42.77	2.64	74.84	4.66	16.64	0	2.31	0	11.52	3.43	30.16	11.19	5.72	1.11	2.86	6.59	9.05	0	4.48	3.35	10.4327	1.53152
AL020996.1	5.1	15.06	30.49	26	9.69	40.43	48.95	134.81	60.35	25.42	13.01	32.26	32.04	89.18	44.75	19.06	15.5	10.48	31.62	18.1	9.43	17.01	40.21	30.8986	1.52918
AC100858.3	156.48	16.84	15.74	8.39	154.21	55.05	80.03	0.83	2.79	25.42	34.31	19.59	17.17	100.98	26.1	62.91	1.11	0.95	7.9	73.55	3.43	3.58	3.35	34.9877	1.52915
AC011337.1	40.82	27.47	19.67	0	14.98	1.72	4.66	19.97	6.5	23.11	11.83	43.78	11.44	52.46	37.29	30.5	37.63	24.76	3.95	4.53	20.58	10.74	4.47	18.2	1.52728
AP005131.6	0	26.58	4.92	21.8	22.91	36.99	54.39	51.59	26	16.18	26.03	119.83	59.51	128.52	174.03	8.58	66.41	22.86	35.57	151.62	10.29	11.64	35.75	44.7036	1.52353
SELPLG	3719.68	1894.49	345.25	2590.39	3884.41	2549.62	2170.79	1047.68	5284.7	2184.14	1572.21	5744.8	1840.18	7075.06	1648.29	1584.07	5637.04	630.49	86.95	5338.28	858.19	2979.99	625.55	2464.42	1.5215
CAB39	7279.49	5370.66	3061.05	6523.36	4129.39	3153.48	6674.75	5022.86	4038.73	7610.96	1867.96	4255.02	4800.72	12838.7	4391.71	2978.48	4651.97	5516.35	1696.87	4158.16	5811.87	3030.12	2512.27	4478.92	1.51928
TFE3	1451.65	944.58	1621.02	1396.24	1795.92	1315.24	1215.92	1021.88	1166.13	1389.06	774.86	1301.97	1527.76	3391.31	663.79	936.91	855.57	639.07	633.69	1661	1037.37	1545.05	1139.4	1183.37	1.51894
AP005329.1	26.36	28.36	61.97	48.64	88.12	89.46	53.61	74.89	64.99	60.09	4.73	32.26	17.17	110.16	21.13	10.48	19.92	29.52	0	26.02	6.86	54.6	26.81	38.4541	1.51839
AL354740.1	25.51	4.43	97.38	96.44	82.83	90.32	101.78	46.6	230.25	63.56	15.38	38.02	13.73	150.81	79.56	33.36	25.46	12.38	14.49	31.68	12	13.43	30.16	52.6705	1.51767
LCP1	14614.3	7491.1	12220.6	14546.9	11170.3	17437.9	17869	4001.81	10817.3	10954.2	13336	66331.3	24499.1	63088	42691.4	26225.9	45625.3	29967.5	2288.4	47757.1	44391.9	20065.9	650.13	22043.3	1.51702
FOSL2	981.37	38.1	310.83	2642.38	411.53	1330.72	724.11	640.76	3607	776.58	2144.78	5964.86	7519.79	9387.07	4954.81	4962.86	10667.5	3662.01	3240.92	1430.18	2378.25	12328.2	1467.82	3281.15	1.51647
CPD	1917.67	1582.58	1836.43	3481.81	1793.28	1407.28	1706.17	3643.99	1444.66	1298.93	4624.34	11511.5	8839.28	14000.6	10052.6	5559.51	14967.5	5903.03	11133.7	2004.97	6373.42	2982.68	3763.37	4901.3	1.51425
PANX2	408.2	186.08	447.55	72.12	83.72	381.93	39.62	245.48	267.39	19.65	13.01	11.52	52.64	344.9	237.42	0	98.51	4.76	0	0	24.86	25.96	36.86	120.785	1.51373
ARHGAP32	2.55	53.17	1.97	0.84	1.76	7.74	0	2630.43	0	0	2891.25	163.61	125.88	1686.47	678.71	3972.58	255.68	0	1113.24	0	61.73	1050.02	1.12	591.467	1.51164
CASP1	85.89	0	0	28.51	5.29	283.86	0	29.13	206.11	53.16	248.43	1433.32	2166.33	1417.63	761.99	612.85	1037.09	580.97	31.62	554.42	570.98	1903.11	348.52	497.345	1.51116
RNASE3	0	0	0	0	0	0	0	0	0.93	0	27.21	2100.43	3232.9	1106.83	259.8	691.01	237.97	166.67	30.3	2.26	609.56	1019.59	166.44	388.412	1.51077
AHRR	88.44	235.7	63.94	179.46	35.25	4775.8	1981.99	401.93	153.19	501.54	3967.78	3760.73	2468.45	8503.18	3833.57	278.31	8374.2	201.91	1880	1159.76	10510.9	6451.43	14412.3	2987.12	1.50925
RPL38P4	0.85	1.77	0	0.84	0.88	8.6	0	0	1.86	1.16	0	0	0	22.29	0	0	122.86	0	0	20.37	0	0	13.4	7.845	1.50655
CD1A	0	0	7.87	2.52	0	0	48.95	28.29	1.86	2.31	0	0	3.43	23.61	0	0	28.78	0	0	3.39	1.71	53.71	0	8.31	1.50648
LINC01126	18.71	24.81	13.77	38.57	4.41	61.93	33.41	145.63	4.64	3.47	41.4	6.91	28.61	93.11	34.81	40.03	15.5	74.29	30.3	36.21	13.72	33.12	16.76	32.7732	1.50642
AC009005.1	102.05	36.33	156.4	91.41	135.71	157.42	91.68	40.78	91.92	84.36	259.08	551.9	85.83	473.42	284.66	76.25	506.92	294.29	326.73	19.24	99.45	86.83	88.25	166.704	1.50583
CD9	5.95	91.27	87.54	41.93	13.22	2935.85	1090.06	3.33	17.64	9.25	70.98	171.68	252.91	849.79	724.7	9.53	6.64	0	0	24.89	794.75	230.95	7.82	299.586	1.50414
AC005154.3	3.4	26.58	16.72	15.93	19.39	3.44	10.1	66.57	21.35	12.71	18.93	62.22	50.35	93.11	41.02	69.58	33.2	45.72	104.08	26.02	18.86	20.59	36.86	32.8918	1.50121
PITPNA	1079.17	1105.85	1829.55	1585.77	678.54	588.37	2351.04	791.38	1985.94	1681.44	1113.2	1972.54	874.31	3847.68	1301.48	1809.01	1756.52	1066.7	1098.75	1140.52	1654.66	1367.81	1075.73	1359.47	1.50095
AC092384.1	0	0	0.98	2.52	0	4.3	2.33	94.03	0	11.56	15.38	0	0	18.36	0	0	1.11	0	2.63	2.26	3.43	0	2.23	6.48909	1.50048
JAG1	578.28	521.91	54.1	641.52	638	2349.19	50.5	1.66	249.75	425.27	4158.24	1976	271.22	3223.45	372.92	825.4	1649.16	6020.18	310.92	133.51	2566.86	1091.2	213.36	1140.87	1.49847
ADGRE4P	89.29	12.41	138.69	2.52	17.62	24.95	0	44.94	13	62.4	10.65	1310.03	709.52	460.3	247.37	1.91	250.14	0.95	0	1.13	120.03	501.29	29.04	163.085	1.49695
AP000763.3	33.17	6.2	13.77	19.29	15.86	26.67	20.2	14.15	19.5	4.62	24.84	40.33	29.75	77.37	29.83	38.12	102.93	18.1	23.71	49.78	15.43	6.27	51.38	27.45	1.49497
PLK2	1520.53	2.66	303.94	1588.28	1.76	16.34	4.66	44.94	270.18	522.34	1.18	319.16	46.92	654.39	33.56	26.69	199.23	60.95	19.76	13.58	31.72	40.28	41.33	232.272	1.49433
LRRC37A17P	0.85	0.89	6.89	3.35	0.88	0.86	40.4	3.33	8.36	4.62	98.19	47.24	0	95.73	131.76	27.64	54.23	3.81	162.05	148.22	0	0	4.47	34.0018	1.49336
SLC9A7P1	0	0.89	0	0	1.76	0	0.78	0.83	0	0	0	29.96	26.32	26.23	7.46	0	7.75	0	5.27	0	35.15	78.77	10.05	9.31773	1.49317
MYO1C	824.05	1595.87	2021.36	1316.58	240.57	617.62	964.97	134.81	2088.07	922.19	131.31	462.03	1020.8	2106.12	977.04	150.59	918.66	67.62	133.06	287.39	101.17	1228.16	258.04	748.271	1.49296
PPM1N	34.02	588.37	396.4	142.56	62.57	295.05	148.4	178.91	265.53	107.47	91.09	74.89	20.6	371.13	77.07	65.76	71.94	5.71	47.43	14.71	8.57	68.03	136.28	131.88	1.4927
FHDC1	171.78	55.82	34.43	182.81	10.57	41.29	371.38	223.85	85.42	444.92	2.37	29.96	60.65	239.99	22.37	15.25	12.18	42.86	14.49	13.58	1.71	5.37	33.51	85.2986	1.49238
ZNF516	242.37	519.26	554.77	766.47	443.25	1140.62	0.78	1156.69	892.23	93.61	2524.52	4021.13	4122.1	5662.67	4427.75	746.29	5044.89	3122.95	2915.51	1673.45	2145.05	5215.21	2540.19	2014.05	1.49138
TPSAB1	34.02	1098.77	585.26	67.09	263.48	2811.98	4666.34	372.8	293.39	1541.61	1608.88	85.26	2066.77	2068.09	2.49	392.68	1.11	0	38.21	38.47	151.75	6.27	70.37	736.227	1.49008
SYTL4	44.22	1.77	1164.62	365.62	394.79	1954.36	1052.76	1.66	62.21	13.87	16.56	0	0	662.26	67.12	0	0	0	0	50.92	0	0	2.23	236.032	1.48841
AL590714.1	4.25	3.54	16.72	15.93	30.84	20.64	23.31	29.13	51.06	17.33	0	6.91	6.87	36.72	3.73	2.86	5.53	9.52	7.9	2.26	3.43	10.74	15.64	13.0973	1.4873
VSIG10	97.8	96.59	269.51	131.66	59.04	608.16	106.44	1130.89	116.06	49.69	54.42	910.23	220.87	928.48	437.55	652.88	517.99	283.82	757.53	113.15	212.62	172.77	290.44	331.369	1.48643
TEP1	940.55	1439.03	1208.88	1565.64	994.02	3678.2	1079.18	1570.27	908.95	1484.98	1332.06	2056.65	1937.45	4166.35	1762.65	1308.62	2096.32	1341.94	1710.04	1115.63	770.74	1242.48	1185.2	1487.7	1.4857
UNCX	0	0	6.89	0	0	0	0.78	46.6	0	0	2.37	0	0	1822.86	1.24	944.54	0	0	180.49	3323.13	4044.9	5721.87	49.15	650.998	1.48548
STAC3	608.04	1094.34	252.79	137.53	298.73	1763.4	966.52	244.65	777.11	588.21	505.14	1379.17	1154.69	2030.06	1599.81	643.35	793.59	188.58	258.22	70.15	527.26	1610.4	510.5	726.008	1.48346
TRPM2	0.85	232.16	3.93	301.05	9.69	3151.76	224.54	1.66	3.71	1.16	4158.24	5904.95	7104.38	6811.46	3867.14	1891.93	4905.43	3971.54	3752.09	2807.18	2827.49	5451.53	3031.7	2436.55	1.48312
IRF4	8.5	0.89	10.82	1.68	1.76	4.3	0	3.33	0.93	8.09	3.55	0	8.01	23.61	1.24	20.02	9.96	2.86	10.54	61.1	6	22.38	0	8.45273	1.48191
AP006621.2	4.25	9.75	23.61	27.67	11.46	16.34	46.62	42.44	9.28	12.71	10.65	23.04	62.94	68.19	42.26	45.75	14.39	26.67	28.98	36.21	5.14	21.48	15.64	24.4218	1.48139
FSTL3	72.28	184.31	399.35	135.85	212.37	480.85	145.29	131.48	54.78	84.36	644.73	261.55	344.46	746.19	416.42	450.82	235.75	641.92	129.11	128.99	71.16	531.73	123.99	267.343	1.48085
SNAI3	63.78	46.96	127.87	46.96	48.47	308.81	59.05	116.5	14.86	15.02	579.67	282.29	122.45	502.27	128.03	93.41	716.11	23.81	229.24	126.72	465.53	280.19	63.67	179.973	1.48068
TTLL3	1348.75	2702.61	2977.44	962.7	1754.51	1999.09	3663.3	2186.06	1106.7	714.18	851.76	1272.01	2349.43	4574.2	2733.47	1886.21	1176.55	1903.86	422.9	1974.42	933.64	543.36	607.68	1639.57	1.4802
MAP4K2	1954.24	3485.04	269.51	934.18	2141.36	3938.83	2382.9	687.36	1412.16	1604.01	1809.99	778.88	1406.46	5122.37	2467.46	1517.36	792.48	1863.86	3163.19	3274.48	948.21	1528.04	2045.34	1836.61	1.47977
AC019080.1	115.66	326.97	230.17	192.04	99.58	246.88	99.45	194.72	99.34	55.47	47.32	139.41	136.18	448.5	257.31	212.54	147.21	191.43	155.46	294.18	114.88	122.64	63.67	161.023	1.47784
NAGPA	516.2	100.13	659.03	418.45	610.68	663.21	856.97	263.79	849.53	328.2	992.54	1291.6	1118.07	1745.49	720.97	102.94	729.39	454.3	364.93	534.05	977.36	759.1	481.45	626.95	1.47721
CCDC173	289.14	224.18	29.51	44.45	571.91	65.37	173.26	84.05	90.06	45.07	16.56	0	2.29	220.32	1.24	0	1.11	13.33	61.92	5.66	12	0	10.05	79.1436	1.47706
SLX4	1174.41	913.57	1244.29	463.74	615.97	655.47	1019.35	585.83	543.14	887.52	608.06	1195.97	1288.58	2339.56	1316.39	1165.66	1082.47	618.11	488.77	782.98	811.04	599.76	430.07	840.507	1.47691
LPP	25.51	566.22	502.63	24.32	30.84	795.68	493.36	1011.06	41.78	23.11	419.96	472.4	1147.82	1559.27	1366.12	1399.17	924.19	477.16	262.17	557.82	101.17	1331.11	359.69	560.604	1.47582
AC126755.2	7.65	1.77	0	2.52	66.09	81.72	4.66	71.56	2.79	46.23	23.66	18.43	20.6	61.64	41.02	8.58	38.74	17.14	0	11.31	12	7.16	4.47	22.1864	1.47419
CYSTM1	1004.33	236.59	265.58	142.56	64.33	7.74	204.34	146.46	104.91	42.76	4.73	453.96	287.24	519.32	257.31	98.17	86.33	256.2	51.38	1.13	147.46	184.4	67.02	187.042	1.47326
TFEB	41.67	28.36	251.81	37.74	8.81	287.31	5.44	89.87	73.35	21.96	20.11	429.77	413.13	546.86	288.39	553.76	679.59	234.29	118.57	225.16	55.73	444.9	23.46	196.963	1.47325
RPL7P18	0	0	0	0	11.46	0	0	2.5	12.07	0	0	10.37	19.45	15.74	1.24	5.72	3.32	0.95	1.32	0	3.43	51.92	1.12	5.67591	1.47151
AC003072.1	8.5	6.2	11.8	10.06	14.1	12.9	3.88	24.96	38.99	6.93	7.1	25.35	2.29	41.97	11.19	27.64	11.07	65.72	3.95	4.53	7.72	17.01	11.17	15.1391	1.47108
MCOLN1	278.93	210.01	452.47	384.07	485.55	529.88	435.09	366.15	595.13	1208.79	357.27	554.2	514.98	1287.8	344.33	307.86	610.96	477.16	338.58	369.99	256.34	409.09	735.03	464.63	1.47075
AC231981.1	16.16	23.04	11.8	31.03	19.39	61.93	13.21	19.14	26	5.78	17.74	25.35	13.73	53.77	16.16	16.2	25.46	9.52	7.9	35.08	18.86	4.48	8.94	19.4045	1.47041
LINC02328	0	0.89	10.82	7.55	0	7.74	1.55	20.8	0	0	48.5	0	35.48	35.41	11.19	6.67	1.11	66.67	2.63	31.68	3.43	0	24.58	12.7859	1.4696
TPT1-AS1	392.04	433.3	845.92	470.45	66.97	799.12	536.09	224.68	720.47	414.87	302.85	664.81	378.79	1325.84	1082.7	527.07	412.84	310.49	325.41	956.09	325.79	111.9	234.58	478.965	1.46891
ZCWPW2	11.06	26.58	11.8	8.39	11.46	13.76	15.54	36.61	9.28	11.56	14.2	16.13	42.34	51.14	48.48	23.83	16.6	6.67	1.32	13.58	4.29	51.92	11.17	18.4805	1.46845
WDR82P2	5.95	9.75	15.74	35.22	17.62	22.37	16.32	41.61	0.93	15.02	39.04	10.37	29.75	53.77	24.86	25.73	13.28	19.05	25.03	19.24	17.15	3.58	20.11	19.4418	1.46764
CD69	4182.31	1493.08	1534.46	337.95	405.36	3667.87	2894.13	352.83	293.39	759.25	552.46	112.91	49.21	4435.19	1.24	6446.86	315.44	5236.34	2865.44	1761.7	4.29	4.48	2009.59	1603.66	1.46762
VPS18	806.19	621.16	1381.01	501.47	1304.2	1511.36	1876.33	666.55	2219.91	1171.81	1328.51	1749.02	1666.23	3791.29	1422.05	858.76	1034.88	824.79	2874.67	1322.69	1551.78	997.21	2472.05	1371.03	1.46743
PPBP	5.1	139.12	1.97	0.84	1597.65	698.48	0	8.32	12.07	21.96	2.37	0	0	314.74	0	0	0	0	0	1.13	1.71	13.43	0	113.825	1.46734
ST6GALNAC6	1191.42	1277.76	1643.64	1237.75	2036.5	1532.01	2501.77	1787.46	1846.67	2119.42	603.33	727.03	522.99	3616.87	1320.12	299.28	417.27	796.21	1707.41	1915.58	532.4	611.4	2153.69	1308.23	1.46712
ITPRIPL2	222.81	126.71	524.27	368.14	237.93	924.71	232.31	24.13	311.03	139.83	2872.32	373.31	1010.5	1572.38	445.01	167.75	172.66	0	1158.03	1825.06	20.58	433.26	928.28	569.029	1.46638
ZNF112	95.25	241.91	220.33	304.41	258.2	209.89	179.47	0	324.96	295.84	1.18	0	1.14	288.51	2.49	0	160.49	0.95	0	2.26	0	0	0	104.49	1.46526
AC021224.1	22.11	16.84	272.47	332.92	298.73	230.53	365.16	192.23	321.24	288.91	24.84	34.57	20.6	351.46	24.86	16.2	39.85	42.86	0	31.68	3.43	50.13	172.03	127.372	1.46431
ARRDC4	1694.86	2193.1	5169.95	252.41	818.65	1643.83	848.43	1229.92	1855.03	687.6	238.97	574.94	944.12	2957.23	770.69	161.08	1300.51	1047.65	521.71	393.75	524.69	0	717.15	1072.23	1.46363
MLKL	386.94	334.95	148.53	378.2	781.64	1982.75	309.22	262.13	474.43	553.55	649.47	2258.28	706.09	2106.12	523.33	1241.91	451.58	489.54	1652.08	592.89	1050.23	729.56	853.43	764.124	1.46271
NKG7	34.02	10.63	1.97	26	48.47	50.75	65.26	60.75	1166.13	20.8	143.14	3341.34	4875.11	2305.46	300.82	185.86	2440.54	190.48	35.57	4290.54	812.75	157.55	158.62	837.141	1.46151
SFRP2	0	0	90.49	0	0	0	0	0	0	0	0	0	0	18.36	2.49	0	0	0	0	0	0	53.71	0	6.66773	1.4613
P2RX1	1228.84	1993.73	1811.84	4009.28	727.89	1319.54	2565.48	740.61	6406.26	912.95	753.57	3485.36	1416.76	4574.2	1336.28	1574.54	1516.34	549.54	1130.37	1076.03	580.42	700.91	756.25	1663.31	1.45946
PROS1	6838.13	5223.57	3891.24	915.74	2149.29	1705.77	2450.49	800.53	2599.64	2847.47	18.93	169.37	98.42	4290.93	1182.14	1900.51	285.56	146.67	711.42	2.26	2.57	348.22	58.09	1561.18	1.45865
LY96	5.1	0	0.98	23.48	12.34	0.86	8.55	6.66	76.13	35.82	0	1.15	21.74	93.11	1.24	3.81	104.04	49.53	0	379.04	0.86	9.85	4.47	33.8932	1.45794
EVI2A	25.51	1.77	6.89	7.55	21.15	293.33	204.34	68.24	14.86	0	320.59	1943.74	2018.71	2137.6	592.94	623.34	3362.52	2295.3	1021.02	1217.46	276.92	2646.99	164.21	778.517	1.45719
IL6R	67.18	15.95	5.9	921.61	443.25	1001.27	16.32	42.44	859.74	465.72	5671.3	6678.07	4701.16	6915.07	14595.9	3313.02	2066.43	530.49	193.66	4955.84	2421.11	6016.38	434.54	2518.97	1.45691
ADAMTSL4	1172.71	2381.84	157.38	124.95	658.27	1577.6	299.9	22.47	434.51	674.89	181	3180.03	1499.15	4020.78	4896.39	1020.78	2315.47	16.19	1135.64	988.91	61.73	3535.89	5902.54	1465.37	1.45621
AZI2	835.95	1477.13	995.43	1013.85	969.34	1461.47	1118.03	1941.41	692.62	864.41	869.5	2046.28	2111.4	4423.39	3231.94	1863.34	1226.36	3505.82	1678.43	899.52	1477.19	3756.99	1435.42	1612.36	1.45598
STK17B	925.24	1697.77	796.74	882.19	916.47	2968.53	1806.4	706.5	519	658.71	1606.51	4060.3	2062.19	5462.02	2872.7	1338.17	440.51	4140.12	609.98	3681.81	6177.09	3876.94	1067.91	1991.44	1.45562
RAB27A	2389.65	212.66	1067.24	1947.2	70.5	584.07	316.22	1154.19	74.28	368.65	914.46	3593.67	10751.5	6765.56	7782.75	3366.4	3707.85	4667.75	1681.06	3439.67	2446.83	1768.84	1986.13	2467.8	1.45498
D2HGDH	1134.44	1106.74	1891.52	683.45	831.87	1693.72	560.96	1294	757.61	450.69	487.4	2239.85	1502.59	3441.14	1569.98	1074.16	1765.38	1373.37	692.98	1852.22	1596.36	2169.87	885.83	1255.23	1.45494
GPX1P1	1341.94	726.6	741.66	1404.63	2699.17	5129.35	909.03	66.57	3487.23	1816.65	3323.05	2367.74	3028.06	5429.24	3454.44	1357.23	1827.36	62.86	1678.43	100.7	619.85	3521.57	3911.94	1980.73	1.45472
TK2	158.18	187.85	448.53	158.49	121.61	189.24	435.09	1193.3	186.62	95.92	727.54	1482.86	486.37	1432.06	704.81	387.92	1037.09	399.06	591.53	286.26	445.81	1351.69	427.83	522.891	1.45351
DHTKD1	1750.99	1908.66	427.88	2478.86	793.1	939.33	1100.93	1488.72	1274.75	576.66	1059.97	1204.03	1005.92	3980.13	2551.99	2844.09	2128.42	520.02	2068.39	2241.44	907.92	1355.27	1373.98	1454.61	1.45219
EHD2	5469.82	962.31	1359.37	4768.2	959.65	7861.33	1361.99	271.28	2276.54	2105.55	767.77	1070.38	1534.63	3944.72	646.39	38.12	98.51	0	15.81	102.96	10.29	38.49	30.16	1443.16	1.45069
C20orf194	233.86	310.14	770.18	669.19	97.82	795.68	243.96	82.38	443.8	431.05	1393.57	1592.32	1383.57	2166.45	2167.88	448.92	1816.29	393.34	998.62	541.97	965.36	734.93	923.81	792.665	1.45055
QRFP	0	0	0	0	0	63.65	4.66	0	0	0	0	20.74	4.58	15.74	7.46	0	0	4.76	1.32	0	6.86	7.16	5.59	5.76273	1.44961
TRIOBP	660.77	675.21	1268.88	1047.39	838.04	2124.68	1180.18	1541.98	1544	743.07	952.31	1581.95	1042.54	3463.43	2230.04	1137.06	1062.55	2245.78	1069.77	1018.32	1379.45	896.95	1691.23	1269.64	1.44778
TBC1D2	79.09	70	48.2	654.1	72.26	128.17	69.15	81.55	355.59	696.84	81.63	359.48	489.8	507.52	170.3	97.22	105.15	127.62	42.16	57.71	196.33	71.61	41.33	186.15	1.447
CD300C	3.4	87.72	0	142.56	532.26	276.98	939.33	0.83	537.57	707.24	33.12	676.33	357.05	769.8	254.83	160.12	205.87	7.62	7.9	117.67	90.88	1072.4	5.59	282.603	1.44571
LINC02132	0	0	0	0	0	0.86	0	0	0	0	0	19.59	1.14	36.72	23.62	229.7	11.07	0	1.32	2.26	0.86	6.27	0	13.4859	1.44511
SPTY2D1-AS1	30.61	33.67	44.26	13.42	26.44	16.34	44.29	39.94	15.78	58.94	4.73	35.72	29.75	76.06	19.89	32.41	40.95	34.29	2.63	4.53	24.01	37.6	24.58	27.9445	1.44457
AC106864.1	3.4	3.54	27.54	13.42	35.25	22.37	29.52	40.78	52.92	25.42	15.38	8.07	4.58	44.59	7.46	0.95	21.03	3.81	0	6.79	0.86	18.8	18.99	16.4036	1.4427
PVR	2099.66	832.05	577.39	1113.64	742.87	411.17	972.74	2.5	897.8	223.04	5.91	1645.32	1167.28	2351.36	1210.73	1585.98	570.01	524.78	1106.65	943.65	587.27	1026.75	785.29	865.113	1.44254
AL355922.1	0	0	0	0	0	0	0.78	0	0	0	52.05	517.33	694.65	546.86	984.5	322.15	253.46	40.95	96.17	0	340.36	948.87	175.38	201.211	1.44246
ADGRE5	245.77	997.75	6988.68	798.33	1043.36	2746.6	2966.38	107.35	1175.41	1761.18	2268.99	6569.76	3620.85	7880.26	3432.07	3089.04	4337.63	3728.68	2733.7	3391.02	3368.47	5930.44	2524.55	2901.18	1.4416
SOX18	13.61	7.97	132.79	501.47	3.52	250.32	0.78	31.62	8.36	2.31	611.61	6.91	11.44	491.78	14.92	0.95	7.75	0.95	0	969.67	1296.29	18.8	96.07	181.278	1.43981
SPATA20	605.49	1916.64	828.22	747.18	1109.45	264.94	968.08	927.85	751.11	435.67	834.01	684.4	371.93	2373.65	1449.4	1016.02	619.82	630.49	2086.83	350.76	300.07	1464.48	890.3	875.143	1.43952
AC136475.2	4.25	11.52	35.41	6.71	10.57	72.26	12.43	102.35	27.85	6.93	1.18	4.61	4.58	59.01	7.46	39.08	6.64	41.91	17.13	29.42	8.57	8.06	20.11	21.7741	1.43835
AC007298.2	0.85	1.77	1.97	0.84	0.88	0.86	0	0	1.86	0	3.55	53	37.76	38.03	77.07	2.86	53.13	0	0	3.39	7.72	59.08	2.23	14.0373	1.43788
SIGLEC11	144.57	326.09	7.87	362.27	47.59	0.86	1.55	0.83	5.57	10.4	0	18.43	8.01	115.4	2.49	0	0	0	0	0	0	0.9	0	42.6105	1.43736
CFP	1374.26	188.74	2679.4	2065.44	5112.83	666.65	806.47	732.29	6129.58	3068.19	2199.2	989.73	172.8	3584.08	126.79	270.68	180.41	45.72	1042.1	174.25	341.22	369.7	382.03	1323.57	1.43717
ARHGEF37	3.4	70	42.3	14.26	7.05	6.88	6.22	73.23	20.43	26.58	4.73	2.3	5.72	48.52	32.32	36.22	4.43	5.71	5.27	0	18.86	6.27	2.23	17.9277	1.43639
PELI1	553.62	852.43	284.27	550.11	369.23	669.23	274.26	0	257.18	403.31	350.17	155.55	568.76	1105.52	266.01	284.03	630.89	605.73	364.93	831.63	264.06	452.06	8.94	408.927	1.43481
PSTPIP2	3560.66	9111.78	1422.33	2632.32	4708.35	1790.07	3138.86	1864.02	2168.84	2944.54	4349.89	1874.61	1352.67	6150.51	621.53	141.06	2312.15	705.73	1422.84	1216.33	7.72	379.55	2333.54	2275.43	1.43457
FGD4	462.62	605.21	37.38	66.25	37.89	116.99	252.51	177.25	72.42	10.4	8.28	1043.88	211.71	624.23	130.52	985.52	226.9	28.57	143.6	84.86	306.07	54.6	17.87	230.968	1.43438
PARP8	575.73	514.83	458.37	16.77	215.02	2378.44	0.78	1268.2	0	186.06	2879.42	5474.03	3822.27	5728.24	7652.23	1040.8	4263.47	2124.82	4929.88	982.12	3462.77	3812.49	649.01	2123.07	1.43194
AC008622.2	16.16	21.27	49.18	41.09	14.98	87.74	45.06	44.1	96.56	36.98	23.66	38.02	13.73	106.22	60.91	32.41	54.23	43.81	11.86	18.1	60.01	26.85	30.16	39.4032	1.43067
ZNF217	1753.54	1257.38	2767.93	3483.48	1667.27	1926.84	1672.77	3557.45	929.37	3354.79	1754.39	3132.79	2260.17	7130.14	3981.5	1408.7	6686.3	2325.78	2251.51	2654.43	1989.02	5837.35	1550.48	2645.6	1.43033
AK1	62.08	66.46	66.89	97.28	207.09	83.44	170.15	99.03	119.77	156.01	10.65	95.63	184.25	268.84	147.92	14.3	15.5	35.24	135.7	199.14	6	116.37	107.24	99.8245	1.42928
AL590666.2	14.46	254.31	9.84	40.25	3.52	318.27	104.89	321.21	18.57	21.96	0	82.96	201.41	217.69	108.15	147.73	0	43.81	0	54.31	1.71	31.33	0	80.8495	1.42896
BCL3	431.16	358.87	191.81	2659.99	54.64	474.83	125.09	89.87	7728.36	189.52	270.91	261.55	351.33	2078.59	160.35	61	609.86	24.76	96.17	1331.74	90.88	217.52	1217.59	772.627	1.42776
AP000347.2	21.26	17.72	22.62	13.42	34.37	61.93	21.75	64.08	35.28	23.11	36.67	38.02	11.44	93.11	44.75	22.87	48.7	48.57	18.44	54.31	38.58	13.43	70.37	34.6223	1.42724
METRNL	22.11	305.71	33.44	22.64	9.69	39.57	10.1	16.64	11.14	33.51	7.1	63.37	109.86	137.7	19.89	24.78	170.45	100.96	35.57	11.31	34.29	26.85	17.87	51.2205	1.42674
BAIAP2-AS1	1602.17	496.22	698.38	649.07	532.26	3221.43	487.15	1239.07	357.45	929.12	2410.95	480.46	613.39	3401.8	2360.56	1642.21	527.95	80.95	3267.27	1794.51	455.24	247.06	3753.32	1265.74	1.42632
GNPTG	960.11	601.66	1514.79	790.79	1035.43	1489.86	1428.8	346.17	1617.35	1001.93	1407.77	1572.73	1832.17	2978.21	1254.24	624.29	1235.21	763.83	658.72	1189.18	778.46	1680.22	613.27	1108.95	1.42525
SESN3	1028.14	3895.3	2218.08	4016.82	605.4	61.93	426.54	309.56	1286.82	677.2	638.82	1102.64	934.97	4452.24	2333.21	1754.68	398.46	254.29	4197.38	2.26	2580.58	6027.12	1770.54	1660.03	1.42332
HYAL2	615.7	365.96	899.04	716.99	885.63	607.3	924.57	511.77	1164.27	455.32	925.11	486.22	485.22	1818.93	548.19	583.31	346.43	279.06	931.43	513.69	588.99	354.48	1737.03	678.441	1.42279
LINC00910	13.61	76.2	62.95	57.86	29.08	12.04	39.62	173.09	53.85	25.42	79.26	72.59	133.89	173.11	140.46	61.95	52.02	25.72	63.24	19.24	46.3	122.64	61.44	64.6577	1.42079
ZBED6	26.36	42.53	24.59	75.47	18.51	24.95	23.31	44.1	7.43	25.42	22.48	59.91	40.05	103.6	53.45	41.94	48.7	74.29	63.24	47.52	38.58	10.74	37.98	38.7068	1.42036
ANKRD13D	1519.68	1342.44	927.56	1475.07	2121.09	2020.6	1471.54	1309.81	1686.98	1332.44	6764.39	3499.19	4835.05	9204.79	5567.63	2966.09	4394.08	3540.1	1988.03	2283.31	4841.37	14950.1	4918.41	3443.41	1.41855
TBC1D14	3848.95	3065.03	3137.78	3131.28	2306.15	5531.92	3082.92	3505.02	1317.46	2837.07	5497.4	3295.25	4536.37	10752.2	3514.11	5011.47	7882.77	3985.83	5405.48	3312.95	4552.44	3958.4	5796.42	4023.29	1.41819
C10orf128	172.63	925.98	0	166.04	380.69	3226.59	289.02	19.14	102.13	2479.98	21.29	12.67	91.55	1598.61	33.56	548.99	320.98	17.14	338.58	3298.24	11.15	0	710.45	598.491	1.41742
AC135050.5	27.21	14.18	20.66	14.26	29.96	25.81	36.52	35.78	6.5	17.33	22.48	31.11	33.19	69.5	22.37	21.92	70.84	55.24	21.08	20.37	23.15	16.11	6.7	26.035	1.41656
MCF2	62.08	3.54	35.41	10.9	0.88	4.3	10.1	4.16	0	2.31	52.05	3.46	5.72	56.39	0	216.36	4.43	9.52	23.71	0	12.86	0	3.35	21.1427	1.41528
OGFRL1	28.06	1245.86	533.13	897.29	795.74	3783.14	714.01	3678.11	143.91	615.95	1760.3	1270.86	3038.36	6811.46	2975.87	5025.77	2985.09	1134.32	1669.2	2054.75	827.33	21021.1	3.35	2554.61	1.41486
PTK7	2104.76	779.77	2454.15	644.87	196.51	1093.31	1064.42	3433.46	323.1	946.46	4.73	3.46	104.14	2730.36	3827.36	2.86	170.45	263.82	2688.91	59.97	422.67	349.11	1602.98	1024.6	1.41403
AC092070.2	2.55	0	44.26	40.25	0.88	363	17.09	818.84	1.86	1.16	255.53	78.35	0	280.64	37.29	43.84	74.16	0	0	416.38	88.31	0	34.63	105.381	1.41311
IL18RAP	149.67	7.97	44.26	0	10.57	3.44	20.2	311.22	33.42	176.81	3.55	1.15	20.6	1405.83	2.49	3130.02	3.32	54.29	11.86	7359.09	59.16	204.1	10.05	528.056	1.41266
UBE2D1	767.07	327.86	169.18	269.19	722.6	639.99	397.8	435.22	239.54	381.36	585.58	1043.88	607.67	1582.87	385.35	991.24	1275.06	430.49	695.61	994.56	739.88	378.65	607.68	594.794	1.41208
H2AFJ	87.59	194.94	918.71	0	0.88	792.24	891.16	0	152.26	174.5	238.97	1137.21	508.11	1088.47	658.82	0	553.41	0.95	521.71	424.3	159.46	1142.23	447.94	409.336	1.41094
WASH5P	11.06	31.9	52.13	5.87	30.84	34.41	74.59	78.22	7.43	57.78	7.1	5.76	168.23	121.96	39.78	43.84	108.47	80	14.49	61.1	10.29	18.8	67.02	45.8686	1.41083
CIITA	2640.52	99.24	18.69	3702.35	505.82	5425.25	5.44	832.98	124.41	754.62	3782.05	43.78	161.36	3694.24	522.08	5.72	7013.92	6.67	766.75	3179.43	2.57	4.48	1024.34	1391.93	1.40819
AC243964.3	183.69	99.24	58.03	187.84	64.33	81.72	59.82	0	302.67	19.65	0	214.31	257.49	373.75	116.85	409.84	54.23	80	260.85	134.65	72.02	300.77	140.75	140.852	1.40789
DOCK5	668.42	2505.9	2.95	437.74	1112.98	3414.12	756.75	2291.74	887.59	1177.58	4985.16	4804.61	2230.42	4692.23	1771.35	1157.08	3976.8	690.5	134.38	1509.38	1517.48	1568.32	1302.49	1768.35	1.40787
HAVCR2	33.17	35.44	0.98	497.28	176.24	131.61	34.96	86.54	638.77	219.57	156.16	34.57	4.58	325.23	4.97	51.47	54.23	2.86	144.92	276.08	43.72	8.95	61.44	122.66	1.4068
NOMO1	6.8	1.77	25.57	14.26	235.29	15.48	11.65	21.64	8.36	18.49	34.31	110.61	22.89	91.8	38.53	9.53	4.43	7.62	11.86	121.07	14.57	8.95	18.99	34.6668	1.40494
CCDC126	20.41	107.22	104.26	113.21	55.52	53.33	94.01	277.11	103.06	32.36	7.1	240.81	184.25	360.64	125.55	371.71	188.16	213.34	121.21	80.33	315.5	156.65	31.28	136.199	1.40484
AC099343.3	52.73	65.57	48.2	102.31	37.01	243.44	83.13	225.51	45.49	35.82	36.67	61.07	57.22	188.84	99.44	38.12	32.1	79.05	50.06	64.49	40.29	32.23	39.1	71.3205	1.40478
CTSA	7788.04	1022.56	3498.77	1952.23	2146.65	1710.07	2528.96	2061.24	5990.32	2491.53	5757.66	7297.94	6694.69	9333.31	4990.86	1527.84	3023.83	1100.98	2136.9	2744.95	3145.56	2157.34	5818.76	3526.71	1.40406
PRKY	982.22	994.21	0	891.42	523.44	0	0.78	0	0	494.61	817.45	1104.95	0	1122.57	270.99	0	1540.69	0.95	0	1708.52	0.86	4.48	0	424.344	1.4035
MAMLD1	5.95	1.77	9.84	48.64	0.88	3.44	0.78	249.65	46.42	67.03	0	4.61	5.72	65.57	12.43	3.81	0	81.91	0	0	2.57	0	0	24.7932	1.40309
LRRC75A-AS1	8179.22	15365.9	19236.8	24085	17713.4	13323.6	23709.3	6802	25391.1	10471.1	13848.2	45535.5	8964.02	52205.9	27572.2	10484.2	26497.3	35241	23504.5	4968.29	22191.2	41451.3	10471.3	19773	1.40068
CLN3	198.15	129.37	368.86	218.87	437.08	676.11	442.86	1728.38	324.03	502.7	442.44	694.77	566.47	1178.96	406.48	145.83	505.82	173.34	50.06	470.69	468.96	779.69	94.95	446.632	1.40036
AC011498.3	36.57	6.2	9.84	10.06	0.88	72.26	41.96	60.75	7.43	6.93	8.28	78.35	43.49	81.31	42.26	69.58	34.31	31.43	23.71	53.18	8.57	7.16	24.58	30.8082	1.40012
KIAA1551	1750.99	3252.88	671.82	3472.58	2066.46	1775.44	2112.52	4734.94	1147.56	1696.46	2640.45	5063.85	2898.74	6988.5	2466.22	2304.63	7639.27	2359.12	1774.6	2045.7	1889.56	3594.07	918.22	2648.91	1.39958
AC097359.2	18.71	31.01	24.59	38.57	25.56	11.18	24.86	25.8	29.71	11.56	28.39	17.28	36.62	59.01	22.37	7.62	8.85	28.57	10.54	45.26	3.43	16.11	25.69	22.3764	1.39898
CASS4	3536.85	232.16	1494.13	106.5	660.91	2151.35	159.27	118.17	609.99	833.21	650.65	69.13	21.74	1480.58	243.64	39.08	109.58	11.43	259.54	300.97	128.6	54.6	567.47	561.771	1.39811
AL136531.2	3.4	4.43	7.87	5.87	5.29	6.88	4.66	4.99	0.93	9.25	3.55	3.46	9.16	24.92	0	90.55	1.11	17.14	1.32	4.53	13.72	4.48	5.59	9.46273	1.39698
MYO1F	2741.72	4245.31	504.6	4613.9	4295.94	7381.34	1476.2	2496.45	5614.3	17032.8	3563.19	14266.4	14110.3	19801	16313.8	9802.77	15960.4	3138.19	2442.54	6929.13	12492.2	10033.9	6052.23	7523.07	1.39618
ARRDC1	271.28	438.62	927.56	669.19	676.78	871.38	1316.92	1360.57	1061.21	1026.2	1431.43	2303.22	1441.93	3572.28	1510.31	1435.39	1835.11	1235.27	2737.65	1042.08	1947.86	1861.94	2460.88	1357.4	1.396
AC004846.2	19.56	7.97	35.41	6.71	19.39	20.64	45.84	52.43	26	8.09	17.74	19.59	16.02	60.32	16.16	23.83	21.03	24.76	32.94	4.53	42.87	14.32	29.04	22.9486	1.39423
NCOA3	1582.61	834.71	1897.42	1522.87	682.06	901.48	1632.37	3014.88	728.83	2166.8	2881.79	1433.32	1565.53	4200.45	2024.93	1311.48	2665.22	1664.81	1042.1	2302.54	1658.08	899.64	746.2	1598.17	1.39413
DUXAP10	0.85	200.26	132.79	199.58	279.35	1352.23	902.81	14.15	77.06	50.85	176.27	26.5	0	855.04	430.1	58.14	671.84	1557.19	134.38	45.26	95.16	0.9	754.02	325.44	1.3936
LINC01160	22.11	12.41	28.53	0.84	12.34	7.74	128.2	9.15	17.64	17.33	15.38	4.61	2.29	41.97	8.7	7.62	1.11	4.76	7.9	6.79	17.15	10.74	8.94	16.0127	1.39014
GSTM1	0	1411.56	566.57	0	948.19	0	1675.87	167.26	4.64	2.31	1.18	0	0	891.76	903.7	0	879.92	0	923.53	0	0	0.9	3.35	340.408	1.38939
RGS10	3678.01	3864.29	2365.63	1686.4	2002.13	2738	3005.23	634.93	792.89	1246.92	1102.56	692.46	440.59	4496.83	906.19	1299.09	707.26	972.41	2540.04	1787.72	925.92	1875.36	2516.74	1717.31	1.38876
ABCC3	113.1	1946.77	50.17	20.13	191.22	6.02	0	13.31	18.57	27.74	7.1	4.61	5.72	287.2	12.43	0	0	0	0	0	0	0	0	109.859	1.38641
RARA	1103.83	1635.74	892.15	1733.36	1647.88	1299.76	2281.12	1710.07	2965.45	2321.66	1369.91	2148.83	1281.72	4412.89	1587.38	475.6	2122.88	607.64	903.77	2107.93	1531.2	3498.29	1915.76	1688.27	1.38618
AC004951.2	9.35	7.97	16.72	10.9	33.49	35.27	41.18	29.96	19.5	25.42	24.84	32.26	17.17	66.88	19.89	11.44	44.27	23.81	19.76	27.16	28.29	38.49	45.8	25.5882	1.3861
FAM180B	3.4	0	1.97	0	0	0	8.55	1.66	4.64	0	23.66	2.3	10.3	35.41	37.29	35.27	12.18	15.24	77.73	4.53	49.73	1.79	7.82	13.5482	1.38606
HS1BP3	84.19	425.33	426.89	556.82	402.72	455.9	589.7	238.83	328.67	112.1	429.43	474.7	1122.65	1160.6	329.41	677.66	322.08	269.53	310.92	1089.61	257.2	620.35	247.99	444.213	1.38555
AC018695.7	0	0	0	0	0	0	0	0	0	0	0	16.13	9.16	60.32	170.3	265.92	0	0	5.27	0	0.86	40.28	0	23.0873	1.38554
PREX1	2421.11	3735.8	6.89	4666.73	2661.28	5195.58	7369.34	13816.2	2240.33	894.46	2360.08	4793.09	4043.13	10764	6881.54	3087.13	8225.89	2362.93	2019.64	4089.14	3534.79	4418.52	1815.22	4119.95	1.38552
CCDC186	438.81	357.1	652.15	817.62	144.52	603	266.49	321.21	202.4	117.87	35.49	483.92	606.53	1110.76	448.74	0.95	329.83	703.83	1073.72	651.73	749.31	147.7	206.66	425.435	1.38453
FAM21FP	8.5	7.97	15.74	10.06	14.1	18.92	31.85	63.24	22.28	8.09	11.83	41.48	34.33	52.46	17.4	10.48	18.82	10.48	15.81	21.5	12	34.91	12.29	20.0945	1.38441
JAM3	91.84	0.89	0	7.55	14.1	2402.53	25.64	2256.79	10.21	25.42	2468.92	0	24.03	1004.54	0	0	0	0	1069.77	65.63	0	2.69	5.59	385.073	1.38333
PARP14	3008.74	1949.42	2038.08	1518.68	851.26	2076.51	1449.01	2667.04	1206.05	1092.07	1041.04	989.73	1658.22	3846.37	1224.41	1482.09	1184.3	1339.09	943.29	3801.74	172.32	262.28	535.07	1476.84	1.38099
EFNB3	11.06	53.17	814.44	3.35	1.76	0.86	117.32	366.15	22.28	1.16	1.18	1.15	21.74	170.48	2.49	0	2.21	0	2.63	1.13	0.86	15.22	0	65.4618	1.38088
SP100	1912.57	2085.88	1464.62	1236.07	1907.84	2386.18	1240.01	1578.59	1595.07	1283.9	1006.73	1663.76	1536.92	3972.26	2364.29	532.79	1930.29	1120.03	343.85	2662.35	1297.15	1686.48	721.62	1525.32	1.38085
NAT8B	5.95	13.29	0	116.56	35.25	0	18.65	21.64	74.28	4.62	20.11	0	0	36.72	0	0	0	0	0	0	0	0	0	14.1068	1.38017
FOXC2	0	0.89	104.26	1.68	0.88	4.3	0.78	16.64	0.93	0	0	0	0	15.74	0	1.91	0	0	0	0	0.86	0	0	6.05136	1.3791
AC008040.5	1.7	40.76	8.85	52.83	26.44	30.97	21.75	1.66	25.07	6.93	1.18	146.33	25.18	99.67	257.31	36.22	24.35	26.67	32.94	38.47	19.72	6.27	13.4	38.4091	1.37571
YPEL3	263.63	1238.77	647.23	777.37	181.53	1341.04	380.7	1157.52	860.67	526.97	178.63	444.74	393.67	1277.31	564.35	221.12	533.49	7.62	0	501.24	47.15	413.56	153.04	492.456	1.37504
DNAJC5	3865.95	1147.5	4404.69	3744.28	3064.88	2627.9	3368.06	4740.77	4589.3	5459.18	3803.34	8152.86	4609.61	10680.1	7745.46	2120.68	3865.02	4422.03	3850.89	2858.1	4163.22	4146.39	3843.8	4117.91	1.37495
VN1R83P	14.46	5.32	32.46	51.99	6.17	20.64	31.85	84.05	6.5	12.71	27.21	23.04	34.33	70.82	16.16	15.25	43.17	41.91	38.21	39.6	16.29	1.79	37.98	27.3223	1.37408
RPS4Y1	16686.7	16316.7	0	22670.3	14789.5	0	0	3.33	0	10696.5	6435.52	11862.9	2.29	15851	8675.27	0	11196.6	0	0	14943.3	0	267.65	0	6115.75	1.37397
AC008467.1	51.02	7.97	6.89	2.52	32.61	2.58	21.75	5.83	37.14	16.18	17.74	23.04	16.02	41.97	18.65	10.48	3.32	1.9	19.76	7.92	24.01	17.9	11.17	16.2	1.37336
C1S	58.68	49.62	51.15	31.03	54.64	126.45	133.63	38.28	92.84	28.89	31.94	11.52	19.45	156.06	22.37	325.01	9.96	100	42.16	18.1	38.58	8.95	32.39	60.2564	1.37292
AC016586.1	11.91	8.86	6.89	10.06	8.81	4.3	10.1	23.3	7.43	4.62	42.59	20.74	13.73	48.52	16.16	20.97	65.3	42.86	40.84	15.84	9.43	9.85	17.87	18.7482	1.37183
ICOSLG	134.36	32.79	12.79	44.45	17.62	606.44	66.04	28.29	11.14	902.55	700.34	291.5	91.55	683.24	295.85	99.12	686.23	236.2	392.6	57.71	165.47	278.4	659.07	264.114	1.37123
DUSP2	624.2	210.01	589.19	206.29	531.38	1386.64	321.66	126.49	520.86	349	861.22	752.38	558.46	1619.59	396.53	414.6	1578.33	696.21	656.09	366.6	907.92	402.82	1328.18	626.594	1.37003
TTTY14	26.36	193.17	0	240.67	121.61	0	0	0	0	173.34	93.46	200.48	0	146.88	105.66	0	91.87	0	0	0	0	5.37	0	56.9086	1.36792
DGKZP1	4487.6	669.89	1516.76	2059.57	1946.61	4722.47	3372.73	2369.13	2426.02	3562.8	3946.49	3956.6	3549.9	7924.85	3445.74	2478.1	3028.26	2013.39	4074.86	2967.85	3245.87	3172.45	4583.3	3072.56	1.36694
RN7SL535P	5.1	1.77	10.82	5.03	2.64	15.48	7.77	51.59	4.64	1.16	29.57	21.89	10.3	41.97	14.92	22.87	26.56	33.33	54.02	11.31	11.15	7.16	8.94	16.2736	1.36682
IL16	377.58	2986.16	297.06	2715.34	346.32	5518.15	2298.99	1400.51	1452.09	2775.82	1424.33	1073.84	632.85	4662.06	360.49	1230.47	1594.93	884.79	2721.84	6822.77	1255.99	274.81	1408.61	1811.53	1.36376
MTMR3	2156.63	2995.91	1987.91	1933.78	2006.54	2056.73	2492.44	2171.08	1946.95	1992.3	1724.81	2077.39	1029.95	5138.1	2535.83	1254.3	1592.71	2323.88	1677.11	2155.45	1232.85	2636.25	1949.27	1996.82	1.36353
ASAH2	52.73	46.08	16.72	15.09	15.86	9.46	16.32	0	35.28	45.07	0	12.67	30.9	40.65	1.24	0	3.32	35.24	0	0	0.86	10.74	0	15.7991	1.36341
ACAP1	260.22	4260.38	1.97	5380.36	1718.38	3076.06	6740.01	3063.15	8268.72	4469.97	2868.77	2966.88	3313.01	7545.85	2414.01	3385.46	1215.29	2719.13	716.69	3417.04	2635.45	1268.44	377.57	2933.5	1.36306
RAPGEF1	4743.58	709.77	1783.32	919.93	1085.66	2513.49	1782.32	3745.51	127.2	1372.89	1568.66	3636.3	3414.86	6984.57	4844.18	2169.29	3400.15	5333.49	2883.89	4699	3482.49	2163.61	3362.35	2715.54	1.36293
DRAM1	386.09	80.64	55.08	319.5	14.1	2953.05	762.96	166.43	50.14	114.41	1795.79	1691.41	339.88	1944.82	259.8	1787.09	139.46	46.67	2198.82	885.94	414.09	550.52	1625.32	756.236	1.36273
AP001063.1	0	0	0	0	0	5.16	0	0	0.93	0	2.37	147.48	117.87	57.7	29.83	15.25	50.91	3.81	1.32	2.26	12.86	91.31	12.29	22.4386	1.36259
F11R	1575.81	3205.03	1820.7	984.5	542.83	1754.8	2220.51	653.24	2205.98	2155.25	1426.7	1508.21	1985.52	3847.68	1735.3	1175.19	422.81	1012.41	2738.97	711.7	546.98	273.92	2287.74	1497.46	1.36147
TLR4	6.8	28.36	0	319.5	0.88	0	1.55	71.56	176.4	17.33	0	3131.64	1467.11	1477.96	1704.23	867.33	1547.33	502.87	76.41	341.7	787.89	788.64	822.16	575.44	1.36087
ABTB2	13.61	0	417.06	109.02	65.21	401.71	13.99	681.53	43.64	15.02	931.02	707.44	899.49	890.45	479.82	224.93	102.93	613.35	370.2	313.42	1065.67	9.85	148.57	346.704	1.36083
ACER3	1968.69	2465.13	544.93	2044.47	1553.59	910.09	546.97	1151.7	674.05	1478.05	1043.41	920.6	1446.51	2965.1	579.26	856.85	1510.81	1128.6	1063.18	755.82	1170.26	607.81	983.01	1154.72	1.36054
SPINK2	0	0	8.85	4.19	0	3007.24	117.32	1.66	0	0	855.31	25.35	114.44	487.84	7.46	0	0	20.95	5.27	0	12	0	1.12	190.053	1.36001
ZDHHC12	631.85	490.01	838.05	696.03	827.46	1297.17	1379.08	600.81	1058.43	912.95	437.71	1712.15	1940.89	2605.77	1052.87	582.35	817.94	483.82	665.31	741.11	967.93	1336.48	2871.96	1015.56	1.35943
CPNE2	187.09	194.06	481.98	304.41	234.4	5141.39	1065.97	332.86	829.1	762.71	2040.67	3489.97	1314.91	3792.6	2716.07	2320.83	453.8	473.35	3815.32	231.95	2906.36	1870.89	1350.53	1478.12	1.35942
UNC119	607.19	705.34	1157.73	215.52	644.17	677.83	386.14	371.97	691.69	559.32	485.03	674.03	607.67	1780.89	1177.17	1794.71	820.15	827.64	976.23	391.49	396.09	751.04	370.86	694.955	1.35761
FES	3691.62	5157.11	976.74	6326.29	3089.55	3802.92	3952.33	3475.9	7127.66	5021.2	4910.63	7055.98	7127.27	12636.8	7233.32	3052.82	10909.9	2027.68	2839.1	3482.67	4290.1	6925.86	6056.7	4933.34	1.35699
ARRDC2	1704.22	1285.73	1482.33	1600.86	931.45	2380.16	1799.41	1284.84	968.37	2224.58	1815.9	2527.89	1277.14	3864.73	803.01	1293.38	1602.68	829.55	1470.27	1834.11	906.2	1218.31	1963.79	1509.28	1.35651
RIPOR1	510.24	2894.01	1431.18	1538.8	1551.83	1752.22	2246.93	684.03	2128.92	1557.79	1490.58	611.81	741.57	3355.9	1606.02	778.69	1033.77	521.92	894.55	1438.1	704.73	1076.88	1640.96	1310.71	1.35636
IL1RAP	5247.87	545.84	541.98	1038.17	919.11	2900.58	2193.32	591.66	466.08	1289.68	565.47	2545.18	3000.59	5123.68	984.5	2008.21	3486.48	624.78	582.31	312.29	1181.41	1375.86	11624.1	2001.16	1.35634
CD99L2	2638.82	767.36	1162.65	1035.65	1338.57	1530.29	1065.97	1767.49	2575.5	2020.04	979.52	2903.51	1820.73	4592.56	1279.1	2368.49	1343.68	885.74	2425.42	1066.98	2618.3	2262.97	3612.57	1794.06	1.35607
TMEM144	376.73	393.43	208.53	394.14	171.84	768.15	175.59	0	155.98	157.17	214.12	220.07	384.52	577.02	228.72	98.17	199.23	240.96	166	247.79	11.15	153.97	1.12	225.79	1.35364
RGMA	1.7	0.89	4.92	0	0	0	0	1.66	0	0	9.46	0	11.44	31.47	43.51	39.08	0	0	0	0	0	0.9	157.51	12.3214	1.35282
FAM214B	2113.26	857.75	529.19	597.07	531.38	1117.39	613.79	713.15	1235.76	847.08	223.59	541.53	809.08	1578.94	365.46	209.68	330.94	95.24	264.81	399.41	184.33	350.01	676.94	618.493	1.35213
RBMS1P1	81.64	121.4	48.2	163.52	132.18	135.05	121.2	188.07	102.13	102.85	147.87	186.65	186.54	375.06	312.01	133.44	147.21	119.05	127.79	184.43	192.04	194.25	109.47	147.136	1.34997
CCL28	5.95	165.7	23.61	345.5	0	587.51	183.36	356.16	539.43	153.7	0	400.96	589.36	540.3	584.23	2.86	2.21	0	133.06	252.32	0	0	354.11	212.729	1.34475
SPI1	6918.92	3356.55	2300.71	1326.64	3307.21	4839.46	1184.07	919.53	3641.36	5834.76	5392.11	9520.51	10536.4	12614.5	6953.64	3265.37	6445.01	3555.34	3990.54	3448.72	4004.61	10519	8045.06	4968.43	1.34421
KRT79	5.95	165.7	3.93	2.52	18.51	18.06	116.54	7.49	28.78	477.27	4.73	0	0	112.78	0	0	0	0	0	0	129.46	0	1.12	44.5482	1.34007
TRPC2	18.71	20.38	0	59.54	96.05	628.8	41.96	8.32	464.22	197.61	397.49	31.11	69.81	271.46	18.65	254.48	0	0	35.57	9.05	0	4.48	3.35	107.254	1.33971
CLHC1	278.93	427.1	170.17	266.67	154.21	369.88	253.28	338.69	271.11	208.01	221.22	80.65	113.29	565.22	303.3	230.65	203.65	328.58	83	257.98	130.31	136.96	86.01	223.348	1.33952
CTNND1	5009.75	4298.48	508.54	6117.48	5072.3	1501.9	6217.9	7704.89	3918.96	4855.95	1933.02	278.83	407.4	6917.69	2205.18	1300.05	3023.83	281.91	90.9	1640.63	1580.92	2010.53	211.12	2735.02	1.33874
JAK3	90.99	3066.8	0.98	7278.08	1104.17	2275.22	1393.84	1889.82	6572.45	313.18	1902.26	12.67	272.37	4648.95	217.53	3959.23	824.58	0	1532.19	4060.85	0	174.56	3560.07	1840.99	1.33642
BMF	106.3	287.98	376.73	25.16	85.48	951.38	746.65	2089.53	157.84	23.11	184.55	959.77	902.92	1514.68	614.07	303.09	2774.8	73.34	455.84	1096.4	583.84	154.86	242.4	599.82	1.33641
LFNG	102.9	180.76	141.64	160.17	107.51	444.72	118.1	184.74	39.92	349	231.87	391.74	658.02	596.69	171.54	518.49	552.3	43.81	10.54	393.75	222.91	109.21	65.91	236.343	1.3361
ARHGEF3	2.55	75.32	40.33	121.59	15.86	3627.44	223.76	609.97	44.57	79.74	1542.63	430.92	1081.45	1736.31	933.53	867.33	904.27	0.95	1422.84	1874.85	58.3	137.85	1043.33	688.154	1.33522
BORCS6	101.2	275.58	484.93	271.7	228.24	306.23	428.87	117.33	763.18	409.09	185.73	523.09	399.39	771.11	215.05	306.9	327.62	250.48	185.76	193.48	142.32	401.03	207.77	305.68	1.33491
EVI2B	140.32	54.94	25.57	7.55	96.05	238.27	340.3	1033.53	50.14	0	182.18	3961.21	5470.19	3529	3152.38	798.71	4743.83	2775.32	1092.16	2223.34	1596.36	2390.98	427.83	1400.05	1.33378
ARHGEF17	44.22	141.78	669.85	169.39	45.82	1090.73	383.03	322.87	475.36	144.45	1765.04	245.42	434.87	1720.57	1541.39	454.64	163.81	320.96	1030.24	2434.93	1622.93	763.57	755.13	682.747	1.33346
PELI2	14.46	1107.63	228.2	1109.45	585.13	1186.21	6.22	2330.86	463.29	563.95	68.61	24.2	132.75	1335.02	600.39	546.13	616.5	482.87	50.06	35.08	9.43	977.52	529.49	530.383	1.33175
CDHR2	0.85	0	4.92	10.06	8.81	30.97	5.44	67.4	0.93	2.31	43.77	4.61	3.43	35.41	7.46	46.7	3.32	29.52	7.9	21.5	4.29	0.9	4.47	14.0709	1.33144
ALPK1	31.47	811.67	139.68	434.39	466.16	1184.49	588.93	1543.64	727.9	702.62	648.28	929.81	1414.47	1906.79	1388.49	1000.77	955.19	919.07	512.49	720.75	307.78	682.11	559.65	757.719	1.33141
PLCG2	1306.23	990.66	219.35	1178.21	1246.92	7121.56	2144.37	1551.13	453.08	718.8	864.77	3093.62	1313.76	6454.76	4156.77	5317.42	4133.97	3187.71	4350.21	3009.71	5169.73	1927.28	2981.43	2565.3	1.33123
AC006116.1	61.23	31.01	40.33	20.13	5.29	31.83	5.44	48.26	21.35	91.29	11.83	43.78	25.18	77.37	80.8	20.97	81.9	8.57	0	4.53	7.72	7.16	27.93	30.7514	1.33112
AL365205.1	197.29	121.4	273.45	384.91	164.79	278.7	232.31	347.01	374.16	350.16	164.44	455.11	252.91	578.33	185.21	92.45	384.07	141.91	139.65	168.59	156.89	93.1	103.89	230.109	1.32957
NEK6	156.48	2258.67	247.87	109.02	406.24	4415.38	340.3	877.09	309.17	21.96	1552.1	3220.36	3256.94	3889.64	2821.73	2060.63	2295.55	867.64	2188.28	3589.03	1184.84	877.26	994.18	1547.76	1.32945
PLD4	289.14	21.27	67.87	2.52	152.45	1619.75	3.88	455.19	35.28	0	2101.01	2891.99	149.92	3105.42	10783.5	585.21	4699.56	10.48	2318.7	687.93	270.06	15.22	26.81	1235.81	1.32934
TP53I3	318.9	77.98	154.43	369.82	419.46	282.14	325.54	80.72	651.77	101.7	192.83	14.98	345.61	520.63	145.44	0	239.07	93.34	413.68	0	0	227.37	109.47	207.466	1.32738
PCDH12	3.4	15.95	0	7.55	20.27	313.11	11.65	22.47	4.64	8.09	48.5	8.07	10.3	106.22	79.56	236.37	2.21	44.76	34.25	50.92	0.86	7.16	1.12	42.3277	1.32738
AC012313.2	6.8	12.41	59.02	34.38	22.91	116.13	83.91	95.7	77.99	30.05	8.28	39.17	78.96	123.27	52.21	31.45	109.58	1.9	84.32	52.05	17.15	15.22	52.5	49.1859	1.3255
CMTM4	213.45	289.76	654.11	331.24	370.99	495.47	108	1126.73	44.57	158.32	1110.84	1435.62	398.25	1492.38	809.23	843.51	895.42	541.92	1072.4	1095.26	433.81	221.1	452.41	595.564	1.32529
AP000919.4	40.82	1.77	0.98	21.8	4.41	5.16	24.09	13.31	15.78	3.47	2.37	24.2	16.02	49.83	21.13	0.95	16.6	14.29	80.36	3.39	24.01	4.48	98.3	19.895	1.32461
AC005288.1	3.4	34.56	25.57	19.29	25.56	16.34	26.42	63.24	19.5	21.96	13.01	29.96	21.74	59.01	42.26	14.3	27.67	17.14	21.08	18.1	9.43	25.96	22.34	23.5832	1.3232
PCYOX1L	471.13	1563.08	819.36	819.3	743.75	923.85	493.36	1249.06	1371.31	1134.83	395.12	1091.12	1352.67	2869.37	2585.55	2576.27	671.84	536.21	2596.69	845.21	588.13	744.77	1656.6	1146.78	1.32314
PGGHG	220.26	547.61	1326.92	483.03	242.34	1671.36	413.34	1135.89	401.09	746.54	65.06	692.46	833.12	2138.91	1187.12	982.66	2636.45	557.16	251.63	979.85	935.35	2194.94	303.84	854.91	1.32303
DENND3	572.32	2825.78	809.53	1306.52	981.68	7628.21	3480.72	1715.9	941.44	1619.03	7973.42	14658.1	7399.63	14194.7	7192.3	10137.3	10165	1923.87	10977	13998.6	2643.16	6685.07	9191.17	5673.9	1.32294
PSMG3-AS1	69.73	50.51	174.1	222.23	37.89	73.12	149.17	352	228.4	28.89	74.53	114.07	290.68	381.62	319.46	222.08	88.55	90.48	72.46	468.43	101.17	46.55	81.55	152.548	1.32288
AC104109.2	3.4	3.54	12.79	1.68	6.17	4.3	17.87	50.76	5.57	0	13.01	2.3	0	18.36	7.46	0	2.21	0.95	5.27	10.18	1.71	8.95	3.35	7.33955	1.3228
CYB5D2	59.53	248.11	166.23	140.88	131.3	102.36	354.29	357.82	367.66	128.27	152.61	176.28	236.89	514.07	139.22	169.65	231.33	49.53	223.97	144.83	69.44	586.33	289.32	205.72	1.32128
TNFSF14	7.65	0	0	13.42	7.05	53.33	41.96	91.54	9.28	26.58	26.03	580.7	136.18	435.39	294.6	262.11	128.39	5.71	2.63	1327.22	619.85	102.94	97.18	174.289	1.32083
IL18	984.77	499.76	166.23	811.75	5.29	1144.92	2.33	636.6	7.43	140.99	1367.55	533.46	18.31	1097.65	431.34	967.41	25.46	562.87	482.19	717.35	2.57	149.49	8.94	439.41	1.32078
FUK	315.5	489.13	482.96	693.51	674.13	819.77	1062.86	160.61	683.33	376.73	288.65	866.44	369.64	1449.11	543.21	664.32	1026.02	533.35	392.6	658.52	568.41	483.39	619.97	580.593	1.31957
WAS	4248.64	3734.03	583.29	1705.68	5964.97	6762.86	2817.21	829.65	1925.59	3093.62	1754.39	3811.43	3223.75	7305.87	1248.03	3531.29	4783.68	1536.24	1441.29	5237.58	1965.01	2412.46	1790.65	2927.33	1.31947
SETBP1	2.55	0	0	0.84	17.62	225.37	6.99	1296.49	1.86	21.96	7.1	2.3	5.72	187.53	1.24	20.97	1.11	5.71	7.9	21.5	5.14	0	1.12	75.1586	1.31911
PITPNM1	1591.11	1112.06	1736.1	1430.63	1164.97	2082.53	1933.04	1417.15	1022.22	2005.01	2396.76	1154.49	714.1	5354.49	1647.04	3963.05	2222.49	4016.31	3139.47	2212.03	3977.17	771.63	5502.64	2146	1.3191
FGFRL1	187.94	27.47	648.21	189.52	255.55	519.56	487.92	670.71	194.04	63.56	1382.93	829.57	1749.77	1918.59	1523.98	1105.61	1105.71	1064.79	711.42	308.89	1873.28	653.47	1366.16	769.094	1.31882
KIF27	53.58	65.57	96.4	141.72	39.65	67.1	108	409.42	84.49	67.03	50.87	260.39	121.31	360.64	134.25	173.47	182.63	287.63	241.09	287.39	114.03	35.81	159.74	144.617	1.31832
LMF1	57.83	53.17	405.26	121.59	90.77	229.67	385.37	72.4	275.75	124.81	231.87	182.05	276.94	541.61	146.68	283.07	399.56	320.96	264.81	410.72	53.15	294.51	101.65	217.39	1.31697
RNF144B	452.42	30.13	4.92	38.57	49.35	83.44	0	23.3	453.08	367.49	1.18	13.83	1.14	186.22	13.67	36.22	71.94	3.81	0	0	0	0	0	74.7495	1.31687
ZBTB34	918.44	1817.39	814.44	703.57	605.4	675.25	747.42	1678.45	324.96	889.83	550.09	1016.23	1490	2353.98	1799.94	735.8	897.63	1049.55	1105.34	926.67	501.54	974.83	565.23	944.909	1.31685
NAGK	922.69	1113.83	899.04	906.51	732.29	1437.39	713.24	902.88	1738.05	1154.47	767.77	1214.4	936.11	2799.86	574.29	1828.07	2076.39	817.17	1106.65	1331.74	1286	544.26	1732.56	1124.35	1.31626
NISCH	1359.8	5395.47	4160.75	1979.9	2665.69	3250.68	4019.15	3024.87	3711.92	2453.4	1487.03	4233.13	4202.2	9267.74	7388.71	2689.69	5084.73	3465.82	5126.18	4153.63	3899.16	3200.2	4928.47	3721.84	1.3162
ARHGAP23	3.4	0	24.59	2.52	2.64	12.9	13.21	66.57	3.71	3.47	87.54	10.37	16.02	90.49	48.48	61	42.06	54.29	115.94	73.55	75.45	9.85	72.61	36.3714	1.31496
AC003681.1	5.95	2.66	31.48	14.26	23.79	35.27	35.74	20.8	26.92	24.27	2.37	13.83	1.14	49.83	109.39	0.95	2.21	2.86	52.7	3.39	0.86	5.37	24.58	20.0359	1.31443
NPIPP1	4.25	1.77	51.15	1.68	149.81	38.71	1.55	36.61	7.43	5.78	34.31	54.15	2.29	74.75	1.24	3.81	4.43	1.9	6.59	187.82	34.29	1.79	30.16	30.0691	1.31379
LINC01881	71.43	143.55	55.08	27.67	29.96	75.7	23.31	55.75	37.14	36.98	18.93	72.59	48.06	128.52	43.51	47.66	85.23	57.14	23.71	73.55	63.44	25.96	21.22	51.7077	1.31354
MT-TY	3.4	22.15	26.56	14.26	56.4	76.56	55.16	23.3	26.92	39.29	9.46	33.41	6.87	59.01	14.92	16.2	14.39	4.76	5.27	14.71	5.14	18.8	34.63	23.7527	1.31287
DCUN1D3	216.85	254.31	240.01	154.3	173.6	246.88	236.97	234.67	368.59	624.04	295.75	521.94	677.48	802.58	228.72	139.15	531.27	216.2	118.57	367.73	315.5	434.15	519.43	323.46	1.31106
STK10	8117.14	3231.61	2528.91	3412.2	3230.55	4405.06	2921.32	4516.92	2771.4	5182.99	2473.65	3973.89	4317.79	10459.8	4634.1	2050.15	6573.41	2853.42	2474.16	10893.8	6894.68	2955.82	2332.42	4215.7	1.31101
AC015819.2	0	1.77	0.98	2.52	3.52	50.75	0	2.5	0.93	1.16	1.18	1.15	5.72	14.43	3.73	19.06	0	1.9	5.27	11.31	3.43	0	11.17	5.82045	1.30987
ARPC4-TTLL3	172.63	195.83	280.33	164.36	176.24	313.11	395.47	257.13	215.4	182.59	112.38	243.11	333.02	546.86	340.6	254.48	137.25	233.34	63.24	265.9	157.75	152.18	207.77	220.641	1.30947
DLL4	8.5	60.25	6.89	0.84	0	20.64	3.88	4.99	0.93	6.93	1.18	5.76	3.43	49.83	87.01	25.73	0	7.62	5.27	6.79	33.44	151.28	1.12	20.1127	1.30891
GLYCTK	130.96	542.29	387.55	431.87	674.13	609.88	452.18	376.13	383.45	174.5	615.16	329.52	218.58	911.43	242.4	401.26	212.51	195.24	301.7	181.04	187.76	491.44	557.41	368.044	1.30826
AC002350.2	6.8	12.41	33.44	22.64	33.49	92.9	22.53	79.89	50.14	23.11	27.21	35.72	11.44	83.93	33.56	25.73	44.27	93.34	23.71	9.05	26.58	8.95	29.04	33.9068	1.30761
AC007278.2	5.95	0	0.98	0	0	0	1.55	7.49	0	4.62	0	0	0	40.65	0	88.64	0	0	3.95	244.4	0.86	1.79	1.12	16.425	1.30736
AC068888.1	16.16	93.04	120	114.05	76.67	95.48	139.85	68.24	118.84	98.23	13.01	50.7	27.47	158.68	134.25	56.23	8.85	35.24	17.13	11.31	3.43	53.71	59.2	64.1405	1.30681
CKM	251.72	324.31	0.98	726.22	153.33	44.73	383.03	1.66	657.34	630.97	10.65	28.8	43.49	466.86	555.64	28.59	3.32	1.9	7.9	38.47	21.43	86.83	151.92	188.783	1.30626
AL512625.3	0	0	0.98	56.19	0.88	3.44	0	2.5	0	139.83	86.36	114.07	2.29	74.75	1.24	68.62	2.21	87.62	1.32	0	0	2.69	94.95	30.2359	1.30581
SSH2	1068.96	1122.69	1639.71	841.94	669.73	1657.6	693.81	1286.51	1048.21	915.26	2260.71	2315.89	1420.19	3753.26	2593.01	1787.09	3196.5	1200.99	2201.45	1422.26	1735.24	1238.01	1111.47	1519.42	1.30462
ALDH3B1	2057.14	858.63	882.31	67.09	128.66	768.15	229.98	118.17	515.29	887.52	611.61	2489.87	3145.93	2638.56	3159.84	711.02	729.39	677.16	1407.03	847.47	683.3	1694.54	844.5	1068.85	1.3037
DDB2	644.61	1054.46	1495.12	1020.56	798.38	1607.71	2394.55	1487.89	997.15	604.39	761.85	1470.19	1502.59	3092.31	1873.28	1161.85	2410.65	1084.79	599.44	1699.47	489.54	1526.25	889.18	1253.36	1.30289
CHCHD7	510.24	1952.97	1480.36	691.83	611.57	733.75	965.74	1427.97	1354.6	224.19	973.61	3193.86	2009.55	3837.19	819.17	4425.31	2178.22	805.74	911.67	3500.77	1605.79	3594.97	275.91	1556.72	1.30154
MFAP3	662.47	464.32	351.16	797.49	379.81	319.99	424.99	1095.11	122.55	711.87	657.75	627.94	679.77	1397.96	607.85	458.45	622.03	977.17	612.61	403.94	548.69	151.28	803.17	567.291	1.30116
DLG4	1086.82	1925.5	1704.63	679.25	564.86	1515.66	1147.55	507.61	736.26	1377.51	1090.73	994.34	786.2	2414.31	769.45	588.07	1051.48	278.1	891.91	367.73	228.05	2529.73	735.03	979.84	1.30099
ANXA4	782.38	2415.51	303.94	148.43	476.74	1298.03	1077.63	600.81	2436.24	1643.3	1843.11	1717.91	1480.84	2680.52	1506.58	1587.89	946.33	447.63	611.29	75.81	739.88	1427.78	368.63	1088.03	1.30079
AC133065.4	90.14	27.47	33.44	106.5	73.14	121.29	94.01	59.91	26.92	176.81	268.54	29.96	65.23	186.22	23.62	14.3	114	67.62	35.57	140.3	43.72	7.16	44.68	75.6514	1.29957
CRYBG3	885.27	359.76	645.26	806.72	192.99	257.2	269.6	808.02	129.98	780.05	5.91	420.55	699.22	1433.37	898.73	1243.81	1062.55	1015.27	1011.8	2.26	193.76	546.05	576.4	582.325	1.29951
SCPEP1	2359.03	793.06	633.46	1633.56	637.12	931.59	2383.67	1214.11	1054.71	457.63	856.49	2079.69	3460.64	3809.65	2486.11	2470.47	1591.61	805.74	1985.39	696.99	2318.23	2977.31	245.75	1548.74	1.29856
OSGIN1	109.7	16.84	216.4	27.67	36.13	267.52	20.98	4.16	47.35	85.52	15.38	69.13	18.31	170.48	33.56	68.62	12.18	4.76	46.11	93.91	30.01	98.47	204.42	69.415	1.29628
AC008105.3	92.69	178.11	2.95	483.03	168.31	277.84	316.99	1288.17	462.36	354.78	184.55	407.87	192.26	733.08	177.76	208.73	552.3	327.63	172.59	138.04	175.75	216.63	188.78	298.551	1.29599
SMIM14	40.82	15.06	41.31	80.5	0	13.76	6.22	79.89	81.7	3.47	17.74	445.9	581.35	456.37	262.28	762.49	633.1	372.39	159.41	112.02	191.19	139.65	49.15	185.882	1.29582
FURIN	11567.2	8355.05	9231.36	11308.3	4711	4363.77	8921.68	5884.97	8256.65	4598.24	2116.39	3970.43	1892.82	13595.4	2151.72	2976.57	7403.52	1985.77	3928.62	5656.22	3681.39	1311.41	7569.2	5538.29	1.29561
RAB11FIP1	3844.69	465.2	609.85	1516.16	534.02	1390.94	1449.78	401.1	454.01	2379.44	1101.37	5978.69	1304.61	4475.84	1018.06	914.04	6802.52	396.2	1293.73	3423.83	1394.88	1628.3	1825.28	1823.94	1.2951
SAMD9L	1128.49	493.56	777.07	385.75	341.03	264.08	351.18	536.74	787.32	530.43	747.66	403.26	1084.88	1451.73	1051.62	316.43	161.6	561.92	142.28	2027.6	313.78	140.54	471.4	591.755	1.2947
PLEKHA5	759.41	1297.25	334.43	28.51	122.49	216.77	365.94	0	4.64	0	603.33	191.26	0	670.13	216.29	75.3	27.67	0	537.52	908.57	25.72	51.02	247.99	273.369	1.29359
PPP1R3D	359.72	461.66	294.1	260.8	253.79	495.47	308.45	662.39	233.97	535.06	804.44	654.44	667.18	1123.88	757.02	371.71	389.6	244.77	587.58	353.02	481.82	400.14	513.85	458.681	1.29293
NR6A1	773.87	440.39	433.78	113.21	74.9	791.38	115.77	704	111.41	416.03	244.88	414.79	627.13	957.33	162.84	508.96	281.13	335.25	1003.89	3.39	399.52	158.44	484.8	390.898	1.29222
MAPK14	2938.16	5638.26	2113.82	5335.08	4247.48	4015.39	4085.19	8059.38	4807.48	3710.72	4999.36	11009.1	9443.51	13103.6	8737.42	5241.17	4264.58	2689.6	4902.22	9144.55	4981.97	3912.75	3516.5	5354.26	1.29121
SUSD6	2805.5	1626.88	1713.48	1373.6	1585.31	2676.93	4095.29	1991.34	1090.92	1261.95	1553.28	951.71	802.22	3687.69	800.53	801.57	996.14	275.25	1351.7	2270.86	703.01	762.68	1688.99	1508.14	1.28994
AC009948.4	13.61	28.36	18.69	5.03	15.86	18.92	13.21	10.82	40.85	28.89	26.03	33.41	52.64	69.5	192.67	20.97	11.07	0.95	5.27	45.26	6	35.81	1.12	28.4291	1.28965
ADAM12	0	0.89	0	1.68	9.69	0	4.66	4.16	29.71	0	41.4	0	0	180.97	1.24	14.3	0	0	1520.33	0	0	0	1.12	74.0536	1.28911
LYRM9	64.63	335.83	78.69	103.15	164.79	201.29	104.11	282.1	280.39	43.91	37.86	27.65	44.63	245.23	87.01	113.42	24.35	15.24	79.05	52.05	10.29	38.49	18.99	100.36	1.28895
PLEKHM3	196.44	482.04	110.17	355.56	215.9	380.21	246.29	635.76	201.47	196.46	308.76	886.03	621.4	959.95	689.89	239.23	772.56	707.64	146.24	475.22	455.24	181.72	146.33	393.207	1.28767
ZNF75D	254.27	94.81	447.55	192.04	219.42	398.27	414.89	485.14	287.82	313.18	351.35	617.57	655.74	915.36	268.5	545.18	465.97	560.02	442.66	260.24	395.23	375.07	204.42	374.97	1.28756
LRPAP1	4780.99	1407.13	3497.78	1834.82	3630.62	2254.57	4001.28	1417.15	4385.97	2456.86	3378.65	14404.6	11338.6	13741	4696.25	13650.5	14845.8	1743.86	6952.16	1441.49	8132.67	2539.57	11102.5	5631.54	1.28688
TUBBP5	5.95	26.58	6.89	0	0	0	12.43	0.83	1.86	2.31	0	0	101.85	23.61	14.92	24.78	4.43	0	0	5.66	0	4.48	0	9.68045	1.28625
NCKAP5L	1040.05	1076.61	1346.59	912.38	649.46	1137.18	1558.56	1243.23	1464.16	857.48	1101.37	262.7	899.49	2604.46	1566.25	553.76	815.73	1614.33	1291.1	1031.9	1203.7	1043.76	825.51	1067.97	1.28612
C10orf35	23.81	6.2	1.97	0	0	25.81	14.76	0.83	7.43	3.47	0	0	5.72	39.34	126.79	0	16.6	0	9.22	73.55	0	8.95	30.16	16.1486	1.28458
STAT6	4356.64	3540.86	1460.69	3027.29	2507.95	5250.63	6843.35	2981.6	6016.31	5018.89	4523.79	7665.49	8490.24	12597.4	10163.2	2051.1	9620.48	4522.04	4883.77	1616.87	5143.15	10916.5	3226.07	5173.95	1.28379
ST3GAL5	199	23.92	68.85	75.47	388.62	596.98	80.8	364.48	370.45	181.43	512.24	266.15	113.29	818.32	149.17	781.55	577.76	56.19	1169.89	949.3	120.88	227.37	120.64	336.11	1.28373
FAM13A-AS1	90.14	97.47	66.89	22.64	85.48	168.6	89.35	300.41	127.2	63.56	93.46	209.7	100.71	318.67	179	124.86	339.79	163.81	192.35	100.7	131.17	63.56	69.26	130.914	1.28344
TSTA3	0	6.2	62.95	0.84	8.81	26.67	0.78	0	34.35	0	43.77	1.15	29.75	43.28	18.65	33.36	30.99	5.71	57.97	0	27.43	1.79	0	17.7805	1.28341
ARHGEF1	5306.55	9950.92	7508.04	4930.88	5097.85	7258.33	6317.35	5241.72	11882.2	10765.8	2642.82	10850.1	7622.79	17471.9	10871.7	7905.12	7873.92	7734.51	5143.31	7623.85	2493.13	7785.22	5156.35	7180.12	1.28296
CMTM7	1040.9	499.76	598.05	150.11	74.02	1972.43	459.95	426.89	174.55	699.15	1850.21	510.42	282.66	2081.21	1553.82	1164.7	136.14	144.77	2155.34	1548.98	781.03	1144.02	1458.88	855.763	1.28214
MGRN1	2771.48	1298.14	2375.46	1576.54	2414.54	3996.47	3561.52	1035.2	2102.92	3156.02	5412.22	4312.63	4247.98	7051.45	2661.38	3068.07	4218.09	3489.63	2213.31	2930.51	2515.42	2222.69	2219.6	2899.99	1.28187
ITGAV	1019.64	2691.98	469.19	890.58	873.29	2245.97	617.67	4.99	429.87	429.89	753.57	579.55	389.09	2348.74	2254.9	630.01	325.41	698.12	2218.58	1700.6	672.15	266.76	1094.72	966.206	1.28148
RAB3D	1155.7	59.37	1613.15	1092.68	30.84	143.65	40.4	933.67	3000.73	541.99	126.58	4310.33	3570.5	2929.69	1405.89	1423	3799.71	506.68	11.86	43	207.47	1652.47	852.32	1205.55	1.28106
RNASEK	334.21	459.89	400.34	208.81	310.19	149.67	397.8	97.36	726.97	419.49	188.1	615.27	302.12	820.94	289.63	284.03	460.44	208.58	239.78	225.16	257.2	507.56	350.76	337.88	1.28077
FGD6	778.97	99.24	150.5	517.41	91.65	67.1	206.67	360.32	120.7	182.59	44.95	4.61	98.42	365.88	9.94	167.75	36.53	74.29	48.75	131.25	101.17	10.74	10.05	150.618	1.28047
HOTTIP	2.55	70.89	43.28	48.64	0	0	0	401.93	0	0	2.37	1.15	49.21	291.13	329.41	505.15	19.92	60	27.67	0	234.05	841.45	0	119.894	1.2799
AC124319.2	2.55	2.66	24.59	10.9	5.29	6.88	23.31	68.24	11.14	23.11	9.46	8.07	4.58	35.41	23.62	12.39	4.43	23.81	5.27	5.66	22.29	3.58	18.99	14.5827	1.2799
NRIR	23.81	6.2	2.95	34.38	5.29	4.3	36.52	12.48	33.42	4.62	18.93	1.15	4.58	38.03	9.94	6.67	13.28	2.86	11.86	78.07	6	1.79	25.69	15.6723	1.27892
SLC25A41	0	2.66	3.93	0.84	2.64	23.23	7.77	0	0.93	53.16	0	20.74	16.02	28.85	18.65	41.94	22.14	1.9	18.44	0	10.29	10.74	5.59	11.8914	1.27866
AC018638.8	44.22	39.87	101.31	46.96	23.79	36.99	33.41	83.22	15.78	30.05	136.04	107.15	62.94	167.86	151.65	51.47	114	86.67	114.62	53.18	90.02	19.69	79.31	69.1973	1.27847
CCR10	25.51	0	26.56	5.03	0	7.74	21.75	10.82	1.86	2.31	3.55	1.15	141.9	43.28	64.64	27.64	9.96	2.86	1.32	5.66	20.58	10.74	1.12	17.85	1.27778
MAP3K11	4135.53	2481.08	2514.15	2949.31	6305.12	8554.64	5146.49	2123.65	6358.91	4391.38	4636.17	2419.59	3724.99	8682.85	2268.57	2950.84	1956.86	2181.02	4174.99	2222.21	2286.51	2081.25	3000.42	3584.71	1.27631
TCP11L2	59.53	87.72	167.22	322.02	6.17	67.1	102.56	64.91	30.64	42.76	13.01	63.37	14.88	180.97	21.13	8.58	197.01	43.81	67.19	118.8	38.58	87.73	18.99	74.7141	1.2763
TNFRSF1A	4021.58	1352.19	2466.94	4220.6	3608.59	4548.71	3906.49	1973.03	5473.17	2931.83	10455.4	4437.07	2595.48	11199.4	6388.05	5792.07	3562.85	5080.15	8435.61	3613.92	3734.55	4380.92	8813.6	4626.94	1.2753
MRPL45P2	93.54	216.21	180	102.31	138.35	53.33	189.57	265.46	151.34	158.32	199.93	127.89	122.45	360.64	123.06	113.42	135.03	335.25	57.97	71.28	162.89	200.52	80.43	149.025	1.27501
MTMR10	61.23	108.1	25.57	59.54	59.92	215.05	108.77	201.38	34.35	71.65	156.16	160.15	76.67	276.71	279.69	114.37	130.6	52.38	61.92	192.35	96.02	128.01	121.76	114.347	1.27495
RCBTB2	814.69	574.19	6829.33	306.08	159.5	1310.94	527.55	245.48	119.77	455.32	339.52	918.29	0	2426.11	473.6	953.11	1845.07	280.96	997.31	2029.86	759.6	811.02	1311.43	1002.85	1.27454
ITM2B	4545.43	9982.82	10212	4831.93	2626.03	5125.04	4611.18	3133.05	3016.51	3310.87	5535.25	7625.16	3771.91	14339	9513.08	6294.36	5406.82	5467.78	6780.89	10187.8	7328.49	6644.78	4474.94	5928.46	1.27421
AC018475.1	30.61	107.22	269.51	188.68	374.52	360.42	435.09	198.88	169.91	206.86	159.7	146.33	196.84	515.38	275.96	105.8	224.68	189.53	196.3	109.75	87.45	331.21	323.95	213.145	1.2738
USP9Y	937.15	1417.76	0	1036.49	315.48	0	0	0	0	4.62	636.45	0	2.29	667.51	269.74	0	1458.79	0	0	0	0	0	0	276.308	1.27251
AC112484.1	3.4	0.89	4.92	1.68	0	15.48	0	46.6	12.07	0	2.37	0	8.01	30.16	19.89	11.44	0	142.86	0	2.26	0.86	0.9	1.12	12.4886	1.27202
UEVLD	510.24	333.17	255.74	182.81	346.32	150.53	344.19	366.98	69.63	392.91	146.69	672.88	411.98	813.07	477.33	488.95	572.23	533.35	194.98	117.67	235.77	467.27	136.28	336.723	1.27182
DMXL2	6.8	484.7	111.15	1.68	431.8	99.78	492.58	2711.15	188.47	3.47	291.02	5659.53	8117.17	6651.47	4734.79	5680.56	7775.41	4723.95	1584.89	1504.86	7014.71	8229.22	777.47	2755.69	1.27126
WWC3	944.8	440.39	466.24	1606.73	401.84	762.99	2.33	1143.38	773.39	788.14	912.09	8.07	21.74	1843.84	147.92	2211.22	333.15	0	728.55	5020.34	94.31	13.43	0	764.593	1.26995
RALGDS	1800.31	1396.5	3434.83	1406.31	1762.44	3075.2	5022.18	3387.69	3243.05	2194.54	1417.23	2471.44	2699.62	5692.83	1267.91	1066.53	2475.96	1647.67	3003.78	3153.41	1458.33	2105.42	2522.32	2364.21	1.26779
SMAD7	68.88	1.77	115.08	129.98	3.52	192.68	17.09	370.31	17.64	283.13	40.22	286.89	212.86	574.4	452.47	376.48	84.12	1056.22	38.21	234.21	138.03	963.19	166.44	238.61	1.2674
UBE2Q2P1	16.16	53.17	122.95	61.22	29.08	75.7	118.1	155.61	56.64	19.65	67.43	69.13	48.06	190.15	72.1	109.61	218.04	83.81	117.25	138.04	49.73	24.17	32.39	79.0018	1.26718
TRIM66	380.98	1062.44	733.79	465.41	418.58	709.66	1344.89	347.01	532.93	503.85	492.13	1447.14	486.37	1639.26	458.69	317.39	716.11	917.17	757.53	1240.09	751.88	589.91	311.66	681.164	1.26697
PCNX1	653.96	455.46	875.43	1070.87	777.24	1235.24	146.84	1524.5	594.2	318.95	2587.22	3832.17	3909.24	6365.58	4888.93	4240.4	6093.05	4486.8	3574.23	4404.82	4927.96	3784.74	3898.54	2649.13	1.26478
ORAI3	130.11	570.65	320.66	534.18	267.01	1419.32	1083.06	1968.04	831.89	728.05	417.6	1116.47	1682.25	1866.14	766.96	362.18	672.95	300.96	316.19	462.77	546.98	2419.62	168.68	776.663	1.2647
KIAA0513	246.62	296.84	451.49	184.49	69.62	43.87	407.9	576.68	144.84	43.91	3.55	81.81	42.34	385.55	54.69	395.54	222.47	19.05	6.59	130.12	60.87	45.65	3.35	160.559	1.26382
AC073046.1	31.47	34.56	21.64	26	13.22	29.25	37.29	47.43	12.07	31.2	42.59	69.13	21.74	90.49	22.37	45.75	43.17	104.76	54.02	16.97	61.73	7.16	55.85	37.6986	1.26325
PCSK4	22.96	177.22	325.58	83.86	38.77	141.93	153.06	244.65	116.06	114.41	34.31	116.37	200.27	381.62	517.11	193.48	464.86	76.19	71.14	133.51	32.58	192.46	46.92	158.986	1.26323
GSTK1	2837.81	2384.5	3707.3	2417.64	2370.48	3642.93	2964.83	1664.3	4231.85	2087.06	3586.85	5490.16	2993.73	7729.45	2750.88	4767.47	5462.16	1994.34	4377.87	1723.23	3338.46	4462.38	1617.5	3221.53	1.26262
AC110285.7	0	15.06	0.98	46.96	6.17	332.9	266.49	48.26	21.35	0	81.63	38.02	2.29	247.86	55.94	68.62	245.71	98.1	496.68	43	268.35	93.1	43.57	103.326	1.26232
NPTN-IT1	61.23	56.71	66.89	19.29	28.2	67.96	60.6	76.56	6.5	52	79.26	94.48	62.94	169.17	91.99	88.64	157.17	86.67	114.62	97.31	78.02	28.65	77.08	70.5805	1.26113
CTSS	1896.41	3797.83	596.08	1335.03	1096.24	1357.39	909.03	435.22	1447.44	1840.91	1510.69	3608.64	3658.62	4588.62	2400.33	1230.47	3758.76	2275.3	833.94	2320.65	1380.31	3093.68	1403.03	1917.55	1.2588
KLF10	739	2468.68	5532.91	852.84	828.35	2938.43	1303.72	785.55	626.7	741.91	1028.03	1429.86	1651.36	3232.63	1356.17	633.82	711.69	1231.46	521.71	1753.78	1144.54	622.14	818.8	1350.97	1.25871
IGF2R	5039.52	569.76	7667.39	2934.21	240.57	1439.97	4391.3	4117.48	905.23	2470.73	1.18	12448.2	12017.2	12454.5	18601	3720	12916.6	5772.55	4800.77	1762.83	7815.46	4126.69	1057.86	5218.94	1.25483
SASH3	32.32	1147.5	0	903.16	2064.7	8653.57	2457.48	2741.11	1144.77	278.51	3928.74	1299.67	2502.78	4975.49	780.64	3448.36	1879.38	2754.37	332	3522.27	3636.81	1944.29	416.66	2084.96	1.25482
LINC01140	163.28	1245.86	16.72	6.71	5.29	4.3	25.64	112.34	25.07	50.85	69.8	228.13	256.34	339.66	423.88	6.67	32.1	5.71	259.54	40.73	0.86	14.32	139.63	142.444	1.2537
ACOT11	483.88	1096.99	91.48	291.83	598.35	1724.69	459.18	722.31	295.25	344.38	1289.47	669.42	1.14	1390.09	591.69	821.58	21.03	81.91	1385.95	686.8	103.74	567.53	499.33	583.088	1.25339
HPSE	60.38	625.59	307.88	9.22	185.94	1273.09	40.4	15.81	24.14	77.43	250.8	229.28	128.17	679.31	477.33	182.04	9.96	158.1	928.8	2.26	2.57	1107.31	174.26	285.035	1.25293
AC010883.1	22.11	22.15	21.64	25.16	4.41	36.13	21.75	60.75	37.14	6.93	15.38	4.61	16.02	56.39	19.89	35.27	12.18	30.48	27.67	35.08	18	41.18	6.7	23.665	1.25268
ADGRE2	460.07	1196.24	3955.17	371.49	600.99	2929.83	761.41	1135.89	1056.57	2201.47	2990.62	2261.74	1029.95	3508.02	979.53	1860.48	2328.75	398.11	322.77	2432.66	1588.64	1033.02	498.21	1472.44	1.25245
TRIM8	2818.25	2552.86	9363.16	1514.49	1619.68	5789.12	1974.22	1446.28	2022.15	1614.41	975.97	1613.06	1890.53	5591.85	1986.4	1428.72	1725.53	1442.9	3865.39	2221.08	1760.11	1548.63	476.98	2347.72	1.25206
DOK2	1116.59	1882.08	255.74	374.85	1733.36	2216.72	2758.16	648.25	286.89	533.9	480.3	3783.78	585.93	3160.5	989.47	1205.69	3029.37	39.05	1068.45	377.91	81.45	3953.93	1797.35	1327.24	1.25173
RORA	98.65	2.66	177.05	156.82	4.41	360.42	27.97	1515.35	56.64	9.25	1.18	0	13.73	264.9	2.49	0	1.11	0	2.63	2.26	0	17.9	1.12	111.438	1.2492
ACAP2-IT1	18.71	16.84	4.92	29.35	11.46	67.96	8.55	44.1	7.43	8.09	16.56	19.59	21.74	69.5	49.72	77.2	32.1	21.91	30.3	46.39	30.01	18.8	62.56	29.2859	1.24681
PTK2B	7540.57	3127.94	2632.19	2138.39	2818.14	8764.53	5313.54	959.47	1576.5	6262.35	9188.36	14828.6	5661.3	13574.4	4846.66	4507.27	10614.4	1290.51	5904.79	2920.33	2524.85	19399	3036.17	5720.72	1.24662
TOLLIP	1289.22	648.63	2133.49	1111.13	1139.42	1513.94	1412.49	933.67	2213.41	1785.44	975.97	2062.41	2247.58	3308.69	1156.04	629.05	1577.22	1045.74	1584.89	1312.51	1100.82	1789.43	1016.52	1394.5	1.24651
HCST	429.46	1648.15	193.77	843.62	1418.76	1308.36	371.38	532.58	3134.43	563.95	1028.03	604.9	595.08	2162.52	1088.91	1720.37	1509.7	453.35	104.08	1055.66	336.08	71.61	1044.45	911.667	1.24613
LTBR	3195.83	2730.08	1813.81	1851.6	3503.73	1224.92	2934.53	1167.51	4528.95	2894.85	3359.72	1933.37	1828.74	5595.79	2484.86	2425.67	1366.92	663.83	2065.76	746.77	1419.75	4769.42	3087.55	2363.55	1.24338
PTPN12	3261.31	2684.89	3130.89	1344.25	2634.84	2180.6	1947.03	2533.9	1305.39	1716.11	2554.1	3279.12	3442.33	5709.88	5291.68	2317.97	1558.4	1431.47	137.01	1718.7	3036.68	5344.11	211.12	2411.9	1.24329
WASHC2C	1065.56	591.03	782.97	1070.87	1785.35	1630.93	2330.84	1715.06	1837.39	1560.1	1864.41	1742.1	1469.4	3918.49	1773.84	1096.08	2098.53	997.17	2990.6	1940.47	2457.98	2281.77	1332.65	1655.23	1.24326
PCDHGB2	3.4	0	1.97	8.39	0	58.49	8.55	15.81	4.64	0	39.04	13.83	70.95	78.68	3.73	52.42	110.68	23.81	5.27	0	50.58	0.9	259.16	33.2555	1.24241
LINC01772	18.71	19.49	8.85	38.57	22.91	7.74	13.99	24.13	12.07	35.82	9.46	12.67	14.88	62.95	0	37.17	47.59	49.53	102.76	27.16	22.29	5.37	54.74	26.6318	1.24106
AC007336.1	56.98	23.04	12.79	17.61	15.86	50.75	7.77	0	25.07	15.02	56.78	66.83	5.72	103.6	16.16	46.7	42.06	26.67	52.7	245.53	72.02	31.33	77.08	43.8395	1.24072
RIN3	3071.67	1564.86	1891.52	2857.06	3745.18	6005.02	6778.08	2196.88	1994.3	3726.9	2073.8	1243.21	985.32	5683.65	793.07	61	750.42	1234.32	1179.11	3018.76	1822.69	973.94	4949.69	2405.31	1.2406
BPI	0.85	0	0	0	0.88	1.72	1.55	59.08	0	0	5.91	37958.8	5.72	4111.27	24.86	0.95	133.93	0.95	35.57	9.05	18.86	21.48	10.05	1740.46	1.24011
ARHGAP30	1205.03	3219.21	384.6	483.03	2036.5	8057.45	3317.56	5138.53	2554.15	4465.35	3363.27	4833.42	11624.7	10572.6	7296.72	4075.51	6276.78	5052.53	2142.17	7041.14	2061.89	9818.13	4052.69	4477.29	1.23963
EPX	14.46	0	0	2.52	0	0	177.14	6.66	3.71	13.87	274.46	9075.76	21.74	2276.61	78.31	1.91	16.6	35.24	0	2.26	11216.5	1.79	284.85	964.899	1.23844
PHF11	410.75	552.04	245.91	587.85	548.12	905.79	452.18	150.62	349.09	300.46	1063.52	858.38	342.17	1346.82	550.67	679.57	1144.45	426.68	1060.54	448.06	434.67	381.34	671.35	571.1	1.23774
KREMEN2	222.81	84.18	741.66	26	57.28	219.35	174.04	13.31	33.42	10.4	495.68	16.13	34.33	432.77	940.99	315.48	7.75	110.48	55.33	110.88	99.45	146.81	125.11	183.676	1.23644
STK11IP	1900.66	1000.41	1751.84	823.49	1025.74	1872.65	1628.48	972.78	895.02	873.65	512.24	1171.77	696.93	2641.18	1541.39	673.85	1483.14	1304.8	720.64	777.32	950.78	1271.13	818.8	1121.25	1.23607
CRK	93.54	108.99	223.28	176.1	43.18	109.24	177.14	77.39	61.28	100.54	60.33	71.44	64.09	234.74	119.33	147.73	107.36	82.86	102.76	67.89	65.16	26.85	106.12	99.6636	1.23592
DGAT2	8.5	72.66	589.19	541.73	301.38	664.93	5.44	522.59	133.7	161.79	31.94	1444.84	986.47	1100.27	837.82	884.49	460.44	340.96	826.04	95.04	702.16	549.63	127.34	467.685	1.23425
SNX10	13.61	194.94	76.72	593.72	97.82	833.53	334.86	1042.69	40.85	27.74	370.28	3114.36	3333.61	2837.89	3729.16	4649.29	585.51	1036.22	740.4	2739.29	2044.74	921.12	20.11	1206.39	1.23412
TECPR2	985.62	655.72	1291.5	811.75	423.87	464.51	687.6	590.83	363.02	473.81	540.63	751.22	432.58	1400.59	569.32	611.9	332.05	431.44	848.44	346.23	575.27	253.33	660.18	595.492	1.23388
IL1RL1	387.79	1954.74	135.74	51.15	123.37	21.5	33.41	423.56	591.42	1104.78	196.38	18.43	1.14	670.13	0	1.91	0	46.67	2.63	673.23	291.49	0	217.83	285.326	1.23183
EPG5	888.68	2001.7	1766.6	1298.13	1135.01	951.38	1212.81	1361.4	868.09	1288.52	1980.34	1690.26	1708.58	3501.46	1292.77	1445.87	1987.85	2189.59	1723.22	2283.31	957.64	1341.85	1452.18	1492.08	1.23063
AC011462.4	39.12	49.62	110.17	18.45	18.51	29.25	17.87	78.22	49.21	17.33	15.38	10.37	29.75	76.06	34.81	17.16	48.7	30.48	28.98	24.89	4.29	20.59	20.11	32.4209	1.23021
TSHZ1	1148.05	1461.18	426.89	1070.04	1426.69	3219.71	2086.1	1772.48	517.14	814.72	3492.21	1202.88	920.09	3639.16	739.62	2947.03	992.82	2418.17	1632.32	2855.83	1032.23	456.53	1495.74	1551.29	1.23013
ZZEF1	1294.32	1497.51	2244.64	3145.53	1333.28	1147.5	2888.69	1303.98	2283.97	1872.12	1902.26	3191.55	1251.96	4739.44	2152.97	2940.36	3001.7	1781.96	2420.15	1657.6	1624.65	1837.77	1677.82	2020.56	1.22996
HK2P1	62.93	140	153.45	58.7	45.82	89.46	122.76	30.79	18.57	54.31	115.93	73.74	50.35	207.2	45.99	74.34	108.47	103.81	90.9	92.78	153.46	97.57	159.74	88.3577	1.2296
PIP5K1C	678.63	902.94	2055.78	663.32	1807.38	2948.75	3915.03	1388.03	1103.92	470.34	2022.93	2111.96	1013.93	3591.95	1269.16	2241.72	1960.18	1120.03	2146.12	1731.15	497.25	894.27	764.07	1532.13	1.22923
SLC4A11	11.06	21.27	300.01	337.11	1.76	99.78	8.55	476.82	148.55	1.16	463.74	717.81	155.64	622.92	425.12	267.82	154.95	434.3	951.2	46.39	18.86	117.27	686.99	265.735	1.22906
C1RL-AS1	465.17	430.65	173.12	216.36	199.16	185.8	576.49	1169.17	259.96	76.27	167.99	145.18	45.78	725.21	329.41	362.18	205.87	107.62	729.87	345.1	89.16	153.97	371.98	309.375	1.22904
CECR6	0	0	76.72	5.87	0	126.45	4.66	208.87	0	0	21.29	1040.42	294.11	1425.5	1758.92	1029.36	130.6	67.62	104.08	20.37	161.18	8317.84	20.11	608.567	1.22798
BICD2	855.51	1552.45	1847.25	1402.95	1402.9	2567.68	2442.72	2465.66	1332.32	1423.73	1347.44	1886.13	1972.93	4293.56	1527.71	878.77	1275.06	1847.67	2134.26	2403.24	2643.16	2211.94	2911.06	1833.3	1.22773
TNFRSF10D	231.31	527.23	1957.42	298.54	501.41	472.25	227.65	26.63	763.18	273.88	475.57	1752.47	718.68	1595.99	479.82	170.61	1899.3	344.77	757.53	177.64	216.05	2220	501.56	681.523	1.22762
SLC5A2	0.85	5.32	9.84	15.93	7.93	28.39	56.72	24.96	34.35	23.11	0	0	3.43	27.54	6.22	4.77	0	1.9	0	1.13	0	6.27	27.93	11.775	1.2258
TRERF1	665.02	1589.67	106.23	824.33	207.09	1115.67	166.27	1219.1	252.54	402.16	971.24	4740.09	2002.68	4422.07	6057.4	2136.88	2301.08	3744.87	3557.1	415.25	5816.16	2155.55	1151.69	1890.82	1.22571
SYTL1	767.07	330.52	1800.04	2295.21	567.51	5066.55	3586.39	1187.48	2750.05	2418.73	2454.72	6227.56	1304.61	6071.83	4502.34	1016.02	2000.02	8483.1	1156.72	2611.43	3649.67	8.95	2952.39	2597.14	1.22521
CEBPA	28.06	6.2	395.42	15.93	393.9	1708.35	24.09	303.74	3495.59	6.93	6978.51	25235.2	21380.7	14875.3	22966.6	7565.82	10565.7	4531.56	592.85	1642.9	7025.85	24290.2	908.17	6366.47	1.22436
MIR221	11.06	7.09	2.95	0.84	20.27	45.59	18.65	24.13	15.78	2.31	54.42	25.35	54.93	64.26	9.94	18.11	28.78	86.67	64.55	15.84	37.72	41.18	18.99	27.5068	1.22413
JSRP1	49.32	11.52	43.28	42.77	29.96	71.4	84.69	26.63	96.56	46.23	17.74	29.96	22.89	91.8	17.4	20.97	37.63	30.48	28.98	38.47	11.15	79.67	26.81	39.2959	1.22412
TMEM88	34.87	8.86	44.26	11.74	37.01	6.88	32.63	11.65	40.85	223.04	3.55	8.07	1.14	60.32	4.97	2.86	2.21	15.24	21.08	5.66	3.43	7.16	41.33	25.8405	1.223
SH2D3C	182.84	1053.57	69.84	504.83	467.05	5204.18	296.02	3194.63	711.19	550.08	107.65	286.89	532.14	2041.87	899.97	323.11	672.95	1500.04	167.32	1951.79	363.51	19.69	193.25	875.115	1.22235
SPP1	423.5	0	35.41	4.19	13.22	3.44	0.78	135.64	2358.25	77.43	63.88	18.43	122.45	449.81	263.53	17.16	175.98	0.95	0	1.13	203.19	320.47	3.35	192.835	1.22195
GIMAP6	45.07	215.32	1.97	389.1	229.12	3736.69	1068.3	275.44	376.95	92.45	173.9	324.92	329.58	1240.59	548.19	820.63	26.56	17.14	881.37	1558.04	287.21	6.27	300.49	532.032	1.22144
ZNF555	7.65	125.83	399.35	296.02	178.89	182.36	174.04	439.38	135.55	91.29	198.74	214.31	163.65	469.48	294.6	198.25	436.09	0	472.96	3.39	122.6	197.83	100.54	201.515	1.22018
PLCD1	39.97	175.45	371.81	156.82	58.16	73.12	42.73	18.31	322.17	97.07	36.67	84.11	272.37	262.28	299.58	16.2	57.55	19.05	213.43	1.13	23.15	51.02	48.03	112.632	1.21949
ADAP2	3.4	1.77	12.79	14.26	10.57	6.88	2.33	14.98	248.82	1.16	1.18	148.63	36.62	93.11	149.17	78.16	21.03	14.29	22.4	13.58	1.71	31.33	44.68	39.9882	1.21936
CACNG8	3.4	368.62	198.69	752.21	0.88	5.16	9.32	4.16	2000.8	16.18	2.37	0	0	356.7	1.24	2.86	0	0	0	0	0	4.48	0	153.199	1.21931
TSPAN31	325.71	708	438.7	458.71	441.49	28.39	725.67	399.43	439.15	446.07	479.11	547.29	656.88	1085.85	826.63	310.72	599.9	335.25	379.42	183.3	283.78	871.89	377.57	466.503	1.21887
EIF3LP2	13.61	15.06	10.82	15.93	13.22	14.62	16.32	9.15	13	17.33	16.56	17.28	3.43	36.72	14.92	11.44	18.82	56.19	23.71	9.05	9.43	19.69	7.82	15.7909	1.21747
KIAA0556	378.43	306.59	804.61	450.32	422.1	472.25	711.68	279.6	722.33	750	683.77	1083.05	468.06	1304.85	830.36	520.4	584.4	687.64	401.82	476.35	689.3	288.24	335.12	561.201	1.21729
PTCH2	132.66	97.47	60.98	129.14	28.2	82.58	25.64	50.76	115.13	45.07	39.04	34.57	24.03	177.04	33.56	297.37	56.45	99.05	213.43	21.5	39.44	12.53	37.98	76.2082	1.21606
ANTXR2	485.58	409.38	436.73	181.13	336.63	1772.86	2956.28	3768.81	232.11	1317.42	5335.33	2509.46	3155.09	4871.89	1470.53	1879.54	3632.58	5794.45	2669.15	1123.55	4341.54	974.83	1373.98	2098.04	1.21544
FLYWCH1	1596.22	898.51	3648.28	2150.97	1144.7	1918.24	1985.88	992.76	3123.28	2416.42	1210.21	1364.19	2001.54	3584.08	1390.98	1232.38	1198.69	1236.23	990.72	1292.14	794.75	706.28	670.24	1543.8	1.21512
MXD4	547.66	272.92	1855.12	747.18	1039.84	921.27	2136.6	1715.06	1685.12	1120.96	1002	1253.58	2571.45	3484.42	2276.03	1311.48	2481.49	1033.36	3650.64	632.49	1774.68	950.66	2039.75	1500.88	1.21511
SMTNL2	0.85	0.89	144.59	0	0.88	0	0	0	0	0	0	0	0	18.36	22.37	0	0	0	2.63	0	0	1.79	0	7.90909	1.21498
ITPRIP	586.78	459.89	603.95	680.93	888.27	1535.45	1238.45	1066.82	525.5	1341.68	566.66	1293.9	1148.97	2280.54	911.16	1067.49	631.99	1856.24	824.72	1475.44	1069.95	941.71	903.7	982.711	1.21454
TNK2-AS1	0.85	20.38	6.89	1.68	13.22	102.36	6.99	27.46	3.71	4.62	70.98	0	0	36.72	0	12.39	1.11	9.52	0	44.13	0.86	0.9	20.11	15.8255	1.21432
C3orf62	328.26	201.15	248.86	196.23	217.66	633.1	389.25	763.91	594.2	256.55	203.48	467.79	289.53	1087.16	289.63	774.88	713.9	579.06	1192.29	648.33	329.22	400.14	608.8	469.374	1.21176
PLEKHG3	346.12	1248.52	63.94	322.86	1198.46	4950.42	1297.5	258.8	690.76	874.81	403.4	1387.23	72.1	2397.26	918.62	102.94	665.2	232.39	1221.27	3269.95	1534.63	529.94	1208.66	1036.3	1.20995
POLE	6683.36	4097.33	5410.94	2273.41	6091.87	7413.16	8256.61	10392.7	4284.77	5751.56	10893.1	4296.5	4161.01	15695	5943.04	7130.24	6038.81	6028.75	10720.1	6367.92	10482.6	3022.07	13589	6787.68	1.20931
RAB3C	87.59	118.74	313.78	1107.77	39.65	5.16	0	116.5	271.11	60.09	456.64	0	224.3	406.54	68.37	397.45	4.43	120.96	1.32	0	301.78	0	173.14	175.854	1.20902
TRIM14	1571.55	412.92	1527.58	1355.99	718.19	2524.67	126.64	2730.29	285.96	1219.19	1310.76	4388.67	3229.47	4631.9	3049.21	1757.54	1470.96	3975.35	4256.67	2213.16	2887.5	884.42	2186.09	2003.76	1.20889
CEP164	1024.74	620.27	1030.84	1623.5	1335.05	521.28	1053.54	1359.73	1030.57	3447.24	1455.09	1328.47	749.58	2719.86	899.97	941.68	1245.17	1031.46	926.16	431.09	1350.3	1366.91	1121.53	1177.01	1.20841
SHISA5	3177.12	4632.54	6797.86	3122.89	6118.3	4877.31	4314.38	2406.58	5851.98	3818.19	4282.46	3549.88	5291.66	9679.52	3731.64	3415.01	3520.8	1970.53	4034.02	4162.68	2478.55	5231.32	5414.39	4190.91	1.20767
CBY1	223.66	147.98	355.09	275.06	245.86	528.16	351.96	242.16	357.45	379.05	140.78	206.24	157.93	617.67	249.85	254.48	178.2	337.15	205.52	350.76	188.61	237.22	270.33	267.432	1.20767
ABCA10	6.8	0	62.95	0	0	0	0	12.48	2.79	0	1.18	18.43	50.35	22.29	18.65	2.86	9.96	0	0	0	0.86	25.06	0	9.65318	1.20732
SLC8B1	2887.13	719.51	1609.22	1236.07	1038.96	871.38	1073.74	707.33	2294.18	1469.96	1285.92	1852.71	1362.97	3050.34	1170.96	1754.68	1009.42	1266.7	877.42	579.31	2320.8	658.84	1023.23	1321.38	1.20692
AP000347.1	98.65	71.77	79.67	30.19	124.25	194.4	117.32	244.65	142.05	84.36	181	190.11	75.53	348.84	206.35	164.89	201.44	280.96	217.38	188.96	112.31	104.73	214.48	151.157	1.20652
AQP2	1813.92	31.01	12.79	0.84	13.22	0	89.35	19.14	17.64	50.85	0	0	0	215.07	0	0	0	0	0	0	2.57	0	0	93.2423	1.20575
DDX11L10	0	0	0.98	101.47	4.41	2.58	2.33	9.15	3.71	2.31	4.73	0	0	14.43	1.24	0.95	0	0	0	1.13	0.86	1.79	0	6.25636	1.20568
AC004233.3	24.66	6.2	41.31	26	9.69	71.4	28.75	50.76	4.64	31.2	13.01	19.59	5.72	78.68	14.92	189.67	9.96	7.62	1.32	182.17	12	0	0	34.1177	1.20548
WDR37	1032.4	1323.84	1071.17	1269.62	824.82	1422.76	978.95	1154.19	1518.93	1325.5	1275.27	2098.13	1061.99	3068.7	2318.29	1401.08	1497.53	537.16	2424.1	1104.32	593.28	1514.61	1539.31	1331.24	1.20486
AL133415.1	5.1	10.63	87.54	115.72	55.52	108.38	139.07	61.58	241.4	124.81	2.37	16.13	5.72	116.72	4.97	0	6.64	3.81	0	38.47	1.71	73.4	11.17	50.6427	1.20462
MAN2B1	7674.08	1474.47	7334.92	1859.14	6371.21	2501.45	2734.08	1485.39	3132.57	4214.57	9680.48	11748.8	4820.18	15706.8	6253.8	6028.44	14306.8	5554.45	16731.6	6108.81	5426.93	4217.11	20405.3	6821.12	1.20331
TMEM202-AS1	24.66	18.61	25.57	37.74	34.37	33.55	51.28	84.88	45.49	43.91	40.22	48.39	44.63	89.18	57.18	49.56	27.67	42.86	28.98	29.42	28.29	16.11	39.1	38.7486	1.20257
FAM84B	6.8	0	793.79	768.14	125.13	314.83	5.44	190.56	46.42	140.99	0	5.76	0	599.31	29.83	531.84	21.03	63.81	2366.13	312.29	0	6.27	6.7	260.716	1.20082
MAP2K3	602.94	1699.54	1282.65	923.28	1961.59	2740.58	2340.94	714.82	1712.05	2230.36	847.03	1316.95	993.33	3157.88	738.37	1037.94	1697.86	1251.46	715.37	749.03	1701.81	1761.68	1222.06	1374.62	1.19992
TRPS1	1.7	2.66	262.63	0	0.88	1853.72	112.66	371.14	0	0	1.18	1.15	1.14	1325.84	982.01	10.48	48.7	1.9	314.87	8149.99	0	51.02	530.6	577.201	1.19976
HSF4	56.98	140.89	501.65	337.11	156.86	1150.94	148.4	460.18	197.76	39.29	26.03	101.39	81.25	533.74	280.93	313.57	179.3	121.91	81.68	521.61	87.45	93.99	36.86	232.547	1.19862
KDM5D	446.46	6599.69	0	5334.24	4892.53	0.86	0	1.66	0	3778.9	3544.27	2499.09	0	3380.82	2747.15	0	2530.19	0	0	0	0	40.28	0	1473.42	1.1982
PDK2	150.52	465.2	682.64	758.92	588.65	904.07	916.8	1290.67	915.45	192.99	577.3	532.31	403.97	1325.84	667.52	520.4	566.69	0	993.35	891.6	2.57	249.75	441.24	577.846	1.19815
CCPG1	1073.21	707.11	416.07	931.67	294.33	547.94	167.82	530.91	194.97	487.67	300.48	441.29	802.22	1616.97	1490.42	741.52	892.1	2409.59	188.39	1522.96	452.67	713.44	198.84	704.801	1.19801
SPAG5-AS1	4.25	15.95	40.33	18.45	41.42	69.68	38.07	61.58	89.13	27.74	4.73	23.04	51.5	65.57	23.62	14.3	13.28	6.67	6.59	11.31	10.29	35.81	21.22	28.5891	1.19757
SNX18	496.64	216.21	453.45	1190.79	426.51	1614.59	267.27	815.51	222.83	411.4	427.06	1425.25	896.06	1746.8	1454.37	1191.39	1100.18	474.3	658.72	781.85	582.13	737.61	928.28	762.382	1.19613
AC010442.2	0	0	0	1.68	0	22.37	37.29	6.66	0	2.31	3.55	17.28	10.3	32.79	24.86	0	18.82	0	11.86	4.53	76.3	0	77.08	14.3132	1.19591
AC116407.4	5.1	10.63	24.59	4.19	22.03	12.9	54.39	14.15	26.92	12.71	11.83	31.11	10.3	39.34	11.19	1.91	16.6	22.86	9.22	19.24	16.29	19.69	20.11	17.18	1.19527
MAP3K12	237.26	871.04	117.05	161.01	191.22	878.26	137.52	479.32	365.81	201.08	130.13	112.91	216.29	697.67	601.64	288.79	166.02	267.63	418.95	41.86	47.15	363.44	411.08	304.794	1.19471
BAK1P1	78.24	16.84	58.03	72.96	80.19	142.79	75.36	43.27	72.42	53.16	65.06	116.37	106.43	171.79	115.6	109.61	75.26	68.57	36.89	69.02	55.73	41.18	98.3	75.0582	1.19456
ITGA11	1.7	92.15	74.76	0.84	10.57	135.05	14.76	5.83	7.43	6.93	24.84	3.46	6.87	48.52	29.83	23.83	1.11	2.86	1.32	3.39	18.86	0	0	21.1995	1.19455
TBC1D9B	117.36	61.14	187.87	145.91	195.63	112.69	313.89	225.51	77.99	332.82	240.15	231.59	146.48	439.32	197.65	162.98	221.36	209.53	254.27	130.12	120.03	93.99	444.59	191.98	1.19432
SUSD3	178.59	876.35	429.85	961.02	477.62	1035.68	1536.8	1744.19	938.66	462.25	0	1046.18	88.12	1340.26	1296.5	0	0	0	1.32	1023.98	725.3	59.98	7.82	585.919	1.19374
SIGLEC22P	47.62	113.42	0.98	105.66	190.34	86.02	337.19	87.38	96.56	266.95	26.03	450.5	146.48	381.62	59.67	265.92	618.71	332.39	32.94	85.99	79.73	139.65	100.54	166.849	1.1936
SOCS2-AS1	236.41	78.86	19.67	125.79	129.54	80	201.23	152.28	251.61	167.57	121.85	154.39	303.26	314.74	220.02	61	185.95	134.29	138.33	27.16	46.3	12.53	179.85	137.631	1.19335
AL133371.2	2.55	0.89	0	1.68	6.17	0	2.33	0.83	1.86	2.31	0	27.65	57.22	38.03	1.24	0	143.89	1.9	0	7.92	0	107.42	0	16.63	1.19335
TMPPE	22.11	64.69	59.02	63.73	62.57	199.57	90.13	178.08	22.28	69.34	97.01	250.02	85.83	266.22	217.53	111.51	151.63	171.43	172.59	96.18	137.17	32.23	207.77	116.474	1.19262
CMTM1	51.02	23.04	73.77	15.09	3.52	122.15	17.87	175.58	2.79	19.65	35.49	62.22	14.88	136.39	21.13	101.03	108.47	153.34	98.81	96.18	87.45	8.95	21.22	59.7114	1.19166
AC022400.6	51.02	18.61	26.56	33.54	22.91	36.13	31.08	64.91	34.35	35.82	23.66	64.52	61.8	107.54	70.85	54.33	42.06	98.1	97.49	47.52	29.15	44.76	46.92	47.095	1.19123
TLE4	1034.1	0	317.71	345.5	37.01	3342.72	518.22	1564.44	4.64	144.45	1165.25	2361.98	1453.38	2364.47	2145.51	1116.1	804.66	1233.37	920.89	1151.84	748.45	2067.82	323.95	1036.45	1.18986
IRF2	1210.98	1517.01	667.88	1060.81	749.04	1392.66	664.29	788.88	408.52	1238.83	904.99	679.79	1074.58	1891.05	750.8	433.67	950.76	655.26	652.14	840.68	559.84	417.15	618.85	828.973	1.18979
ZFPM2-AS1	0	12.41	0	168.56	0	245.16	0	0	2.79	0	0	100.24	40.05	80	52.21	113.42	0	0	0	0	24.01	13.43	0	35.1036	1.18838
PPM1M	96.95	1139.53	582.31	789.11	282.87	325.15	457.62	302.9	581.21	576.66	152.61	588.77	286.1	1037.33	310.76	259.25	434.98	533.35	127.79	1707.39	79.73	216.63	183.2	455.221	1.18823
SEZ6L2	7.65	23.04	3538.11	519.92	13.22	278.7	0	293.75	2457.59	61.25	5.91	610.66	1546.07	1611.72	2970.9	858.76	37.63	0	167.32	0	0.86	2182.4	15.64	708.608	1.18554
ALG1L2	64.63	28.36	3.93	57.86	61.69	110.11	59.82	34.95	48.28	9.25	198.74	19.59	12.59	103.6	8.7	39.08	16.6	9.52	64.55	36.21	12.86	62.66	43.57	45.6159	1.18342
AP001267.1	8.5	10.63	26.56	22.64	48.47	36.99	34.96	26.63	109.56	61.25	4.73	9.22	4.58	51.14	1.24	4.77	6.64	6.67	1.32	4.53	3.43	5.37	56.97	22.53	1.1826
ROGDI	899.73	414.7	240.01	602.94	447.66	406.01	1646.35	123.99	2823.4	1313.95	393.94	1419.49	1155.83	2026.13	1579.92	1455.4	496.96	601.92	433.44	422.04	1204.55	770.73	794.23	893.054	1.18191
AL513314.2	3.4	3.54	17.71	20.96	4.41	6.02	13.21	16.64	1.86	1.16	7.1	34.57	18.31	31.47	9.94	9.53	22.14	27.62	0	9.05	62.59	8.95	6.7	13.8823	1.18073
TRAF3IP2	286.59	748.76	120.99	6.71	13.22	506.66	836.77	174.75	361.16	637.91	298.12	1035.81	585.93	882.58	517.11	12.39	4.43	556.21	765.44	312.29	309.5	195.15	281.5	389.427	1.18037
TMEM191A	19.56	53.17	32.46	14.26	23.79	190.1	52.06	14.98	55.71	23.11	47.32	38.02	6.87	98.36	38.53	42.89	36.53	77.15	46.11	14.71	24.01	38.49	65.91	43.4427	1.17896
RAP1GAP2	34.02	567.11	210.5	3383.69	385.97	1194.81	427.32	1644.33	2244.05	974.19	637.64	496.59	474.92	1770.4	663.79	1360.09	604.32	108.57	1.32	1446.02	207.47	121.74	32.39	782.766	1.17742
ABCG1	0	990.66	0	3.35	0.88	775.9	1.55	1599.39	1.86	12.71	485.03	0	0	562.59	72.1	10.48	9.96	8.57	172.59	253.45	12	7.16	1055.62	248.785	1.17719
APP	25.51	0	9486.12	3335.05	7.05	147.95	26.42	1.66	44.57	0	19312.5	241.96	1445.37	15511.4	23805.7	5.72	7706.79	14959.5	27355.5	16543.2	0	1.79	26517.9	6862.28	1.17657
AL354733.3	11.06	10.63	92.46	90.57	77.55	85.16	121.98	90.7	116.06	88.98	5.91	29.96	14.88	104.91	2.49	6.67	25.46	13.33	0	21.5	1.71	12.53	102.77	46.4709	1.17475
DCHS1	108	245.45	371.81	7.55	61.69	315.69	19.42	35.78	132.77	167.57	20.11	21.89	2134.29	541.61	247.37	145.83	13.28	66.67	472.96	12.45	89.16	524.56	64.79	239.959	1.17447
PATL2	56.13	105.45	182.95	50.32	31.72	84.3	32.63	417.74	84.49	18.49	67.43	86.41	67.52	195.4	136.74	92.45	28.78	54.29	34.25	82.6	76.3	84.15	31.28	86.6555	1.17307
IER2	11055.3	4133.66	8532.98	1833.15	4510.96	11264.3	5858.96	4222.33	14593.3	9643.71	3362.08	4390.98	9355.4	14990.7	2593.01	4574.95	7933.69	15027.1	4313.32	3668.23	3280.16	7375.24	4811.18	6651.54	1.17231
SBK2	1.7	0	0	0.84	0	10.32	58.27	0	0	3.47	0	0	0	7.87	0	0	0	0	0	0	0	0	2.23	3.49227	1.1722
PKD1P6	50.17	20.38	116.07	75.47	149.81	131.61	111.88	32.45	13.93	100.54	112.38	92.17	17.17	166.55	80.8	15.25	69.73	75.24	7.9	148.22	49.73	8.06	148.57	73.9786	1.17077
CNN2P9	3.4	7.97	3.93	4.19	6.17	15.48	10.1	7.49	11.14	16.18	14.2	43.78	32.04	41.97	68.37	6.67	25.46	49.53	28.98	9.05	18	7.16	21.22	18.6595	1.16944
PLEKHN1	0	0	1.97	0.84	0	2.58	3.88	0.83	0	2.31	0	25.35	35.48	31.47	21.13	64.81	13.28	1.9	0	48.65	29.15	54.6	1.12	13.9945	1.16911
NAAA	354.62	103.67	151.48	220.55	187.7	309.67	425.77	287.09	350.95	143.3	437.71	894.1	949.84	1450.42	1231.87	963.6	2504.73	1005.74	632.37	510.29	612.99	1322.15	590.92	645.05	1.16899
LINC00852	24.66	19.49	31.48	27.67	44.94	36.13	81.58	25.8	93.77	31.2	34.31	40.33	36.62	106.22	77.07	51.47	53.13	54.29	71.14	58.84	53.15	41.18	51.38	47.2559	1.16849
DTX3L	1581.76	1843.09	2141.36	2732.95	788.69	1685.12	1608.28	2437.37	1342.53	1043.53	1301.3	1079.6	1500.3	3509.33	1665.69	1329.59	1601.57	1303.85	1126.42	3221.3	583.84	584.54	1847.62	1561.38	1.16838
PROCR	255.12	761.16	310.83	46.96	14.1	53.33	18.65	3.33	22.28	146.76	539.45	31.11	59.51	407.85	222.51	412.7	5.53	51.43	472.96	10.18	13.72	214.84	326.18	181.484	1.1682
SBNO2	36.57	60.25	124.92	44.45	66.09	110.97	98.67	49.1	32.5	28.89	60.33	137.11	120.16	174.42	99.44	81.01	90.76	104.76	61.92	62.23	33.44	69.82	135.16	77.6614	1.1673
NR4A1	415.85	468.75	842.97	46.12	121.61	24.95	480.15	163.93	128.13	99.38	5.91	319.16	675.19	533.74	116.85	104.84	67.52	329.53	121.21	21.5	120.88	418.94	136.28	237.711	1.16693
EFHD2	4650.03	798.38	3224.33	2038.6	1845.27	6956.4	3429.44	3592.4	3168.78	3269.27	2700.79	5499.38	5233.3	8390.4	4135.64	5245.94	3215.31	3207.71	1362.24	4364.08	5409.78	5124.8	3762.26	3737.91	1.16651
RALGAPA2	2888.84	781.54	1271.83	4830.25	2313.2	1202.55	1871.66	2396.6	2098.28	2385.22	6660.29	8209.32	1851.62	6604.26	2630.3	1772.79	1643.63	1734.34	3362.12	2623.88	5763.86	3373.86	3092.02	2943.55	1.16584
AC018638.4	289.14	321.65	845.92	226.42	362.18	357.84	349.63	429.39	393.66	369.8	742.92	640.62	580.21	1178.96	899.97	359.32	811.3	674.31	972.28	288.53	567.56	399.24	688.11	525.909	1.16463
ATP6V0C	1703.37	559.13	2183.66	842.78	1888.45	1903.61	2209.64	619.12	1453.01	2147.16	1889.25	1550.84	2509.65	3329.67	1615.97	1039.85	1169.91	973.36	785.2	1306.85	1614.36	1513.72	1234.35	1486.97	1.16301
ATG16L2	1677.85	3207.69	709.2	2331.27	2418.95	3679.06	1560.11	3511.68	1634.06	4911.42	7536.89	5720.6	5261.91	8887.43	5568.88	6737.56	7196.54	3176.28	2584.83	4880.03	1792.69	8841.51	2394.98	3969.73	1.16273
ADGRG5	135.21	0.89	0.98	325.37	742.87	6458.35	519	1272.36	192.19	688.75	464.92	2544.03	16.02	1952.69	615.31	128.67	1781.98	7.62	3.95	2735.9	270.06	51.92	244.64	872.772	1.16179
KIRREL2	5.1	11.52	896.09	46.96	1.76	338.92	0	224.68	5.57	1.16	1.18	14.98	59.51	272.77	298.33	364.09	2.21	12.38	40.84	4.53	0	327.63	25.69	121.96	1.16127
WASH3P	873.37	418.24	857.72	455.35	685.59	249.46	628.55	628.27	919.16	672.58	697.97	819.2	391.38	1289.12	957.15	406.98	619.82	204.77	438.71	260.24	284.63	727.77	490.39	576.695	1.16051
AC069281.2	568.07	477.61	1499.05	135.85	296.09	952.24	463.06	499.29	431.73	548.92	398.67	531.16	526.42	1400.59	883.81	1083.69	703.94	823.83	399.19	600.81	544.41	734.03	683.64	626.614	1.16039
SIPA1	7063.49	4370.25	1829.55	1661.24	6420.56	15083.5	2462.14	691.52	5669.08	4452.63	4319.13	2447.24	4760.67	9185.12	3125.03	4748.41	4329.88	2199.11	1802.27	5235.32	1664.09	4244.86	1834.21	4109.74	1.16025
ZFP36L2	3651.65	8908.87	9097.58	6707.01	6316.58	43679.9	11226.1	6913.51	4234.63	14731.9	26808	18618.2	10006.6	37624.4	21656.5	15324.2	28602.5	13639.4	17395.6	13489.4	15135.4	64523.2	9967.52	16847	1.15918
AC090114.2	56.98	13.29	107.22	88.05	87.24	155.7	121.2	477.65	112.34	34.67	54.42	101.39	180.81	297.69	159.11	143.92	153.85	83.81	151.51	188.96	93.45	209.47	157.51	133.298	1.15916
DIRAS1	99.5	56.71	907.89	183.65	197.39	876.54	1525.15	4.16	196.83	53.16	758.3	473.55	535.58	1039.95	1642.07	8.58	718.33	1.9	126.47	510.29	12.86	1162.81	205.54	466.239	1.15737
BASP1	22.11	0	852.81	2238.18	1312.14	0	55.16	1.66	290.6	343.22	1.18	5492.47	9024.67	6264.61	4742.25	1451.59	109.58	4963	1854.96	0	3881.15	25235.5	0	2812.37	1.15544
FNBP1	1877.7	1208.64	7079.18	5391.27	1042.48	8306.05	2135.05	6547.37	4514.09	1393.69	2468.92	3463.47	7424.81	10251.3	2568.15	4394.81	7841.82	2605.79	1681.06	15048.6	5408.92	5604.61	3278.57	4603.86	1.15489
MYADM	3927.18	2612.23	7595.58	3584.11	3375.07	3975.82	6129.33	4452.01	5670	6869.05	2728	7438.51	5570.9	10179.2	7683.31	1994.87	5240.79	3895.35	2559.8	2374.96	3488.49	5107.79	4404.57	4576.26	1.15338
AGTPBP1	578.28	913.57	656.08	2879.7	596.59	1771.14	923.79	1663.47	718.62	1316.26	810.35	2573.98	2093.09	3456.88	1383.52	1618.39	1871.63	2030.54	1831.25	3174.91	1114.53	2319.36	1353.88	1554.22	1.15328
PRUNE2	8.5	408.49	73.77	81.34	70.5	2.58	127.42	397.77	311.03	124.81	0	31.11	128.17	190.15	2.49	2.86	29.88	0.95	0	20.37	47.15	1.79	10.05	85.5014	1.15312
SHANK3	0.85	49.62	0.98	41.09	17.62	63.65	114.21	99.03	16.71	15.02	27.21	0	0	55.08	3.73	0	0	0	57.97	37.34	0	0	0	24.7741	1.1527
PINK1	247.47	312.79	1222.65	1309.03	340.15	431.82	877.17	867.1	3897.61	1369.42	67.43	1177.53	881.18	1880.56	1404.65	928.33	319.87	311.44	366.25	538.58	528.98	1056.29	153.04	845.854	1.15268
ARHGEF16	0	0	42.3	0	16.74	237.41	1.55	59.08	11.14	0	2.37	0	1.14	74.75	142.95	2.86	0	5.71	9.22	118.8	5.14	84.15	0	33.6618	1.15096
DGKQ	295.09	862.18	1124.29	479.67	850.38	935.03	1253.22	902.88	670.34	792.76	1324.96	967.84	587.07	2062.85	882.57	1280.03	2172.69	1226.7	666.63	403.94	1269.71	472.65	1016.52	928.961	1.15095
SNX27	1178.67	1703.97	1918.08	1240.27	900.61	949.66	585.82	772.24	697.26	1132.52	761.85	1790.5	2097.67	2933.62	1947.86	914.04	1680.15	1544.81	1761.43	880.28	1451.47	1764.36	1408.61	1321.92	1.15005
AC133552.2	4.25	23.92	14.75	5.87	29.96	36.13	33.41	56.59	54.78	31.2	7.1	8.07	19.45	44.59	11.19	12.39	9.96	9.52	6.59	43	2.57	12.53	8.94	20.0986	1.14962
NCF4	641.21	1696.88	7.87	2575.3	3533.69	2507.47	2112.52	168.09	5018.24	2438.37	563.11	1328.47	1205.04	3898.82	883.81	552.81	2075.29	145.72	578.36	1246.88	571.84	5775.58	3055.16	1758.26	1.14889
AC145207.3	62.08	16.84	273.45	86.37	173.6	86.02	176.37	46.6	587.7	265.79	10.65	152.09	128.17	271.46	50.97	20.02	54.23	52.38	6.59	3.39	19.72	121.74	300.49	122.512	1.14782
IQSEC2	636.96	753.19	1022.97	367.3	284.63	28.39	35.74	931.18	262.75	2063.95	113.57	193.57	276.94	769.8	242.4	127.72	87.44	3.81	32.94	5.66	48.01	76.98	49.15	347.511	1.14742
AC074327.1	0	32.79	23.61	4.19	7.05	0	0.78	9.15	19.5	0	1.18	4.61	53.79	23.61	0	45.75	4.43	0	0	0	0	27.75	0	10.6627	1.14682
CTDSP2	8981.16	11452.9	5066.67	8744.77	5564.9	9664.3	7437.71	9912.58	4450.03	6834.38	7383.1	3693.91	2854.11	14504.2	8472.65	4126.03	6926.48	8119.28	9432.91	3982.78	3488.49	3998.69	3949.92	6569.9	1.14253
TOB1	642.91	295.07	374.76	273.38	206.21	381.07	224.54	15.81	112.34	484.21	716.9	797.31	1029.95	1213.05	1050.38	516.59	1053.69	735.26	1295.05	383.57	442.38	531.73	528.37	549.613	1.14215
AL035446.1	312.1	41.65	195.74	6.71	3.52	308.81	191.91	154.78	0.93	4.62	54.42	112.91	447.46	346.21	451.23	314.53	0	116.19	32.94	105.23	175.75	416.25	4.47	156.916	1.14166
CITED2	4472.3	13093	9231.36	2493.11	6259.3	4868.71	10653.5	3156.35	3643.21	13106	4275.36	19245	9749.07	20071.1	11518.1	4271.86	13535.3	5882.08	7305.24	2053.62	5426.93	37077.6	8818.07	9097.05	1.14165
AGFG2	629.3	518.37	682.64	213.84	339.27	359.56	409.45	206.37	747.4	1080.51	188.1	220.07	152.2	827.5	253.58	320.25	306.59	259.06	160.73	241	389.23	255.12	327.3	375.452	1.14013
RNA5SP283	27.21	11.52	66.89	20.13	10.57	59.35	8.55	36.61	0	6.93	16.56	77.2	73.24	91.8	70.85	82.92	87.44	21.91	63.24	36.21	24.86	46.55	68.14	41.6764	1.13926
FRAT1	153.07	330.52	1042.65	833.55	511.11	485.15	457.62	596.65	661.05	555.86	401.04	685.55	627.13	1417.63	753.29	499.43	996.14	450.49	818.13	733.19	242.63	2054.4	272.56	643.691	1.13904
PTPN14	11.06	143.55	371.81	7.55	1.76	190.1	0	1443.78	0	0	15.38	17.28	1464.82	767.17	91.99	186.81	81.9	109.53	1658.66	14.71	7.72	478.91	1370.63	348.543	1.13821
ZMAT3	878.47	1248.52	892.15	1234.4	503.18	350.96	2955.51	858.78	2009.15	576.66	2684.23	530.01	228.88	2336.93	247.37	232.56	706.15	996.22	517.76	3146.62	388.37	278.4	1920.23	1062.94	1.13656
AL049840.3	145.42	69.12	157.38	230.61	165.67	153.11	240.08	287.92	57.56	156.01	179.82	267.31	220.87	431.45	223.75	204.92	301.06	266.67	193.66	225.16	161.18	114.58	296.02	196.267	1.13637
AC108010.1	77.39	68.23	204.59	75.47	46.7	48.17	78.47	117.33	26.92	53.16	192.83	241.96	106.43	283.26	231.21	87.69	223.58	232.39	245.04	73.55	167.18	63.56	173.14	128.863	1.13629
RNF144A-AS1	109.7	320.77	0	5.03	3.52	1112.23	371.38	290.42	1.86	0	46.14	157.85	1.14	411.78	0	0.95	357.5	0	50.06	685.67	0.86	0	606.56	187.347	1.13616
PRKCH	5.1	8.86	102.3	3.35	4.41	1179.33	0.78	788.05	39.92	61.25	2027.66	2.3	2.29	493.09	93.23	28.59	0	0	557.28	10.18	0	0	21.22	224.368	1.13598
ZNF438	96.95	167.47	201.64	348.01	185.94	290.75	206.67	285.43	241.4	172.19	315.86	1396.45	613.39	1241.91	1660.72	335.5	855.57	73.34	472.96	310.02	508.4	3410.57	284.85	565.185	1.13576
CARD19	328.26	783.31	531.16	293.5	428.27	2867.89	663.51	2136.96	1179.12	507.32	244.88	880.27	675.19	1853.02	893.75	848.27	578.87	622.88	342.54	1137.13	895.06	1043.76	676.94	843.584	1.13528
MCL1	9102.77	6721.97	8118.87	6091.48	5015.9	7234.24	7302.52	4900.54	8102.53	6715.35	5112.92	7243.79	11010.2	16757.2	12847	7236.04	9403.54	8811.68	7417.22	4388.98	4835.37	13610.9	6623.05	7629.4	1.13514
ARHGAP10	0	299.5	16.72	0.84	3.52	41.29	615.34	30.79	264.61	2.31	302.85	110.61	0	418.34	8.7	0.95	444.94	357.15	662.68	433.35	1.71	1.79	592.04	190.531	1.13465
TSPOAP1	798.53	136.46	485.91	212.16	37.01	161.72	923.79	504.28	931.23	113.25	5529.34	23005.7	14515.5	12977.7	10001.6	5186.84	16981.9	12505.1	17980.5	322.47	1811.55	239.9	17687.5	5912.38	1.13423
LINC02323	22.96	8.86	60	37.74	3.52	1.72	94.01	1.66	14.86	4.62	0	5.76	0	26.23	4.97	0	0	0	0	2.26	0	0	0	11.9518	1.13399
AC010761.1	4.25	3.54	39.35	14.26	37.89	52.47	84.69	21.64	66.85	48.54	2.37	4.61	0	48.52	4.97	1.91	8.85	23.81	1.32	14.71	4.29	30.44	15.64	22.1091	1.13394
AL359183.1	3.4	1.77	0	20.13	25.56	74.84	17.09	23.3	18.57	5.78	8.28	34.57	6.87	44.59	7.46	40.03	11.07	20.95	19.76	49.78	43.72	9.85	4.47	20.3295	1.13314
CBL	1286.67	5019.77	1935.78	1127.9	660.03	2769.83	1815.72	3821.24	178.26	1029.66	5544.72	3233.03	3374.81	7173.41	7189.82	5079.14	3525.22	5888.74	4388.41	3480.4	3817.71	2383.81	4436.96	3272.17	1.13241
ACBD4	178.59	433.3	76.72	190.36	192.99	317.41	496.47	432.72	246.04	231.13	304.03	221.22	290.68	584.89	397.78	206.83	343.11	231.44	233.19	204.8	89.16	255.12	299.37	266.93	1.1317
SIAE	136.92	438.62	468.21	1490.17	542.83	523.86	521.33	59.08	481.86	627.51	1187.73	1547.38	186.54	1216.99	503.44	472.74	241.29	40	785.2	1061.32	2.57	502.19	408.84	555.892	1.13044
NRIP1	4136.38	3176.67	1051.5	894.77	2131.67	20907	2223.62	4305.55	1782.61	1479.2	2911.36	8.07	1502.59	7071.12	1110.05	0	1366.92	1709.57	3074.92	14126.4	2.57	972.15	2241.94	3232.53	1.12928
ACAP2	3122.7	4661.78	1660.37	2879.7	1269.84	4114.31	1459.11	2889.23	724.19	1821.27	2289.1	2539.42	3668.92	6739.34	4104.56	6192.38	2923.11	3012.47	3518.9	5379.01	2244.5	3407.88	3899.65	3081.02	1.1292
PAM	128.41	2594.51	2536.78	1746.77	1398.49	1919.96	1166.97	2630.43	1558.86	1516.18	4778.13	407.87	2038.16	3517.2	2130.59	1545	101.83	411.44	2323.97	855.39	544.41	1287.24	1766.07	1608.52	1.12869
LINC02035	34.02	101.9	46.23	27.67	64.33	32.69	23.31	318.71	31.57	23.11	27.21	153.24	66.37	171.79	53.45	184.9	79.69	128.58	148.87	49.78	34.29	47.44	51.38	78.5791	1.12843
TMEM219	877.62	1480.68	1620.04	1210.92	1555.35	2418.87	1960.24	2880.08	3137.21	2367.88	1599.42	1775.52	2744.25	3755.88	1957.81	1354.37	1338.15	1263.85	932.75	1178.99	813.61	2279.98	1073.49	1719.14	1.12746
CARD9	2217.86	1190.92	113.12	105.66	3034.92	1533.73	2898.79	38.28	3108.43	4119.81	2177.9	387.13	1687.98	4150.61	2151.72	1408.7	646.38	3325.81	575.72	88.25	3812.57	2658.63	4525.21	1900.34	1.12706
WSB2	1836.03	831.16	1839.39	474.64	227.35	1805.55	1188.73	1356.41	1361.1	1109.4	10.65	1946.04	750.72	2365.78	1013.09	820.63	2309.93	660.97	1051.32	768.27	278.63	376.86	1828.63	1083.89	1.1261
SESTD1	1733.98	1501.94	835.1	1026.43	877.69	20.64	838.33	0	324.03	577.81	0	12.67	1.14	1231.41	1576.19	712.93	701.72	464.78	255.58	13.58	48.87	404.61	484.8	564.219	1.12598
ZNF514	101.2	271.15	473.13	249.06	171.84	223.65	49.72	1131.73	205.19	92.45	341.89	343.35	469.2	781.6	505.92	36.22	396.24	143.81	793.1	324.73	462.1	508.45	586.46	358.209	1.12563
ZNF408	1548.59	402.29	898.05	561.85	624.78	775.9	777.72	371.14	1356.46	808.94	559.56	649.83	771.32	1509.43	476.09	254.48	629.78	569.54	432.12	406.2	576.13	1069.72	699.28	691.808	1.12556
TMUB2	1046.85	1206.87	906.91	788.27	815.13	512.68	1226.02	743.94	1453.94	1215.72	983.07	1390.69	1356.1	2338.24	1691.79	967.41	1231.89	898.12	873.47	1033.03	802.46	1257.7	1189.67	1072.35	1.12465
RASA4B	2.55	0.89	4.92	3.35	0.88	52.47	4.66	9.15	2.79	3.47	10.65	10.37	10.3	19.67	3.73	10.48	1.11	3.81	30.3	2.26	0.86	7.16	22.34	9.02273	1.12436
AMY2B	11.91	131.14	58.03	67.93	29.96	21.5	38.07	333.69	29.71	120.19	30.76	382.53	268.93	313.43	232.45	81.01	522.42	151.43	297.74	38.47	10.29	211.26	93.83	143.784	1.12424
CTSB	8187.73	8486.2	5084.38	4244.08	4974.48	3089.82	6569.08	2097.85	10081	15052	3496.95	10700.3	14728.3	13556	6018.86	7372.33	7060.41	1130.51	2067.07	2428.14	3118.98	7856.83	3004.89	6220.47	1.12384
ARAP1	6703.77	7878.33	3968.94	5408.88	5407.16	11247.1	3960.1	3618.19	4979.24	8186.47	5963.5	6749.5	10923.2	12725.9	5772.74	3855.34	5594.98	3154.38	3334.46	4223.78	3371.04	7061.93	7110.08	5839.69	1.12381
IDS	2966.22	1114.72	830.18	867.94	713.79	2324.25	869.4	2410.74	938.66	2389.84	1899.9	799.62	482.93	3439.83	1142.37	2093.99	1380.2	760.97	1429.43	3754.22	1591.21	795.8	3189.21	1579.34	1.12301
TOR2A	957.56	315.45	836.08	748.02	1515.7	736.33	867.07	1458.76	1305.39	1101.31	225.95	890.64	979.6	1801.88	806.74	955.97	775.88	608.59	841.85	649.46	629.28	565.74	430.07	827.338	1.12295
FLCN	569.77	1187.38	1160.68	1031.46	1034.55	1609.43	2673.47	419.4	854.17	1436.45	429.43	1538.17	704.94	2150.71	974.55	469.88	802.44	365.72	401.82	624.57	653.29	2288.03	498.21	987.628	1.12277
AC010980.2	0	0	0	0	0	30.11	0	0	0	0	0	0	22.89	26.23	41.02	2.86	0	15.24	0	0	144.89	8.06	0	12.0486	1.12235
ATP11A	1927.87	1793.47	2075.46	1543.84	1841.75	1888.13	3546.76	13242.9	2098.28	2497.31	3463.82	6811.72	5656.72	8904.47	6033.78	5186.84	5226.4	6721.15	4269.84	3586.76	4934.82	2464.38	3208.2	4091.83	1.12179
TANGO2	1278.16	828.51	807.56	327.89	933.21	805.14	1272.64	614.13	442.87	1134.83	1322.59	680.94	283.81	1762.54	739.62	864.47	941.9	757.16	1069.77	406.2	601.85	665.1	1042.22	810.026	1.12162
ACTN1	5770.02	4535.07	12820.6	6500.71	8811.31	3810.67	11697.7	9006.37	6395.12	8892.55	2718.53	11248.8	13969.6	17532.2	16553.7	7747.86	3307.18	3589.63	5695.32	2486.97	12402.2	12323.7	6982.74	8057.56	1.12159
Z98884.2	18.71	40.76	17.71	6.71	16.74	26.67	11.65	33.29	35.28	35.82	17.74	12.67	26.32	53.77	54.69	42.89	23.24	19.05	13.17	21.5	16.29	30.44	22.34	24.7127	1.12155
YPEL4	281.49	56.71	99.35	75.47	76.67	30.97	370.6	24.96	135.55	280.82	9.46	5.76	22.89	174.42	3.73	0	42.06	0	0	165.19	6.86	25.06	50.27	80.1759	1.12132
NUCB1-AS1	5.95	7.09	41.31	44.45	22.91	29.25	61.38	17.48	205.19	55.47	0	11.52	3.43	56.39	0	0.95	3.32	2.86	0	1.13	0	5.37	51.38	25.9291	1.12087
NABP1	1644.69	2431.46	495.75	927.48	466.16	858.48	762.18	660.73	1164.27	1293.15	1498.86	1047.34	1840.18	2729.04	1069.03	1251.44	966.25	1568.62	2754.78	1570.48	516.12	934.55	1910.17	1256.01	1.11955
SH3TC2	0	20.38	0	276.73	107.51	710.52	97.12	123.16	129.98	33.51	80.44	10.37	5.72	225.56	28.59	496.57	3.32	0	158.09	1.13	0	0.9	0	103.82	1.11943
BHLHE41	4.25	85.07	34.43	6.71	2.64	21.5	2.33	2.5	5.57	0	23.66	0	42.34	171.79	4.97	92.45	1.11	1021.93	0	0	116.6	1.79	271.45	79.15	1.11798
NBPF3	291.69	418.24	1221.67	524.12	600.99	424.08	0	277.94	334.24	329.35	237.78	702.83	579.06	945.53	437.55	1123.72	8.85	290.48	501.95	531.79	461.25	1.79	284.85	435.646	1.11797
CAMK2G	2899.04	899.39	1021.99	1839.02	1512.17	3265.3	1274.19	2071.22	1188.41	1288.52	2454.72	2031.3	2620.66	4667.31	1812.37	3291.1	1886.02	1783.86	4093.3	3230.35	2521.42	1683.8	2644.08	2150.56	1.11788
SCAMP2	3397.38	4638.74	3155.48	1847.4	2772.31	5819.22	2462.14	2697	5151	4063.19	4983.98	4091.41	5457.6	7859.28	3072.83	4086.95	2171.58	1875.29	3646.69	4401.42	2801.77	3406.98	3707.52	3623.09	1.11718
AC138932.1	20.41	1.77	41.31	25.16	42.3	77.42	97.9	69.9	9.28	62.4	60.33	56.46	29.75	120.65	67.12	11.44	144.99	122.86	34.25	142.57	50.58	6.27	49.15	55.6191	1.11718
PLCXD2	0	22.15	18.69	19.29	0	22.37	37.29	29.13	0	35.82	134.86	5.76	0	87.86	14.92	104.84	37.63	72.38	35.57	159.54	31.72	9.85	99.42	40.5105	1.11691
SLC37A2	284.89	868.38	67.87	0	20.27	88.6	6.99	172.26	4.64	39.29	40.22	1270.86	1040.25	820.94	251.1	234.47	520.21	54.29	2.63	13.58	536.69	2806.33	5.59	378.61	1.11657
RALB	1034.1	2364.12	1450.85	922.44	1858.49	4758.6	1481.64	3594.89	1756.62	3617.11	4168.89	2592.42	2556.57	5189.25	3259.28	2001.54	1030.45	877.17	803.64	1859.01	4155.5	4531.31	2019.64	2395.19	1.11538
LINC01588	24.66	10.63	40.33	34.38	14.1	27.53	23.31	39.94	30.64	31.2	5.91	39.17	123.59	68.19	47.24	15.25	9.96	29.52	19.76	24.89	24.86	51.02	24.58	31.4759	1.11531
ZNF114	210.9	0.89	285.25	0	277.58	147.95	114.21	291.25	5.57	27.74	131.31	276.52	90.41	316.05	211.32	145.83	96.29	71.43	183.12	239.87	339.5	8.06	54.74	145.897	1.1152
GPR132	53.58	77.98	40.33	37.74	22.03	11.18	65.26	90.7	37.14	4.62	10.65	1478.25	1453.38	662.26	757.02	61	1617.06	93.34	35.57	74.68	128.6	455.64	120.64	305.745	1.11507
ZFYVE26	568.92	411.15	2614.49	875.48	987.85	915.25	1280.41	1073.47	718.62	673.73	1149.88	1489.78	1319.48	2277.92	1321.37	942.63	838.97	461.92	1661.3	1185.78	999.65	566.64	1109.24	1053	1.11321
AL592166.1	9.35	15.06	37.38	44.45	27.32	38.71	44.29	13.31	123.48	64.72	8.28	11.52	2.29	59.01	4.97	6.67	17.71	38.1	3.95	23.76	5.14	33.12	26.81	27.2905	1.11256
POLD4	210.05	646.85	523.29	494.77	241.45	501.49	651.86	289.59	438.23	646	489.76	760.44	733.55	974.38	524.57	406.98	543.45	163.81	499.31	254.58	198.04	333	364.16	450.692	1.11234
STAT2	1596.22	2614	2301.69	1895.2	1044.24	1632.65	1511.16	1965.54	3195.7	1701.08	1231.5	2686.9	3448.05	4477.15	4492.39	1036.99	3106.84	1672.43	1990.66	1093	1238.85	1996.21	2164.86	2073.46	1.11054
AC018638.2	202.4	202.03	775.1	145.91	317.24	450.74	298.35	272.95	448.44	305.09	427.06	441.29	361.63	818.32	555.64	248.76	471.51	463.82	466.38	165.19	318.07	482.49	522.78	379.221	1.10962
ZDHHC3	1044.3	1026.11	1014.12	1478.43	1399.38	1619.75	1560.89	1441.29	1037.07	1034.29	1365.18	3870.19	4372.72	4980.74	4585.62	3159.57	1334.83	2094.35	2103.96	1770.75	3441.34	7275.87	2751.32	2308.24	1.10957
NFKBIE	1143.8	414.7	606.9	532.5	654.75	769.01	574.16	529.25	713.04	1248.08	922.74	809.99	722.11	1994.65	926.07	1200.92	678.48	567.64	960.42	1215.2	745.88	2736.51	1681.17	925.151	1.10837
ZNF169	142.02	239.25	203.61	112.37	89.88	246.02	235.41	463.51	142.05	308.55	251.98	275.37	217.43	561.28	290.87	486.09	209.19	467.63	437.39	277.21	225.48	85.94	320.6	260.357	1.10823
ATP6AP2	4286.91	2854.13	6490.97	4494.82	5887.42	2547.9	2191.77	3544.13	4664.5	3652.94	3861.31	5277.01	5092.54	8556.95	2431.41	5997.94	2878.84	2152.44	3478.06	3466.83	3799.71	3126.8	5151.88	3969.56	1.10812
FUOM	455.82	291.53	541.98	587.85	712.02	800.84	627.77	162.27	508.79	657.55	657.75	382.53	371.93	1121.26	769.45	182.04	309.91	140.96	349.12	338.31	707.3	1425.1	463.58	520.2	1.10798
LZTS2	3004.49	1107.63	4499.12	691.83	1045.13	1105.35	5892.36	2424.89	1591.35	907.17	2512.69	1320.4	2154.89	4742.06	4938.65	951.21	2066.43	762.88	3073.6	2468.87	498.97	4219.79	1190.79	2201.3	1.10716
AC026471.1	56.13	15.95	211.48	207.13	79.31	491.17	395.47	1537.82	243.25	169.88	255.53	329.52	591.65	790.78	652.6	392.68	406.2	585.73	155.46	316.81	312.93	240.8	431.18	367.213	1.10666
HIPK3	693.93	1600.3	1527.58	1146.35	1080.37	1536.31	723.34	1862.35	682.41	1037.75	3569.11	5335.77	3172.25	5144.66	5222.06	1343.89	2730.53	1481	4084.08	2890.91	2013.88	7027.91	1798.47	2389.12	1.1066
NAGLU	1187.17	911.8	959.04	1215.95	1000.18	596.98	1395.4	1416.32	1407.52	933.75	1197.2	1033.51	1016.22	2289.72	1095.13	1512.59	974	729.55	1231.81	678.88	878.77	913.96	1117.06	1063.76	1.10599
SAMD9	1126.79	1299.03	2214.15	477.16	664.44	903.21	809.58	2414.07	734.4	992.68	1579.3	769.66	1051.7	2364.47	1057.84	497.53	884.35	1438.14	220.01	2790.21	1316.01	236.32	699.28	1098.9	1.10545
ZCCHC6	547.66	1379.66	958.05	1190.79	497.89	851.59	1077.63	1628.52	368.59	1319.73	553.64	1663.76	1416.76	2176.94	928.56	899.74	737.14	1296.23	1030.24	1277.43	842.76	906.8	919.34	1013.3	1.10325
LRMDA	0.85	50.51	28.53	211.32	68.74	0	0	0	129.05	1.16	0	485.07	733.55	549.48	427.61	667.18	336.47	163.81	598.12	0	558.12	860.25	313.89	256.101	1.10135
AC012645.3	13.61	4.43	5.9	2.52	21.15	81.72	38.07	11.65	3.71	11.56	3.55	39.17	4.58	48.52	18.65	13.34	30.99	26.67	1.32	48.65	15.43	96.68	4.47	22.6282	1.10046
UTY	1523.93	3102.24	0	2465.44	622.14	0	0	0	0	666.8	991.35	805.38	0	1176.33	769.45	0	1110.14	0	0	0	0	14.32	0	548.69	1.10023
TSPAN14	3842.99	4301.14	4782.4	5542.21	4086.21	3071.76	2988.14	2128.64	3579.15	3004.63	1025.66	2249.07	1741.76	6200.35	4977.18	3076.65	916.45	1399.09	3795.56	1268.38	2205.92	2091.99	1553.83	2892.22	1.10017
INHBA	0.85	0	1.97	0	28.2	6.02	3.11	4.16	2.79	213.79	2.37	1819.3	103	853.73	2.49	6350.6	34.31	5.71	25.03	85.99	0	73.4	1.12	398.373	1.09966
LGALS8	1296.02	5339.65	26.56	3086.83	5125.17	3465.73	2309.09	2809.34	3369.32	3220.73	1867.96	3009.51	3584.23	6526.89	4190.33	2412.33	4073.1	2856.27	1276.61	3358.21	495.54	6392.35	3455.07	3046.36	1.09931
METRN	511.1	303.93	687.56	303.57	1052.18	738.91	1263.32	0.83	241.4	402.16	3669.66	477	306.7	1353.38	315.74	785.37	627.57	796.21	94.86	74.68	373.8	674.95	201.07	631.935	1.09872
LDHD	170.93	55.82	26.56	367.3	18.51	98.06	734.21	1150.03	2.79	169.88	1.18	194.72	88.12	359.33	382.86	56.23	5.53	0	38.21	14.71	48.01	8.95	59.2	167.81	1.09848
GLCE	101.2	1113.83	563.62	1198.34	687.35	811.16	458.4	636.6	659.19	832.05	494.49	547.29	582.5	1163.22	471.12	451.78	823.47	375.25	5.27	3.39	542.69	207.68	398.79	543.885	1.09675
KLHL2	901.43	1065.98	246.89	493.93	422.99	1017.61	161.6	692.35	285.96	469.18	700.34	850.31	1063.14	1504.19	936.02	849.22	1517.45	722.88	541.47	482.01	468.1	862.94	724.97	703.49	1.09639
AP000346.2	22.11	14.18	15.74	4.19	10.57	43.87	13.99	61.58	15.78	9.25	10.65	40.33	17.17	49.83	18.65	40.98	35.42	20	14.49	48.65	7.72	18.8	29.04	23.3255	1.09511
CTC1	516.2	428.87	954.12	922.44	883.86	752.67	1423.37	437.71	733.47	743.07	559.56	1501.3	654.59	1710.08	805.5	819.68	1676.83	437.16	956.47	548.76	599.28	865.62	401.02	800.98	1.09423
AP003352.1	17.86	43.42	394.44	182.81	281.99	286.45	266.49	75.73	557.99	214.95	11.83	134.81	5.72	300.31	8.7	10.48	67.52	36.19	0	132.38	5.14	134.27	225.65	140.674	1.0941
EDEM2	1445.69	1159.91	2043	1288.91	545.47	836.97	908.25	1086.79	1164.27	1144.07	1659.75	1814.69	1573.54	2523.15	1448.16	823.49	882.14	793.36	968.32	1322.69	910.49	718.81	1467.82	1182.12	1.09385
MSC	0	0	0	0	0	1212.88	0	0	0	0	2.37	28.8	3.43	221.63	55.94	0	4.43	0	0	923.28	53.15	0.9	0	103.872	1.09335
TP53	2227.22	2161.2	5095.2	1219.3	188.58	2592.63	4896.32	2949.14	2826.18	1093.22	559.56	4410.57	2799.18	5024.01	535.76	418.42	5578.37	26.67	2517.64	308.89	3396.76	4275.29	1729.21	2354.79	1.09324
GRAMD1C	17.86	17.72	4.92	86.37	0	0.86	0	80.72	13	20.8	0	0	1.14	45.9	1.24	191.58	4.43	27.62	0	2.26	1.71	0	1.12	21.5159	1.09309
MCTP1	0	388.11	18.69	658.29	511.11	332.04	121.98	495.13	234.9	112.1	430.61	2767.55	4301.77	2289.72	1413.35	1491.62	2110.71	1745.77	906.4	426.56	1765.25	2538.68	845.61	1073.47	1.0929
ATP1B4	100.35	0	64.92	0	2.64	0.86	5.44	1.66	0	0	0	0	0	17.05	0	0	0	0	0	0	0	0	0	7.99409	1.09277
CREG1	9959.13	2119.56	1365.28	3344.28	5082.87	4631.29	2978.04	3469.24	2768.62	3784.68	5312.85	3478.45	5969.14	8575.31	4783.27	1476.37	3630.37	3129.61	2221.21	6541.03	2785.48	4474.91	5195.44	4022.78	1.092
ST20-AS1	45.92	54.05	75.74	409.23	69.62	140.21	62.16	110.68	109.56	92.45	57.97	183.2	135.04	229.5	131.76	196.34	59.77	61.91	56.65	80.33	69.44	57.29	109.47	107.672	1.09185
IER5	1779.9	1674.73	2635.14	1001.27	1358.84	3111.33	1447.45	1235.74	1113.2	1285.06	829.28	1598.08	961.29	3404.42	923.59	1201.88	1935.83	2117.2	911.67	3395.54	1240.56	1487.76	1923.58	1598.59	1.09061
AC124248.1	51.87	82.41	7.87	154.3	35.25	15.48	44.29	26.63	142.05	17.33	8.28	8.07	0	72.13	13.67	6.67	5.53	0.95	35.57	37.34	2.57	0	49.15	33.8764	1.09032
ITM2C	1053.66	1480.68	3946.32	160.17	745.51	12234.6	20.2	4311.38	612.77	28.89	3112.47	3324.05	1502.59	8829.72	11674.8	2203.6	2496.99	4259.17	2263.37	7902.19	19564.4	2642.52	5695.89	4147.1	1.09027
GFI1	404.79	54.05	62.95	695.19	1131.49	570.31	981.28	1124.24	2655.35	1720.73	14408.9	10723.4	8743.15	10499.1	12610.8	9373.87	2904.3	5433.49	13393.1	925.54	4452.99	4090.89	12059.8	4932.76	1.08981
TMEM154	645.46	75.32	18.69	90.57	18.51	608.16	70.7	361.15	62.21	355.93	10.65	1273.16	1078.02	1449.11	1423.3	1345.8	1477.6	2702.94	849.75	433.35	570.13	1308.73	213.36	681.522	1.08833
GIT2	2216.16	2720.33	1649.55	1366.06	2036.5	2595.21	2030.16	1814.92	2172.56	2344.77	4078.98	3831.02	1909.99	6006.26	2989.54	1813.78	4077.53	3021.04	4708.55	3699.91	5606.97	2399.93	3066.33	2824.99	1.08822
C11orf21	1716.12	8837.09	3269.58	2183.68	2709.75	3147.46	1973.44	3475.06	4158.5	4587.84	904.99	2160.35	163.65	4900.74	1543.87	800.62	3444.42	711.45	5.27	3413.65	1332.3	239.9	17.87	2308.95	1.08576
HK2	4923.86	7905.8	8914.63	2893.96	5374.55	5852.77	4713.74	2378.29	1915.38	5352.87	6738.36	4547.68	5574.33	12615.8	2775.74	4581.62	7328.26	6075.41	6606.99	5761.45	7613.99	14576.8	8360.07	5943.93	1.08574
FAM105A	48.47	144.43	290.17	206.29	69.62	1864.04	47.39	1183.32	166.19	80.89	597.41	1322.71	470.34	1997.28	3241.88	781.55	249.03	11.43	586.26	2962.19	168.04	5932.23	281.5	941.154	1.08553
GTF2IRD2	7.65	15.06	43.28	59.54	47.59	208.17	40.4	99.03	51.06	21.96	37.86	88.72	70.95	148.19	129.28	57.19	104.04	80	44.79	105.23	124.31	81.46	18.99	69.8436	1.08525
MKL2	364.82	283.55	502.63	495.6	567.51	641.71	672.06	1168.34	128.13	172.19	370.28	94.48	452.03	1100.27	692.38	658.6	542.34	348.58	807.59	1163.15	598.42	176.35	509.38	518.642	1.08505
ZFYVE1	380.98	871.92	1985.95	1089.32	519.92	1014.17	1100.93	942.83	1023.14	774.27	547.73	701.68	821.67	1698.28	944.72	452.73	814.62	192.39	969.64	719.62	402.09	603.34	755.13	801.309	1.08364
FMO5	8.5	89.5	111.15	170.23	34.37	133.33	88.57	377.8	286.89	113.25	75.71	215.46	215.15	243.92	174.03	24.78	133.93	23.81	69.82	36.21	18	69.82	62.56	115.13	1.08314
INSL3	0	1.77	0	29.35	1.76	6.88	3.88	4.16	95.63	0	2.37	0	2.29	18.36	0	33.36	1.11	0	1.32	6.79	0	0	0	8.66682	1.08299
UNC13B	76.54	324.31	1394.79	975.27	422.1	321.71	10.1	994.42	515.29	422.96	21.29	1073.84	799.93	1122.57	535.76	2672.53	76.37	320.96	349.12	0	127.74	225.58	4.47	530.231	1.08211
AC095055.1	17.86	14.18	43.28	6.71	8.81	30.11	17.09	14.15	5.57	16.18	5.91	1.15	21.74	40.65	4.97	4.77	48.7	68.57	6.59	3.39	61.73	18.8	2.23	19.2041	1.08184
AC005154.1	289.99	671.67	550.83	503.15	737.58	271.82	755.97	1381.37	1009.22	667.95	1298.93	1422.95	1533.48	2285.79	3024.35	1352.47	1499.74	962.89	1832.57	1169.94	889.91	976.62	978.54	1081	1.08033
ATG7	1241.6	490.9	420.99	588.69	571.03	705.36	720.23	368.64	427.08	481.9	606.88	2489.87	2481.04	2077.27	3016.89	893.07	723.86	745.74	715.37	479.74	705.59	1845.82	900.35	982.756	1.07978
BAALC-AS1	5.95	93.04	55.08	76.31	7.93	141.07	36.52	252.97	17.64	9.25	7.1	1.15	43.49	93.11	26.1	34.31	25.46	3.81	67.19	40.73	21.43	2.69	0	44.0555	1.07962
KIAA0825	23.81	11.52	7.87	31.03	22.91	9.46	24.09	73.23	10.21	9.25	35.49	34.57	13.73	55.08	42.26	56.23	56.45	19.05	17.13	27.16	24.01	15.22	8.94	26.0736	1.07894
RPL26P6	14.46	24.81	21.64	32.7	42.3	18.06	37.29	13.31	26.92	21.96	21.29	50.7	26.32	61.64	23.62	10.48	53.13	29.52	35.57	15.84	30.01	69.82	22.34	29.1859	1.07859
ZNFX1	1620.03	949.01	2397.1	1236.91	766.66	923.85	1007.7	1950.56	986.01	1698.77	1858.49	1556.6	1173	2798.55	1291.53	708.16	1355.85	990.51	1594.11	1534.27	1406.89	937.23	1210.89	1325.19	1.07848
APMAP	3660.16	1368.14	4358.46	2948.47	3034.92	3072.62	2426.4	4127.47	3530.87	3342.08	4388.93	8739.33	4236.54	7816	2948.52	3987.83	3017.19	2891.51	2605.91	2553.73	4525.87	2635.36	7087.74	3704	1.07735
YPEL2	167.53	411.15	311.81	261.64	71.38	133.33	352.73	366.15	140.19	139.83	318.23	655.59	730.12	988.8	911.16	559.48	551.2	568.59	819.45	44.13	457.82	1808.23	537.31	468.957	1.07622
MVB12B	102.9	50.51	80.66	238.16	0	3.44	0	700.67	10.21	0	1.18	57.61	382.23	819.63	1451.89	2062.54	547.88	269.53	264.81	738.85	1364.88	223.79	2.23	388.817	1.07588
SNX21	151.37	4.43	16.72	4.19	25.56	27.53	39.62	34.95	22.28	4.62	21.29	33.41	54.93	82.62	64.64	16.2	78.58	9.52	26.35	5.66	9.43	184.4	26.81	39.2041	1.07549
INPP5A	415	235.7	404.27	426	721.72	1674.8	461.51	926.18	387.16	436.83	715.71	1435.62	1429.34	1980.23	1389.73	1028.41	1598.25	639.07	1129.05	1079.42	2047.31	1205.78	885.83	939.668	1.07545
CPS1	326.56	1113.83	1010.19	1378.63	972.87	633.96	1862.34	614.13	194.04	217.26	5.91	31.11	1.14	995.36	476.09	578.54	118.43	766.69	22.4	1.13	24.86	0	44.68	472.49	1.07493
AC090616.6	12.76	15.95	42.3	10.9	17.62	36.13	31.85	64.91	54.78	24.27	67.43	35.72	51.5	91.8	84.53	47.66	61.98	37.14	122.52	43	73.73	8.95	13.4	43.5923	1.07442
GPR75	84.19	28.36	23.61	25.16	25.56	107.52	71.48	85.71	26.92	43.91	56.78	66.83	48.06	128.52	50.97	27.64	57.55	56.19	139.65	76.94	71.16	8.95	159.74	61.04	1.07417
BAX	2143.88	1652.58	2227.92	1814.7	1944.85	1578.46	8002.55	1616.04	3751.84	2886.76	1655.02	5888.82	2326.55	5464.65	1392.22	1947.21	4083.06	1349.56	1910.3	1555.77	1802.97	3190.36	2410.61	2596.91	1.07333
MDM2	2198.3	2396.91	1476.43	1628.53	1836.46	1637.81	2611.32	2752.76	2481.73	1910.25	1793.43	3322.9	1280.57	4718.45	4105.8	1359.14	3628.16	1761.96	1829.93	1969.89	2145.05	3082.04	2159.28	2244.03	1.07222
PEX11G	8.5	23.92	0.98	61.22	22.91	11.18	80.03	58.25	90.06	47.38	7.1	35.72	51.5	66.88	47.24	0	11.07	0	15.81	41.86	18	35.81	31.28	31.81	1.07209
GTF2IP12	55.28	53.17	236.07	225.58	107.51	118.71	264.16	442.7	58.49	64.72	118.3	205.09	163.65	380.31	227.48	120.09	333.15	412.39	259.54	122.2	99.45	76.98	215.59	180.923	1.0718
SLC25A35	66.33	80.64	105.25	279.25	192.11	97.2	262.61	916.2	273.89	157.17	62.7	201.63	203.7	466.86	374.16	649.07	99.61	107.62	245.04	76.94	65.16	156.65	216.71	222.256	1.07077
NIN	1966.14	972.05	893.13	2080.53	1585.31	4972.79	1365.1	3966.03	298.96	495.76	6131.49	4642.15	4096.92	7027.85	7095.35	4323.32	5492.04	3475.34	4545.19	4025.77	5363.48	2872.57	2989.25	3347.67	1.06993
GSTM4	209.2	627.36	529.19	430.19	593.94	235.69	731.11	252.14	632.27	1179.9	390.39	413.63	290.68	1039.95	697.35	230.65	799.12	212.39	92.22	475.22	925.92	319.57	632.26	495.472	1.06964
GPCPD1	1277.31	1940.56	2594.81	1880.95	2497.37	793.96	942.44	980.27	1366.67	777.74	1872.69	6492.56	4023.68	5224.66	6227.69	4481.54	2761.52	1216.23	1301.64	1664.39	895.06	8215.79	584.22	2490.41	1.06895
CREBRF	181.14	1387.64	206.56	372.33	179.77	254.62	357.4	699.01	192.19	421.8	267.36	417.09	383.37	966.51	648.87	179.19	699.51	447.63	396.55	1330.61	133.74	827.13	159.74	461.057	1.06784
CALCOCO1	454.12	1864.36	2178.74	1295.61	440.61	1659.32	2780.69	1659.31	3065.72	1429.51	592.68	1467.88	1231.36	2774.94	2028.66	409.84	1687.9	941.93	1152.77	564.6	794.75	604.23	832.21	1324.4	1.06712
RAB37	37.42	5679.91	7.87	4138.42	1131.49	2288.12	271.15	9112.05	7487.9	923.35	858.86	3348.25	1108.91	5535.46	1872.04	2697.31	3505.3	807.64	4833.71	4542.86	1150.54	1478.81	890.3	2644.19	1.06588
ACOX1	1199.08	1582.58	2162.02	1545.51	947.31	1618.89	1159.98	1032.7	1339.74	914.1	1733.09	1122.23	2154.89	3049.03	1660.72	993.14	1182.08	679.07	2778.49	1698.34	641.29	1407.19	2494.39	1456.67	1.06567
JMJD7-PLA2G4B	70.58	228.61	212.46	124.95	140.11	372.46	256.39	324.54	137.41	220.72	171.53	235.05	183.1	495.71	341.84	500.38	307.7	208.58	192.35	351.89	143.17	87.73	398.79	236.834	1.06562
FZD6	244.92	1263.58	566.57	1219.3	133.06	1261.91	379.93	1275.69	246.97	0	1004.37	9.22	501.24	1198.63	771.94	0	1327.08	9.52	1234.45	855.39	207.47	90.41	3.35	573.017	1.06474
AL133330.1	2.55	1.77	0	3.35	1.76	12.04	8.55	14.15	0	3.47	75.71	13.83	11.44	23.61	0	2.86	26.56	10.48	23.71	14.71	7.72	1.79	12.29	11.3064	1.06226
RUBCN	1967.84	1492.2	2542.68	1647.82	918.23	1070.94	1970.34	1227.42	887.59	977.66	904.99	790.4	889.19	2590.03	729.67	1652.7	1338.15	1046.7	844.48	1267.25	650.72	720.6	1767.19	1241.13	1.06132
ATF7	1126.79	1758.03	781	1561.45	808.96	1538.03	1010.81	1595.23	771.54	1256.17	1181.82	1190.21	1036.82	2472.01	1982.67	965.5	969.57	920.98	1424.16	661.91	1366.59	955.14	1205.31	1184.94	1.06087
RABL2B	269.58	173.68	655.1	415.1	430.92	376.77	669.73	747.27	348.17	404.47	572.57	798.46	214	1172.4	812.96	519.45	751.53	1366.71	566.5	529.53	611.28	559.48	570.82	562.004	1.06081
GNAI2	8493.02	11972.1	3444.67	7285.63	12654.3	24506.1	11819.7	10054	16550.4	10171.8	12740.9	10926.2	17329.5	27758.6	19346.9	15106.9	9929.28	8616.44	13228.5	16257	12908	17299.9	22126.7	13307.6	1.06068
EZH1	650.56	1129.78	1174.45	788.27	569.27	544.5	1341.79	1054.34	1040.79	652.93	863.59	1471.34	818.24	2513.97	1075.24	1253.34	2382.98	2232.45	2101.33	1663.26	1266.28	1142.23	1298.02	1205.23	1.06066
KIAA0319L	2226.37	3305.16	1714.46	1825.6	1828.53	1658.46	2548.39	2450.69	2914.38	2050.08	1676.31	1865.39	2605.78	4502.07	2974.63	3296.82	1557.3	2297.21	1952.45	1688.15	1740.39	1692.75	1621.97	2158.69	1.06043
NECAP2	2066.49	2283.48	2273.17	4346.39	2223.32	1876.09	3192.47	1328.11	4840.9	4728.83	1139.23	1950.65	3088.71	4831.23	2423.95	1631.73	1239.64	1631.48	1459.73	1522.96	1424.03	2105.42	2208.43	2317.51	1.05982
SFXN3	1068.96	117.85	0.98	293.5	193.87	1659.32	882.61	479.32	339.81	1446.85	1059.97	2613.16	2685.89	2562.5	2881.4	1938.63	2433.9	1296.23	350.44	857.65	740.74	3583.33	121.76	1229.37	1.05963
RERE	3588.72	3454.02	4032.88	4018.5	1361.48	1375.45	3371.95	1439.62	3350.75	3288.92	3253.25	1875.76	1705.14	5077.78	1097.62	2803.11	1745.46	2747.7	2280.5	3544.9	1282.57	720.6	1280.15	2437.23	1.05896
C1orf220	4.25	3.54	50.17	2.52	21.15	18.92	24.09	0	19.5	5.78	2.37	12.67	90.41	53.77	52.21	24.78	7.75	131.43	25.03	11.31	27.43	8.06	24.58	25.8159	1.05854
PAFAH2	213.45	345.58	330.5	322.02	370.99	229.67	322.43	302.9	378.8	129.43	424.7	682.09	429.15	788.16	551.92	296.42	511.35	145.72	542.79	471.82	225.48	719.71	378.68	378.436	1.05844
GAS6	2.55	0	20.66	0	0.88	88.6	13.99	6.66	0.93	0	13.01	6804.81	43.49	2162.52	11323	27.64	4451.63	0.95	5.27	2.26	0.86	37.6	2.23	1038.5	1.05821
ZNF213-AS1	165.83	155.07	301.97	184.49	137.47	264.94	217.55	219.69	298.03	110.94	169.17	179.74	284.95	438.01	263.53	320.25	149.42	305.72	217.38	276.08	168.04	99.36	138.52	210.37	1.05803
KLHL9	955.86	0	1416.43	2000.03	0	1639.53	1647.13	3947.73	860.67	0	1762.67	697.07	1492.29	2684.46	0	2346.57	1.11	1337.18	839.21	2017.41	2894.36	939.02	1580.64	1289.77	1.05752
RETREG3	1221.19	1197.12	1272.82	1051.59	923.52	713.96	1420.26	1037.69	952.58	1267.72	883.7	1224.77	861.73	2323.82	1326.34	1060.82	1619.28	971.46	1173.84	1117.89	966.22	1434.94	874.66	1117	1.05686
AC018638.5	409.9	422.67	1579.71	259.12	785.17	941.91	604.46	598.32	1078.85	618.26	877.79	756.99	790.77	1656.31	1121.23	447.96	951.87	838.12	1024.97	345.1	648.14	1372.28	1042.22	796.173	1.05682
TXLNGY	447.31	5128.76	0	3015.55	2730.9	0	0	0	0	2583.98	5874.78	4362.17	0	2777.57	1502.85	0	3716.7	0	0	0	0	13.43	0	1335.29	1.05667
ZSWIM8	1816.47	914.46	3370.9	1231.04	829.23	1513.94	1920.61	2483.14	2287.68	1215.72	1129.76	1454.06	2176.63	3593.26	2384.18	1335.31	1638.09	1738.15	1949.82	1817.14	1631.51	1031.23	2150.34	1728.16	1.05606
CD6	0	256.97	1.97	4.19	20.27	130.75	17.87	847.96	1.86	1.16	33.12	9.22	6.87	139.01	85.77	11.44	22.14	0	6.59	2.26	4.29	0	6.7	66.8818	1.0555
CLCN7	2257.83	987.12	3514.51	2102.33	1864.66	3147.46	3895.61	1556.12	2455.73	2727.28	8710.42	7971.97	13055.2	9749.02	7320.34	2012.02	7375.85	6129.7	5369.91	5910.8	5843.59	5327.11	3706.4	4692.82	1.0548
AC005840.3	33.17	31.9	9.84	38.57	54.64	3.44	16.32	9.99	32.5	18.49	23.66	16.13	6.87	43.28	23.62	27.64	4.43	3.81	43.48	5.66	20.58	12.53	21.22	20.8405	1.05431
AC084125.2	30.61	85.95	194.76	62.89	35.25	153.11	178.7	219.69	66.85	25.42	156.16	553.05	191.11	382.93	110.63	401.26	417.27	40	325.41	474.09	42.87	223.79	68.14	184.41	1.05417
LDLRAP1	820.64	467.86	443.62	1223.5	1120.91	1842.54	1352.66	76.56	722.33	1349.77	384.47	1615.36	553.89	1761.22	1262.94	433.67	1171.02	936.22	347.81	830.5	1106.82	236.32	363.04	848.293	1.05394
BORCS8	666.72	102.79	296.07	737.12	488.2	216.77	465.39	368.64	201.47	425.27	529.98	674.03	284.95	820.94	497.22	214.45	743.78	251.44	279.3	229.69	286.35	256.91	485.92	395.566	1.05336
AC092017.1	195.59	174.56	117.05	187	133.95	104.08	259.5	82.38	249.75	261.17	118.3	155.55	207.13	344.9	85.77	98.17	96.29	109.53	44.79	138.04	317.21	489.65	33.51	166.317	1.05224
B4GALT5	2788.49	1272.44	2540.71	5366.11	3024.34	1408.14	2200.31	3669.79	2069.5	3055.48	4743.83	7757.66	7218.82	7307.18	6041.24	3197.7	1757.63	1696.24	2824.6	2842.26	5518.66	3783.85	2784.83	3525.57	1.05146
AC120049.1	0	0	0	0	0	12.9	0.78	69.9	0	0	0	0	0	7.87	0	0	0	0	0	0	0	0	0	3.79909	1.05071
PRMT5-AS1	4.25	6.2	86.56	20.96	46.7	87.74	67.59	29.13	51.06	86.67	2.37	11.52	4.58	59.01	1.24	1.91	8.85	10.48	0	6.79	2.57	3.58	86.01	28.4891	1.05055
RBMS1	860.61	1442.57	402.3	1401.28	1564.16	1402.98	1133.57	1874.84	1260.83	1215.72	1211.39	1546.23	1723.45	2979.52	2442.6	1571.68	1567.26	1032.41	1088.21	1840.9	1637.51	2481.39	953.97	1438.9	1.05011
ZNF106	2690.69	3283.01	1936.76	3810.53	2183.66	2551.34	3899.5	3564.1	1450.23	2911.03	3230.77	4781.57	5551.44	7578.64	4441.43	4463.43	6079.76	4039.17	2417.51	4203.41	4116.06	6005.64	2928.93	3660.91	1.04974
AGRN	1986.55	224.18	11849.8	3158.11	256.43	3814.97	705.47	1457.93	691.69	1055.09	1090.73	927.51	1847.05	4284.38	2494.81	5801.6	2263.45	1164.8	246.36	1956.31	1836.41	374.18	349.64	2070.59	1.04904
ZDHHC20P4	43.37	148.87	55.08	106.5	22.03	99.78	34.19	56.59	0.93	19.65	186.91	74.89	68.66	156.06	70.85	68.62	69.73	116.19	61.92	108.62	124.31	22.38	99.42	75.4314	1.04886
WDR91	426.05	334.06	1445.93	575.27	183.29	970.3	450.63	588.33	499.5	234.59	442.44	2570.53	1598.71	2056.29	2139.29	1031.27	1689.01	641.92	645.55	1505.99	617.28	3005.06	280.38	994.335	1.04824
TNFAIP6	0.85	0	17.71	2.52	7.05	0	0.78	0.83	423.37	174.5	0	0	344.46	94.42	17.4	0	3.32	1.9	1.32	0	0.86	0.9	6.7	45.6577	1.04823
RAB24	574.88	926.86	1400.69	852	1024.86	338.06	1146.77	577.51	1191.19	1646.77	320.59	1063.47	936.11	1992.03	865.16	409.84	1060.33	761.93	225.28	609.86	622.42	4147.28	492.62	963.385	1.04805
CD300A	6379.76	568.88	0	519.92	1637.3	2102.32	707.8	84.05	326.81	2117.11	485.03	1699.47	1194.74	2051.05	969.58	259.25	84.12	121.91	497.99	695.85	196.33	1099.26	101.65	993.142	1.04629
GRIN2D	588.48	980.03	3094.5	983.66	508.46	551.39	767.62	6.66	277.6	1071.27	53.23	396.35	2943.37	1454.35	725.94	528.98	182.63	115.24	7.9	7.92	1556.06	53.71	92.72	704.26	1.04619
CSRNP1	534.91	992.43	1306.26	257.45	425.63	1937.16	1268.75	709.82	449.37	796.23	492.13	274.22	291.82	1236.66	497.22	245.9	261.21	441.92	343.85	402.8	174.9	230.06	843.38	598.974	1.04588
SLC26A11	86.74	0	290.17	0.84	0	0	0	0	5.57	0	0	2.3	42.34	93.11	8.7	1.91	338.69	0	2.63	3.39	0	201.41	7.82	45.1141	1.04536
ALAS1	2213.61	1669.42	1453.8	1065.84	2116.69	1683.4	1657.23	1426.31	3568.94	1114.03	1624.26	9264.72	3549.9	5489.56	3689.38	3156.71	2400.69	1805.77	3525.49	1730.02	3010.1	3300.46	3491.93	2659.94	1.0453
SLC24A1	185.39	300.39	282.3	275.06	359.54	287.31	606.8	1115.91	410.37	191.83	693.24	397.5	405.11	789.47	413.94	306.9	335.37	323.82	695.61	183.3	205.76	210.36	231.23	382.593	1.04507
CAPN15	3921.23	2421.72	5757.18	2337.14	3353.04	5512.13	7290.87	1270.69	4279.2	6739.62	6162.24	4710.13	3425.16	8509.74	4683.82	2996.59	4916.5	4902.05	2471.53	3565.26	3282.73	2643.41	4090.67	4124.22	1.04499
SPRYD3	627.6	505.08	436.73	845.29	600.99	482.57	797.15	332.03	1151.27	971.88	928.65	954.01	724.4	1397.96	578.02	341.21	723.86	634.3	557.28	492.19	723.59	853.09	646.78	677.635	1.04474
TOR4A	3524.09	2943.63	1400.69	3387.05	3791	4400.76	3788.39	1323.12	5571.59	6418.36	967.69	2082	2785.45	5357.11	1944.13	1357.23	972.89	1030.51	1977.49	1912.19	1320.29	2046.34	2228.53	2598.79	1.04361
CYB561	542.56	467.86	911.82	648.23	12.34	468.81	497.25	134.81	96.56	1857.09	2158.97	349.11	223.16	1519.92	233.69	91.5	45.38	89.53	1351.7	4547.38	159.46	441.31	895.88	737.473	1.04333
FSCN1	10311.2	1866.13	9726.12	17627.1	5153.37	23422.3	2066.68	6375.94	18362.8	12202.3	21322.4	4213.54	3380.53	19941.3	5195.96	9.53	506.92	8.57	14949.1	13277.8	26402.5	557.69	15925.9	9675.64	1.04333
LGALS9	2157.48	2037.15	102.3	1983.25	1365.89	4773.22	1419.48	94.03	7994.83	3418.35	5781.32	4748.16	2099.96	5573.49	3161.08	3537	4355.34	1154.32	3250.14	2804.92	223.76	795.8	2255.34	2705.14	1.04288
MYO15B	384.38	3503.65	528.21	3075.09	979.03	8405.83	3413.9	1789.12	5481.53	729.2	3075.8	4820.74	3077.27	6558.36	6603.1	1796.62	4422.85	7.62	9403.93	3462.3	433.81	1885.21	2769.19	3184.02	1.04249
DOC2GP	26.36	0.89	4.92	10.9	13.22	113.55	3.11	282.1	7.43	13.87	14.2	53	41.2	157.37	19.89	186.81	406.2	44.76	155.46	140.3	11.15	2.69	129.58	76.4359	1.04184
ZNF763	34.02	15.95	112.13	114.05	17.62	22.37	15.54	111.51	50.14	21.96	47.32	65.67	34.33	100.98	41.02	38.12	64.2	32.38	77.73	50.92	17.15	78.77	16.76	49.0755	1.041
MBP	1066.41	499.76	33.44	1383.67	487.31	4783.55	3132.65	2960.79	12.07	2044.31	1670.4	4067.21	4467.7	5628.57	4586.86	3455.99	2869.98	7975.47	953.83	4417.26	6219.1	1979.2	1144.99	2736.91	1.04022
CCND3	20575.6	19284.2	10005.5	8891.52	7907.18	9645.37	7180.54	6691.33	11849.7	13733.5	712.17	10736.1	6486.41	17153.2	8378.18	5195.42	10890	2502.93	671.9	5755.79	8849.4	6403.09	1235.47	8344.6	1.03957
AL022328.4	66.33	12.41	123.94	41.93	58.16	80.86	45.84	174.75	38.99	16.18	54.42	23.04	20.6	100.98	39.78	88.64	30.99	39.05	11.86	19.24	14.57	41.18	37.98	49.1245	1.03955
PTPRC	13483.2	8607.59	1736.1	8336.38	7464.81	8330.13	3284.93	5956.54	5332.98	6146.78	3260.35	4440.52	8253.35	13912.8	3207.08	5077.24	9555.18	7341.17	1022.34	13768.9	3141.27	17522.8	3646.08	6768.9	1.03942
FBXO24	40.82	38.1	96.4	23.48	34.37	45.59	17.87	58.25	60.35	32.36	13.01	11.52	65.23	82.62	41.02	62.91	25.46	13.33	18.44	65.63	20.58	93.1	6.7	40.2055	1.0391
RCAN3	0.85	76.2	19.67	306.92	147.16	806.86	51.28	1834.89	178.26	12.71	152.61	466.64	825.11	819.63	766.96	1001.72	360.82	152.39	317.5	12.45	351.51	669.58	263.63	398.896	1.03896
PRCP	3268.97	974.71	1861.03	1761.87	1277.77	2627.9	1880.99	841.3	1144.77	1004.24	2634.54	4434.76	3687.23	4272.57	2341.91	1638.4	945.22	1231.46	2078.93	1018.32	5029.12	2819.76	1272.33	2080.71	1.03803
CARD16	143.72	17.72	6.89	193.71	88.12	136.77	0.78	88.21	554.28	322.42	152.61	170.52	441.73	355.39	264.77	111.51	175.98	123.81	2.63	164.06	111.45	412.67	125.11	173.158	1.03732
SNX11	670.12	544.07	717.07	504.83	564.86	275.26	919.9	548.39	938.66	673.73	466.1	1380.32	1329.78	1624.84	1118.75	507.06	930.84	810.5	736.45	610.99	890.77	1320.36	958.44	791.693	1.03728
IGLV5-52	39.12	23.04	59.02	31.03	24.67	57.63	51.28	64.91	52.92	31.2	59.15	74.89	50.35	110.16	63.4	52.42	107.36	87.62	34.25	88.25	55.73	53.71	18.99	53.6791	1.03717
SNORD94	23.81	41.65	49.18	21.8	39.65	21.5	22.53	37.45	44.57	42.76	48.5	29.96	29.75	70.82	26.1	39.08	28.78	26.67	27.67	44.13	29.15	36.7	48.03	34.5191	1.03676
GALNT6	1370.01	882.56	879.36	1492.68	1304.2	1747.92	3608.14	658.23	1025.93	1382.13	1158.16	958.62	425.71	2197.92	514.62	1281.94	511.35	792.4	963.05	693.59	1160.83	145.91	617.73	1071.59	1.03638
AC025283.2	13.61	1.77	188.86	26.83	19.39	76.56	34.96	4.16	65.92	40.45	1.18	4.61	9.16	76.06	53.45	17.16	12.18	82.86	0	65.63	20.58	6.27	70.37	37.0891	1.03614
PDSS1	927.8	533.43	435.75	515.73	1152.63	618.48	641.76	506.78	899.66	939.53	1068.25	1093.42	454.32	1609.1	750.8	1093.22	509.14	380.96	1492.67	723.01	705.59	534.41	1285.74	784.685	1.03607
CRIM1	2524.01	277.35	130.82	90.57	20.27	1193.09	740.43	613.3	64.06	644.84	11.83	11.52	5.72	763.24	103.17	0.95	211.4	422.87	26.35	145.96	38.58	907.69	6.7	372.34	1.03552
BATF	2.55	75.32	57.05	590.36	112.8	1483.84	211.33	139.8	337.02	19.65	485.03	443.59	481.79	877.33	170.3	747.24	288.88	69.53	144.92	853.13	327.5	1504.77	871.31	428.078	1.03525
PRELID1	3958.65	3045.53	5854.56	4037.79	6613.55	2938.43	6437.78	2176.08	5682.07	7464.2	2653.47	6573.22	4507.76	9922.13	3709.27	4208.95	4031.04	2794.37	2588.78	2812.84	6550.03	9243.44	8640.46	4841.92	1.03507
CSAD	325.71	547.61	397.39	428.52	416.82	424.94	496.47	734.79	582.13	498.08	352.53	368.7	273.51	879.96	518.35	353.61	470.4	408.58	341.22	138.04	297.49	625.72	447.94	429.48	1.03485
AC139795.2	9.35	32.79	39.35	10.06	8.81	17.2	19.42	67.4	29.71	11.56	23.66	32.26	17.17	55.08	18.65	35.27	33.2	62.86	26.35	31.68	32.58	4.48	27.93	26.8973	1.03407
CHFR	1975.5	1716.38	2207.26	658.29	1594.13	2115.22	2278.78	1363.9	2613.57	1753.09	1217.31	949.4	305.55	2709.37	1730.33	50.52	1560.62	44.76	180.49	1864.66	1282.57	15.22	1635.38	1323.32	1.0338
AC006064.2	15.31	15.95	52.13	42.77	44.06	28.39	68.37	48.26	86.35	43.91	13.01	25.35	8.01	56.39	8.7	11.44	13.28	15.24	1.32	16.97	9.43	13.43	24.58	27.5573	1.03301
AC009061.2	15.31	54.05	35.41	89.73	66.97	104.08	106.44	138.14	63.13	38.14	36.67	77.2	29.75	131.14	91.99	90.55	36.53	32.38	42.16	100.7	27.43	75.19	58.09	64.0927	1.03288
SH3BP5L	1811.37	1685.37	2283	1475.91	2265.61	1461.47	1545.35	1315.63	2159.56	1962.26	1270.54	1890.74	1939.74	3561.79	2401.58	968.36	1148.88	1521	1223.91	1972.15	1221.7	2005.16	2768.07	1740.79	1.03286
TRIM38	1167.61	1111.17	1288.55	677.58	818.65	586.65	901.26	387.78	932.16	1135.98	516.97	2798.66	3316.45	2827.4	1470.53	2016.79	3159.97	1715.29	603.39	1623.66	483.54	3055.19	633.37	1381.87	1.03285
EPB41L2	3868.51	6029.04	1942.67	11788.8	2421.59	340.64	17.09	4047.58	2353.6	7939.16	1.18	97.94	1532.34	6621.31	7509.28	122	3484.27	0	5658.43	5366.57	1870.7	2894.95	1923.58	3236.82	1.03254
ABHD5	620.8	1161.68	803.62	710.28	602.75	430.96	498.02	302.9	315.67	433.36	188.1	358.33	337.6	872.09	262.28	419.37	262.32	234.29	284.57	306.63	233.19	347.32	265.86	426.359	1.03241
AC026471.3	8.5	7.09	12.79	16.77	7.93	41.29	17.87	61.58	29.71	4.62	2.37	1.15	10.3	27.54	13.67	13.34	0	8.57	3.95	16.97	1.71	2.69	13.4	13.4668	1.03212
PIKFYVE	2870.13	5063.18	1707.58	5604.27	2243.58	3238.64	2155.25	4045.92	1426.09	2541.23	1928.29	3220.36	4093.49	7103.91	6637.9	3806.74	4238.01	3911.54	3059.11	5578.15	4072.34	2989.84	2039.75	3475.97	1.0312
ARSA	511.1	88.61	639.36	536.69	488.2	421.5	487.15	555.04	559.85	639.06	235.42	1305.43	315.85	1142.24	888.78	655.74	795.8	614.3	357.03	393.75	354.08	802.06	653.48	559.013	1.03091
PRR5	644.61	750.53	1126.25	790.79	1101.52	2208.98	891.93	342.85	746.47	790.45	1117.93	129.04	50.35	1286.49	165.33	203.97	162.7	263.82	436.07	988.91	78.87	691.96	174.26	629.89	1.03027
PAK1	1932.98	2070.82	390.5	1340.06	1674.32	3150.04	1080.73	1542.81	71.49	1294.3	1032.76	2201.83	1604.44	3627.36	1591.11	2387.55	2791.4	1364.8	3439.85	2277.65	1366.59	2490.34	1987.25	1776.53	1.02986
AC104447.1	45.92	56.71	67.87	75.47	41.42	19.78	36.52	59.91	29.71	43.91	85.18	34.57	21.74	104.91	23.62	87.69	36.53	93.34	79.05	62.23	79.73	6.27	43.57	51.3973	1.02939
CTSC	13513.8	3473.52	1983	4399.22	11078.7	6014.49	5345.39	6826.14	4424.03	6506.18	12462.9	7736.92	12686.7	16325.7	4171.69	7661.13	10407.4	3592.49	8678.02	7836.57	13521.9	9558.53	14149.8	8001.3	1.02884
CACNA1C	0	23.04	41.31	15.09	81.95	303.65	10.88	112.34	71.49	27.74	124.21	0	1.14	108.85	0	204.92	0	0.95	65.87	16.97	6.86	1.79	63.67	53.3577	1.02857
PLIN4	6.8	3.54	5.9	4.19	0	0.86	10.1	0	5.57	21.96	3.55	19.59	111.01	24.92	6.22	11.44	2.21	1.9	0	1.13	5.14	46.55	1.12	12.2173	1.02838
AC067931.2	10.2	0.89	2.95	5.87	3.52	18.06	48.17	6.66	24.14	4.62	17.74	6.91	3.43	31.47	9.94	7.62	29.88	1.9	39.52	63.36	12.86	8.06	13.4	15.4409	1.02722
NPDC1	19.56	1109.4	2351.86	1172.34	583.37	5776.21	222.21	4590.98	4437.96	541.99	2084.44	25.35	77.82	3005.75	403.99	15.25	8.85	2617.22	0	4771.41	10.29	1200.41	449.06	1475.91	1.02612
RAB32	233.01	863.06	497.72	757.24	1.76	375.91	876.4	605.81	906.16	588.21	485.03	1808.93	2737.38	2247.76	1430.75	980.75	1648.06	1543.85	645.55	1152.97	645.57	2674.74	2833.98	1104.22	1.02546
MINDY1	404.79	684.96	257.71	392.46	594.82	1014.17	642.53	452.69	421.51	489.99	800.89	619.88	421.14	1050.44	548.19	214.45	426.13	244.77	794.42	621.18	220.33	593.49	493.74	516.102	1.02527
DGKZ	8382.47	1279.53	2413.82	2563.56	3196.18	7468.22	5660.83	3180.48	4924.46	5859.03	6266.35	7435.05	5881.03	10643.4	5899.53	4147	5685.74	3133.42	6119.54	4633.37	5571.82	6690.44	8662.8	5229.76	1.02514
LINC01176	30.61	27.47	16.72	14.26	35.25	12.04	16.32	119.83	17.64	95.92	10.65	28.8	64.09	73.44	39.78	35.27	26.56	12.38	23.71	14.71	21.43	72.51	58.09	36.0927	1.02486
SLC35E2	107.15	241.02	207.55	254.93	193.87	260.64	219.88	249.65	208.9	124.81	292.2	126.74	281.52	477.35	345.57	363.14	350.86	348.58	329.36	140.3	167.18	40.28	310.54	234.758	1.02387
PLA2G15	924.39	564.45	1083.96	443.61	905.89	2057.59	1637.03	302.9	540.35	635.6	236.6	831.88	761.02	1607.79	1042.92	718.65	708.36	188.58	417.63	575.92	566.7	1423.31	843.38	791.396	1.02261
NAP1L4	312.1	272.03	385.58	161.01	317.24	218.49	243.96	391.11	232.11	1.16	201.11	1.15	336.45	389.49	3.73	149.64	201.44	214.29	3.95	451.46	1.71	117.27	1.12	191.732	1.02249
AC104135.1	0	0	21.64	29.35	7.05	40.43	6.22	112.34	12.07	0	3.55	2.3	0	28.85	2.49	57.19	0	0	0	0	0	17.9	0	14.2059	1.02208
AL390066.1	36.57	9.75	8.85	23.48	47.59	65.37	38.85	62.41	40.85	73.96	44.95	32.26	57.22	132.45	57.18	69.58	44.27	163.81	246.36	15.84	60.01	8.95	226.76	65.2214	1.02203
MED31	164.98	110.76	308.86	180.3	119.85	115.27	233.86	104.85	121.63	192.99	108.84	225.83	124.74	327.85	180.24	160.12	252.36	90.48	97.49	92.78	280.35	153.97	134.05	161.573	1.02085
Metazoa_SRP	3.4	0	0	0	1.76	8.6	0	0.83	4.64	1.16	1.18	139.41	80.11	40.65	109.39	0.95	8.85	5.71	0	2.26	28.29	42.07	2.23	20.0382	1.0205
CYP3A5	39.97	0	0.98	90.57	0.88	0	2.33	19.14	13.93	6.93	0	0	0	17.05	1.24	0	0	0	0	0	0	0	8.94	8.405	1.02045
WBP1L	1545.19	2511.21	4573.87	1318.26	1764.2	2871.33	3961.65	1331.44	1189.34	1660.64	1211.39	1470.19	1310.33	3736.21	1854.63	1575.5	1149.99	793.36	1736.39	1604.43	1249.14	2543.15	1338.24	1843.81	1.01888
SUMF1	223.66	187.85	323.61	349.69	499.65	323.43	578.05	400.26	376.02	156.01	629.36	1057.71	590.51	1020.28	1649.53	228.75	311.02	198.1	466.38	584.97	490.4	668.69	784.18	503.538	1.01879
KIAA0922	2348.83	1485.11	1366.26	1541.32	1060.99	1875.23	2735.63	1551.96	1479.01	1907.94	1972.06	1693.71	1850.48	3795.22	2370.5	1579.31	2599.92	1379.09	2433.32	1147.31	1555.2	3135.75	2150.34	1873.6	1.01837
PAX8-AS1	1075.77	400.52	0	0.84	0.88	1.72	1957.91	0.83	0.93	1233.05	496.86	1.15	0	1472.71	2411.52	12.39	2905.4	0	1387.27	43	2619.16	933.65	516.08	727.224	1.018
RNF166	2172.79	1079.27	1602.33	1266.26	1683.13	5494.07	1925.27	6352.64	1300.75	1497.69	1580.49	2062.41	1314.91	4583.38	2432.65	1260.97	2716.14	1300.99	1927.42	2253.89	2297.66	3722.98	2599.4	2265.64	1.01649
ZACN	1.7	0	40.33	7.55	22.03	34.41	34.96	25.8	81.7	35.82	2.37	9.22	0	36.72	24.86	0	11.07	1.9	0	1.13	5.14	12.53	46.92	18.1564	1.01609
GNS	2771.48	1531.18	2307.59	2685.15	1987.15	1334.16	2513.42	2986.59	4190.07	8147.17	2377.83	5710.23	2709.92	6012.82	5507.97	2801.2	2142.8	1320.99	3146.06	901.78	2128.76	3127.69	3086.44	2973.44	1.01591
AJ009632.2	0.85	0	0	0	0	1064.06	0	0.83	0	0	4.73	2.3	0	169.17	0	0	0	0	0	770.53	0	0	0	83.7864	1.01369
KIAA0753	348.67	319	1074.12	608.81	296.09	298.49	710.91	554.21	555.21	640.22	480.3	675.18	251.77	1100.27	678.71	326.92	957.4	682.88	488.77	554.42	554.7	523.67	408.84	544.968	1.01361
BIN2	3859.15	8122.89	2123.65	2589.55	2378.41	5539.66	7552.7	6202.02	2826.18	2686.83	1412.5	5185.99	2210.96	7336.03	7198.52	2237.91	4432.81	2209.59	872.15	2339.88	4494.15	3381.02	91.6	3634.01	1.01344
SIPA1L1	2202.56	1988.41	2798.42	547.6	932.33	234.83	994.49	1638.51	424.3	1902.16	784.33	160.15	397.1	1725.82	275.96	689.1	57.55	341.91	147.55	243.27	415.81	1541.47	98.3	855.278	1.01282
NRAV	97.8	18.61	116.07	49.48	74.9	112.69	176.37	92.37	64.99	122.5	132.5	146.33	42.34	198.02	106.9	55.28	85.23	68.57	102.76	108.62	171.47	88.62	125.11	98.1595	1.01245
IRAK3	956.71	3367.19	350.17	3656.23	2462.13	3262.72	1190.28	1443.78	3249.55	2139.07	5015.92	6958.05	5058.21	7555.03	8594.47	2042.52	3991.19	3542.01	8037.74	4101.58	3826.28	5211.63	3993.49	3747.77	1.01141
RNASE2	0	0	0.98	0	1.76	12.9	1.55	0.83	0	0	396.3	18130.8	10559.3	5514.48	5645.95	3359.73	1449.93	830.5	665.31	52.05	5111.43	10169.9	3794.65	2735.63	1.01135
ICA1	353.77	1026.11	316.73	1272.97	536.66	270.96	351.96	9.99	1272.9	682.98	17.74	9.22	122.45	1003.23	610.34	594.74	4.43	710.5	2101.33	29.42	0	358.06	299.37	497.847	1.01088
AC099778.1	22.96	62.91	20.66	12.58	33.49	33.55	33.41	178.08	26.92	35.82	23.66	16.13	65.23	82.62	68.37	55.28	19.92	28.57	30.3	14.71	28.29	65.35	26.81	41.0455	1.00927
BST1	156.48	165.7	1.97	185.33	226.47	3.44	2.33	459.35	355.59	135.21	345.44	2688.05	1122.65	1053.06	1895.66	574.73	14.39	106.67	797.05	5.66	60.01	894.27	1315.9	523.289	1.00891
AL031595.3	130.96	93.93	79.67	61.22	94.29	33.55	72.26	127.32	48.28	97.07	102.92	32.26	20.6	140.32	16.16	33.36	59.77	111.43	47.43	69.02	30.86	87.73	84.9	69.7723	1.00799
AL031123.2	28.06	46.96	131.81	172.75	57.28	66.24	62.93	84.05	177.33	112.1	0	28.8	82.4	127.21	87.01	112.47	13.28	17.14	30.3	0	78.02	0.9	3.35	63.3264	1.00633
MILR1	2.55	0.89	8.85	68.76	0.88	53.33	97.12	53.26	134.62	23.11	61.52	442.44	1803.56	561.28	868.89	158.22	767.03	40.95	318.82	411.86	103.74	462.8	264.74	279.452	1.00612
ITPKC	474.53	408.49	728.87	467.93	248.5	315.69	466.94	284.6	619.27	299.31	250.8	475.85	374.22	764.55	364.21	239.23	460.44	399.06	300.38	321.34	218.62	334.79	326.18	380.875	1.00529
INPP5K	341.86	367.73	792.8	847.81	250.27	289.03	864.74	272.95	1284.97	369.8	257.89	811.14	320.43	1026.83	402.75	501.34	908.7	355.25	483.5	498.98	270.92	508.45	252.46	511.535	1.00529
LRCH4	1716.97	1007.5	1426.26	720.34	1421.41	2110.92	2180.89	1569.44	1104.85	1927.59	1970.88	1764	1804.7	3623.43	2558.2	1727.04	2232.46	2537.22	1422.84	2196.19	2054.17	1477.91	2782.6	1805.2	1.0052
CXorf38	2740.86	2380.96	1309.21	1228.53	2008.3	1714.37	993.71	725.64	1443.73	1118.65	1284.74	975.9	1568.96	2992.64	589.21	2171.19	2318.79	1034.32	1255.53	1356.63	1122.25	940.81	2535.73	1491.73	1.00443
AC098934.1	2.55	25.7	52.13	15.93	39.65	0.86	62.16	182.24	84.49	12.71	513.42	85.26	92.7	335.72	385.35	183.95	2.21	0	743.04	207.06	384.94	205.89	399.91	167.37	1.00421
DNASE1L1	292.54	595.46	475.09	961.86	306.66	1146.64	526.77	630.77	1089.99	1235.37	640	608.35	922.38	1228.79	381.62	634.77	394.03	338.11	300.38	675.49	280.35	592.6	451.29	612.751	1.00387
FBXO44	273.83	3.54	370.83	425.16	38.77	7.74	38.07	133.98	117.91	53.16	114.75	100.24	257.49	502.27	417.67	2.86	770.35	4.76	191.03	317.94	22.29	1063.45	785.29	250.505	1.00362
ST14	11.06	1.77	3.93	0.84	3.52	0.86	1.55	0.83	0.93	4.62	11.83	1781.28	1768.08	776.35	2555.72	0.95	149.42	1378.14	613.93	0	8.57	95.78	125.11	387.215	1.00357
UVSSA	430.31	818.76	714.11	280.09	312.83	363	463.84	1064.32	249.75	418.34	1107.29	637.16	582.5	1286.49	448.74	1383.92	1435.55	1047.65	449.25	272.68	634.43	610.5	397.67	641.94	1.00293
PQLC3	70.58	263.17	369.84	374.01	73.14	202.15	338.75	172.26	153.19	20.8	298.12	865.29	476.07	659.64	575.53	528.02	699.51	63.81	187.08	493.32	162.04	672.27	186.55	329.341	1.0021
NF1	21.26	3671.12	1787.25	1828.95	1320.95	484.29	2154.47	3962.7	1062.14	866.72	2681.86	1704.08	2252.16	4443.06	4344.47	2345.61	1565.04	5116.34	2943.17	2223.34	2492.27	3139.33	850.08	2218.98	1.00166
AL049795.1	23.81	18.61	33.44	93.92	14.1	25.81	41.18	37.45	86.35	47.38	13.01	20.74	41.2	68.19	73.34	37.17	26.56	28.57	25.03	18.1	12.86	8.95	22.34	34.0873	1.00033
AC006064.4	31.47	74.43	786.9	122.43	422.1	344.94	693.04	167.26	1425.16	446.07	14.2	55.3	11.44	525.88	21.13	11.44	75.26	114.29	5.27	112.02	22.29	455.64	371.98	262.912	1.00015
LINC00869	4.25	490.01	58.03	86.37	7.93	16.34	10.1	4.16	368.59	16.18	322.96	857.23	716.39	706.85	759.51	158.22	698.4	429.54	497.99	253.45	1061.38	631.98	328.42	353.52	0.999614
FAM126B	1131.04	2086.77	898.05	1537.97	694.4	969.44	771.51	1106.76	1637.77	1444.53	428.25	1666.06	2271.62	2523.15	1420.81	786.32	1447.72	1690.53	1214.69	1188.04	1642.65	1055.4	676.94	1262.15	0.999344
CES1	0	0	0	0	0	0	0	0	0	0	0	1919.54	615.68	440.63	1290.29	75.3	220.26	0	0	0	75.45	657.05	0	220.617	0.998025
CDC42SE1	5720.69	6311.7	2755.14	6133.41	4526.82	4119.48	4864.46	5519.66	3962.6	6701.48	2882.97	3101.68	6156.82	8807.43	6339.57	3100.48	3517.47	2672.46	2632.26	4233.96	3348.75	6362.81	2050.92	4409.8	0.998008
ATRN	1719.52	862.18	2175.79	2582.84	1975.69	529.88	1774.55	2558.03	1435.37	1323.19	4267.08	4478.54	2570.3	5060.73	5246.93	3896.33	3257.37	2247.68	3550.52	2207.5	2429.69	1358.86	3317.67	2534.8	0.997476
COMMD9	345.27	240.13	787.89	406.71	831.87	1058.04	1141.33	972.78	1287.75	679.51	1196.01	1459.82	1365.26	1922.53	868.89	712.93	938.58	600.02	1234.45	965.14	1290.29	1477.02	1332.65	963.288	0.996967
SEC31B	403.09	826.73	863.63	468.77	922.64	1411.58	1255.55	1071.81	1103.92	729.2	1362.82	1402.21	1095.18	2831.33	1586.14	2642.98	2205.89	3382.96	4833.71	1555.77	875.34	418.04	805.4	1419.24	0.996358
RPL29P11	978.82	2373.87	4117.47	2680.96	5402.75	4313.88	5682.59	2118.66	2593.14	2788.53	3960.68	2948.44	4445.96	7131.45	5558.93	2192.16	3778.68	3545.82	5404.16	1840.9	2136.48	5078.25	4707.29	3574.93	0.996281
IL17RE	35.72	165.7	164.27	28.51	116.32	1080.41	1691.41	576.68	52.92	21.96	44.95	141.72	44.63	815.7	320.71	411.75	25.46	2.86	1544.05	702.64	1638.37	119.95	65.91	408.95	0.996114
YPEL5	1004.33	1754.48	1561.02	765.63	541.95	1801.25	932.34	790.54	1301.68	354.78	392.76	1000.1	1004.78	1942.2	606.61	477.51	1451.04	555.25	1100.07	1478.83	569.27	1358.86	618.85	973.724	0.996107
SLC30A4	3.4	0	47.21	162.69	0	64.51	3.88	348.67	19.5	0	0	0	0	61.64	13.67	0	2.21	0	0	7.92	0.86	5.37	0	30.9041	0.996069
BLCAP	1584.31	445.71	3023.67	1556.41	594.82	1385.77	1134.34	1729.21	1354.6	1000.77	1708.25	1455.21	1773.81	2687.08	1379.79	788.22	1119	1450.52	1251.57	1408.68	1143.68	1171.77	1191.9	1347.82	0.995413
TPT1	22938.9	64016.4	49529.6	75844.2	28911	52916.6	69037.1	22260	38818.2	42069.5	108815	141201	42413.4	128462	119933	38837.5	83601.4	66790.5	104603	55874.3	85679.4	60689.3	43108.4	64449.5	0.995099
MGAT5	2057.99	2057.53	3304.01	1090.16	1329.76	2742.3	1766	2949.14	809.6	1177.58	2532.8	1956.41	1937.45	4541.41	4170.44	4412.92	1609.32	1827.67	3811.37	2149.79	2385.96	1398.24	2653.02	2278.61	0.994985
KIFC3	1670.2	1497.51	3605.98	588.69	1628.49	4455.81	2431.84	843.8	489.29	2325.12	18.93	398.66	214	2570.36	499.71	2.86	5.53	551.44	9.22	2403.24	3113.84	778.79	848.97	1290.09	0.994502
FAM161B	118.21	71.77	162.3	184.49	38.77	102.36	99.45	267.95	154.12	158.32	134.86	131.35	168.23	250.48	104.42	100.08	54.23	44.76	104.08	133.51	122.6	163.81	146.33	125.727	0.994398
LIMK2	911.64	1116.49	567.55	1661.24	853.02	1844.26	1536.8	1978.86	2689.7	718.8	914.46	1266.25	377.65	2373.65	1448.16	987.43	527.95	1815.29	646.87	1272.9	552.12	587.23	1940.33	1191.59	0.994218
PYGL	3979.91	2924.14	9722.19	2649.09	2950.32	8318.09	2469.91	2444.03	831.89	1000.77	10256.6	12341.1	13175.4	16283.8	11999.2	9593.09	9700.17	7224.97	14170.5	3825.5	7535.97	34972.2	7785.91	8175.95	0.993978
FBXL8	55.28	77.09	450.5	247.38	168.31	642.57	277.37	515.93	172.69	88.98	134.86	184.35	109.86	423.59	226.24	254.48	205.87	126.67	198.93	287.39	97.74	85.94	73.73	212.825	0.992998
AC015819.1	3.4	0.89	0.98	1.68	7.05	219.35	1.55	5.83	15.78	5.78	7.1	29.96	48.06	57.7	42.26	78.16	30.99	20	34.25	37.34	15.43	5.37	26.81	29.0009	0.992473
DEDD2	1043.45	1174.97	1614.13	1489.33	850.38	1349.65	1687.53	660.73	2519.8	2321.66	803.26	1798.56	1302.32	2357.92	1088.91	785.37	1013.85	778.12	687.71	689.07	603.56	962.3	869.07	1186.08	0.991315
NRBP2	376.73	116.97	952.15	1017.2	163.03	617.62	372.93	209.7	104.91	331.67	26.03	320.31	325.01	788.16	423.88	472.74	1553.98	0.95	449.25	294.18	18	433.26	141.87	396.471	0.991272
KIF13A	3478.17	918.89	1438.07	4800.06	1921.94	680.41	623.89	0	4554.02	3803.17	1529.62	18.43	314.71	2344.8	70.85	216.36	1312.69	44.76	5.27	10.18	30.01	13.43	185.43	1180.47	0.990102
AC027801.1	12.76	9.75	35.41	27.67	28.2	6.02	31.08	12.48	30.64	48.54	9.46	36.87	4.58	55.08	57.18	22.87	49.81	36.19	69.82	24.89	11.15	3.58	41.33	27.74	0.989561
ADAM10	6779.45	7271.35	2070.54	3923.74	4990.34	10642.3	3440.32	4987.91	2928.31	4993.47	5725.72	4953.24	7569	10950.3	6021.35	6644.15	5137.86	3170.57	5505.61	6165.39	4822.51	7618.72	5969.57	5515.07	0.989516
IKZF1	3583.62	3429.21	1627.91	4708.66	3101.01	5368.48	3433.33	5514.67	2306.25	4483.84	6680.4	8791.17	6600.85	10977.8	7935.65	7187.43	6781.49	5365.87	5338.29	7264.04	9903.07	5596.55	6758.21	5534.55	0.988054
ZNF213	393.74	237.48	656.08	503.15	401.84	711.38	825.89	279.6	443.8	584.75	494.49	588.77	807.94	1029.46	529.54	511.82	547.88	670.5	271.39	627.97	487.82	451.16	401.02	519.455	0.986817
KCTD21	379.28	147.09	115.08	489.73	169.19	268.38	177.14	115.67	243.25	307.4	228.32	117.52	191.11	436.7	120.58	259.25	167.13	46.67	227.92	256.84	291.49	166.5	365.28	220.492	0.985917
NAGS	5.1	7.97	49.18	0	0	0	4.66	0	0.93	0	0	4.61	9.16	19.67	19.89	0	6.64	0	26.35	0	2.57	72.51	8.94	9.93227	0.985801
PTPN6	10958.4	11799.3	1495.12	2718.69	5798.42	4611.51	8194.46	3486.71	5595.73	8883.31	4862.13	12153.2	7769.27	14219.6	5735.45	4676.93	12567.9	5109.67	2161.93	8681.78	3713.97	20868.9	6152.76	7181.62	0.985502
TRGC1	364.82	23.04	349.19	80.5	32.61	2.58	6.22	0	182.9	115.56	127.76	1503.6	389.09	1321.9	261.04	537.56	4562.31	608.59	46.11	4123.08	314.64	410.88	647.89	667.726	0.985285
CRMP1	0	0	0	0	0	8.6	44.29	520.93	2.79	0	15.38	0	0	56.39	0	18.11	0	0	0	2.26	4.29	0	10.05	28.4864	0.985168
RPL13AP7	243.22	450.14	572.47	548.43	345.44	258.92	842.99	143.13	427.08	390.6	442.44	583.01	291.82	883.89	266.01	217.31	747.1	817.17	928.8	218.37	207.47	613.19	270.33	446.611	0.984848
SLC22A15	3.4	614.07	152.46	148.43	224.71	2.58	6.99	0	342.6	4.62	0	2506	3151.65	1986.79	4846.66	350.75	2034.34	2684.84	69.82	327	1621.22	2984.47	11.17	1003.99	0.984694
FDXR	636.96	799.26	1839.39	1165.63	391.26	553.11	2963.27	472.66	1026.86	491.14	289.83	826.12	753.01	1475.34	513.38	454.64	512.46	267.63	399.19	377.91	307.78	676.74	694.81	746.047	0.983709
AC019163.1	11.06	14.18	25.57	12.58	21.15	81.72	59.82	65.74	26	40.45	15.38	35.72	26.32	55.08	14.92	14.3	43.17	23.81	26.35	10.18	6.86	6.27	31.28	27.8559	0.983545
RSPH3	199.85	216.21	467.22	573.59	150.69	281.28	301.46	527.58	161.55	667.95	209.39	752.38	248.33	657.02	489.76	236.37	336.47	339.06	191.03	117.67	285.49	463.69	94.95	332.362	0.983181
SLC38A7	118.21	85.07	584.28	308.6	430.92	414.61	578.05	800.53	529.21	293.53	462.55	498.9	290.68	836.68	292.12	272.59	366.36	335.25	706.15	617.78	547.84	338.37	440.12	423.26	0.983132
MOSPD3	493.24	408.49	822.31	355.56	483.79	700.2	1135.12	330.36	866.24	1040.06	228.32	1547.38	1247.39	1471.4	627.74	1288.61	416.16	262.86	397.87	590.63	639.57	2117.95	383.15	744.682	0.982493
AC133065.6	199	23.92	1.97	206.29	15.86	632.24	0.78	39.94	17.64	33.51	186.91	5.76	10.3	258.35	70.85	0	943.01	0	61.92	379.04	0.86	0	46.92	130.76	0.982406
SPNS1	284.04	142.66	783.95	405.88	591.3	674.39	751.31	815.51	433.58	401	617.53	327.22	440.59	820.94	312.01	194.44	208.08	237.15	167.32	290.79	485.25	280.19	303.84	415.82	0.981319
SLC22A4	238.96	24.81	82.62	109.02	6.17	45.59	3.88	19.97	4.64	45.07	228.32	1404.51	363.92	520.63	355.51	167.75	154.95	100.96	810.23	30.55	606.14	322.26	680.29	263.915	0.980188
AC010680.4	45.92	18.61	36.39	26.83	37.01	21.5	24.86	23.3	34.35	73.96	26.03	50.7	34.33	66.88	12.43	15.25	96.29	0.95	63.24	11.31	72.02	20.59	0	33.9032	0.980154
CTNNA1	7001.41	6249.68	5229.95	6154.38	6206.43	3079.5	7189.86	6.66	6109.16	5785.07	4009.19	1840.04	1897.4	7712.4	4419.05	1753.73	2665.22	3.81	5427.88	1054.53	1826.98	4225.16	3889.6	3910.21	0.979933
PGS1	1234.79	1268.01	1089.86	1366.06	998.42	1298.03	1115.7	1492.05	1732.48	1545.07	1847.85	1641.86	2217.83	3388.68	2267.33	1437.3	1370.24	1719.1	3019.59	1911.05	1386.31	1211.15	4642.5	1718.75	0.979361
ANXA11	7197	4072.52	3038.43	4653.31	5440.65	11888.8	6744.67	4509.43	6487.03	5001.56	5691.41	4472.78	4143.84	11018.5	6547.16	3683.78	2752.66	4261.08	5917.97	7956.5	4141.78	9343.7	5005.54	5588.71	0.979337
ZNF221	21.26	86.84	181.97	91.41	41.42	77.42	58.27	275.44	51.99	72.8	65.06	58.76	89.26	187.53	228.72	81.97	108.47	30.48	146.24	121.07	49.73	36.7	118.41	95.1677	0.978577
UBE2H	1877.7	1751.82	1956.44	1325.8	810.72	1720.39	1172.41	1339.76	970.22	955.7	1298.93	1449.45	2243.01	3281.15	2041.09	2010.12	1911.48	2014.34	1785.14	1973.29	1550.92	3023.86	1487.92	1666.84	0.977085
IGIP	38.27	341.15	51.15	117.4	123.37	102.36	62.16	206.37	66.85	45.07	110.02	134.81	200.27	259.66	179	352.65	187.05	132.38	106.71	0	82.3	217.52	45.8	131.939	0.976752
NCOA4	10793.4	10161.8	2566.29	4457.92	9547.13	4872.15	10641.1	8190.03	4170.57	10219.2	10246	20810.8	11279.1	21425.8	11013.5	7192.2	13901.7	18231	17703.8	11431.2	10306.9	15509.6	16278.9	10887.5	0.976683
STARD10	356.32	366.85	389.52	423.49	223.83	381.07	77.69	406.09	289.67	530.43	104.1	57.61	233.46	456.37	100.69	135.34	181.52	208.58	122.52	200.27	116.6	121.74	74.84	231.92	0.97658
MAN2B2	570.62	791.29	875.43	779.05	362.18	1273.09	1182.51	1150.03	1490.15	1052.78	845.84	2427.65	3191.71	3024.11	3660.79	4418.63	2174.9	1440.04	1739.03	546.5	1505.48	550.52	1790.65	1537.22	0.976186
RP2	1253.5	810.78	1280.68	857.87	1689.3	1142.34	799.48	1581.92	328.67	1288.52	1508.32	1735.19	2111.4	2576.92	1320.12	1825.21	1692.33	1059.08	1288.46	1399.63	1626.36	856.67	1375.1	1310.5	0.975534
SLC44A1	494.94	1838.66	282.3	3591.66	3493.15	3324.66	969.63	10714.8	1915.38	2641.76	333.61	8689.78	4906	7039.65	4627.89	2323.69	12693	1282.89	61.92	9284.85	1920.43	994.52	2410.61	3581.64	0.974883
DIAPH2	0	0	0	0	0	1039.98	861.63	0	0	0	1923.56	1811.24	1770.37	1698.28	636.44	1631.73	1347	1490.52	2557.16	0	1470.33	1542.36	930.51	864.22	0.974605
TMEM55A	953.31	1641.06	205.58	736.28	764.02	947.94	305.34	231.34	441.94	479.59	436.53	1553.15	243.76	1108.14	248.61	299.28	517.99	91.43	254.27	884.81	287.21	669.58	215.59	564.028	0.974302
RHBDD2	1707.62	298.62	916.74	311.12	503.18	709.66	1009.25	2017.97	1248.76	1206.48	341.89	851.46	961.29	2043.18	835.33	1348.66	541.24	994.31	970.96	1195.96	1555.2	453.85	2911.06	1040.48	0.973564
MIDN	1846.24	2202.85	3764.35	2478.02	2356.38	2179.74	2374.35	2087.87	3692.42	1013.49	1734.28	2088.91	3611.7	4039.14	1727.84	1417.28	3039.33	2485.79	1288.46	1027.38	608.71	1269.34	991.95	2058.49	0.972465
LRRK1	1661.7	2501.47	240.01	688.48	1136.77	42.15	60.6	64.91	1249.68	30.05	3084.08	2022.09	1441.93	2655.61	1200.79	768.21	2937.5	1729.57	4006.35	10.18	2496.56	193.35	2210.66	1353.5	0.972344
STAT1	4900.9	6812.35	13338	4192.09	2038.26	2706.17	1924.5	2513.93	4639.43	2989.61	1769.77	3473.84	3825.7	9444.78	4676.36	1877.63	3008.34	2934.37	1890.53	20059.8	5423.5	2748.15	8198.1	4815.52	0.971826
ELFN2	0.85	99.24	7.87	12.58	1.76	38.71	0	39.11	1.86	49.69	2.37	0	9.16	47.21	14.92	179.19	2.21	56.19	1.32	9.05	0	3.58	0	24.0755	0.971529
KIAA1683	38.27	3.54	40.33	67.09	4.41	645.15	96.34	25.8	120.7	3.47	7.1	17.28	45.78	145.57	59.67	11.44	74.16	5.71	83	107.49	62.59	4.48	109.47	74.2395	0.971453
AASDH	582.53	540.52	486.9	788.27	651.22	410.31	549.3	512.61	337.95	487.67	725.18	690.16	686.63	1342.88	483.55	413.65	1498.63	737.16	1803.58	503.5	704.73	979.31	495.97	684.97	0.971219
ANKHD1-EIF4EBP3	119.91	92.15	88.53	155.98	181.53	59.35	135.97	197.22	84.49	55.47	183.36	233.89	299.83	285.89	193.92	144.87	116.22	103.81	238.46	134.65	79.73	186.19	122.88	145.837	0.971105
ZFHX2	68.03	183.42	715.1	250.74	203.56	223.65	160.05	243.82	165.26	324.73	117.12	16.13	96.13	323.92	172.78	92.45	120.64	40	276.66	70.15	29.15	25.96	40.21	165.261	0.970892
C4orf32	1316.43	642.42	537.06	918.25	171.84	1387.5	101.78	0	372.31	411.4	703.88	558.81	682.06	1319.28	435.07	497.53	1173.23	1510.52	858.97	563.47	805.04	311.52	851.2	673.195	0.970654
DENND1C	101.2	1176.74	15.74	280.09	1006.35	1510.5	762.96	752.26	66.85	1423.73	493.31	2347	1012.79	2461.52	967.1	1957.7	4760.43	1157.18	1587.52	2327.44	561.55	1441.21	1926.93	1256.21	0.970474
[truncated: 14,625 more rows]
