# Supplementary material for: NKL Homeobox Gene VENTX Is Part of a Regulatory Network in Human Conventional Dendritic Cells
Source: Int J Mol Sci. 2021 May 31;22(11):5902. doi: 10.3390/ijms22115902 (PMC8198381; doi:10.3390/ijms22115902)
Supplement: Supplementary file 1 [file ijms-22-05902-s001.zip › SupplTable6_GSE16395_LHC-LH_differentially expressed genes.xlsx]

## Sheet: Tabelle1
ID	Gene.symbol	Gene.title	log2(fold change)
1007_s_at	MIR4640///DDR1	microRNA 4640///discoidin domain receptor tyrosine kinase 1	-2282
1294_at	MIR5193///UBA7	microRNA 5193///ubiquitin like modifier activating enzyme 7	0.968
1320_at	PTPN21	protein tyrosine phosphatase, non-receptor type 21	-0.664
1405_i_at	CCL5	C-C motif chemokine ligand 5	1935
1438_at	EPHB3	EPH receptor B3	0.651
1494_f_at	CYP2A6	cytochrome P450 family 2 subfamily A member 6	0.378
1552257_a_at	TTLL12	tubulin tyrosine ligase like 12	-0.929
1552261_at	WFDC2	WAP four-disulfide core domain 2	0.339
1552271_at	PRR22	proline rich 22	0.604
1552277_a_at	MSANTD3	Myb/SANT DNA binding domain containing 3	-0.929
1552279_a_at	SLC46A1	solute carrier family 46 member 1	0.819
1552283_s_at	ZDHHC11B///ZDHHC11	zinc finger DHHC-type containing 11B///zinc finger DHHC-type containing 11	-1218
1552291_at	PIGX	phosphatidylinositol glycan anchor biosynthesis class X	-1584
1552295_a_at	SLC39A13	solute carrier family 39 member 13	1652
1552311_a_at	RAX2	retina and anterior neural fold homeobox 2	0.432
1552343_s_at	PDE7A	phosphodiesterase 7A	-1154
1552347_at	CRYZL1	crystallin zeta like 1	-0.48
1552365_at	SCIN	scinderin	-0.658
1552372_at	C4orf33	chromosome 4 open reading frame 33	-0.336
1552373_s_at	C4orf33	chromosome 4 open reading frame 33	-0.622
1552388_at	FLJ30901///SCUBE1	uncharacterized protein FLJ30901///signal peptide, CUB domain and EGF like domain containing 1	0.484
1552390_a_at	ERICH5	glutamate rich 5	-0.555
1552391_at	CCDC185	coiled-coil domain containing 185	0.378
1552398_a_at	CLEC12A	C-type lectin domain family 12 member A	1533
1552401_a_at	GRIK1-AS2///BACH1	GRIK1 antisense RNA 2///BTB domain and CNC homolog 1	0.555
1552452_at	WDR88	WD repeat domain 88	0.313
1552459_a_at	MBD3L1	methyl-CpG binding domain protein 3 like 1	0.343
1552477_a_at	IRF6	interferon regulatory factor 6	-1806
1552478_a_at	IRF6	interferon regulatory factor 6	-2276
1552480_s_at	PTPRC	protein tyrosine phosphatase, receptor type C	1191
1552482_at	RAPH1	Ras association (RalGDS/AF-6) and pleckstrin homology domains 1	-2701
1552487_a_at	BNC1	basonuclin 1	-1122
1552494_at	TAF8	TATA-box binding protein associated factor 8	0.391
1552496_a_at	COBL	cordon-bleu WH2 repeat protein	-1124
1552497_a_at	SLAMF6	SLAM family member 6	0.734
1552502_s_at	RHBDL2	rhomboid like 2	-2296
1552509_a_at	CD300LG	CD300 molecule like family member g	1588
1552528_at	LINC01547	long intergenic non-protein coding RNA 1547	0.725
1552532_a_at	ATP6V1C2	ATPase H+ transporting V1 subunit C2	-1563
1552536_at	VTI1A	vesicle transport through interaction with t-SNAREs 1A	0.855
1552544_at	SERPINA12	serpin family A member 12	-0.99
1552553_a_at	NLRC4	NLR family CARD domain containing 4	0.97
1552554_a_at	NLRC4	NLR family CARD domain containing 4	0.752
1552559_a_at	CDK15	cyclin dependent kinase 15	0.413
1552562_at	ZNF570	zinc finger protein 570	-1093
1552563_a_at			1273
1552576_at	ALMS1P1	ALMS1, centrosome and basal body associated protein pseudogene 1	0.39
1552596_at	GAS2L2	growth arrest specific 2 like 2	0.451
1552612_at	CDC42SE2	CDC42 small effector 2	0.967
1552613_s_at	CDC42SE2	CDC42 small effector 2	1103
1552623_at	HSH2D	hematopoietic SH2 domain containing	0.509
1552627_a_at	ARHGAP5	Rho GTPase activating protein 5	0.856
1552628_a_at	HERPUD2	HERPUD family member 2	0.758
1552637_at	PTPN11	protein tyrosine phosphatase, non-receptor type 11	0.653
1552643_at	ZNF626	zinc finger protein 626	-0.802
1552644_a_at	PHC3	polyhomeotic homolog 3	-0.77
1552646_at	IL11RA	interleukin 11 receptor subunit alpha	-0.569
1552648_a_at	TNFRSF10A	TNF receptor superfamily member 10a	0.627
1552651_a_at	RAD51L3-RFFL///RFFL	RAD51L3-RFFL readthrough///ring finger and FYVE-like domain containing E3 ubiquitin protein ligase	-1245
1552652_at	HPS4	HPS4, biogenesis of lysosomal organelles complex 3 subunit 2	-0.612
1552663_a_at	ERC1	ELKS/RAB6-interacting/CAST family member 1	-0.855
1552665_at	JMJD1C-AS1	JMJD1C antisense RNA 1	0.648
1552671_a_at	SLC9A7	solute carrier family 9 member A7	0.871
1552675_at	DNAJB7	DnaJ heat shock protein family (Hsp40) member B7	0.682
1552676_at	UCN3	urocortin 3	0.631
1552682_a_at	KNL1	kinetochore scaffold 1	-1667
1552685_a_at	GRHL1	grainyhead like transcription factor 1	-1454
1552690_a_at	CACNA2D4	calcium voltage-gated channel auxiliary subunit alpha2delta 4	0.908
1552691_at	ARL11	ADP ribosylation factor like GTPase 11	1971-01-01
1552696_at	NIPA1	non imprinted in Prader-Willi/Angelman syndrome 1	-1396
1552718_at	DTD1	D-tyrosyl-tRNA deacylase 1	0.531
1552725_s_at	ADAMTS17	ADAM metallopeptidase with thrombospondin type 1 motif 17	0.353
1552733_at	KLHDC1	kelch domain containing 1	-0.532
1552751_a_at	CIB3	calcium and integrin binding family member 3	0.57
1552758_at	HDAC9	histone deacetylase 9	0.573
1552774_a_at	SLC25A27	solute carrier family 25 member 27	-0.589
1552777_a_at	RAET1E	retinoic acid early transcript 1E	-0.912
1552797_s_at	PROM2	prominin 2	-4328
1552798_a_at	TLR4	toll like receptor 4	0.974
1552799_at	TSNARE1	t-SNARE domain containing 1	0.514
1552804_a_at	TIRAP	TIR domain containing adaptor protein	0.49
1552819_at	LINC00205	long intergenic non-protein coding RNA 205	0.335
1552829_at			-0.586
1552833_at	B3GNT6	UDP-GlcNAc:betaGal beta-1,3-N-acetylglucosaminyltransferase 6	0.457
1552849_at	M1AP	meiosis 1 associated protein	0.916
1552884_at	NKX6-3	NK6 homeobox 3	0.408
1552892_at	TNFRSF13C	TNF receptor superfamily member 13C	0.387
1552910_at	SIGLEC11	sialic acid binding Ig like lectin 11	2677
1552911_at	SIGLEC11	sialic acid binding Ig like lectin 11	2021-08-01
1552914_a_at	CD276	CD276 molecule	0.558
1552928_s_at	TAB3	TGF-beta activated kinase 1/MAP3K7 binding protein 3	-0.853
1552943_at	GABRG1	gamma-aminobutyric acid type A receptor gamma1 subunit	-0.28
1552944_a_at	PANX2	pannexin 2	0.417
1552946_at	ZNF114	zinc finger protein 114	-1015
1552947_x_at	ZNF114	zinc finger protein 114	-0.532
1552948_at	CCDC27	coiled-coil domain containing 27	0.343
1552973_at	WNT9B	Wnt family member 9B	0.349
1552974_at			-0.697
1553002_at	DEFB105B///DEFB105A	defensin beta 105B///defensin beta 105A	0.626
1553020_at	SMCR5	Smith-Magenis syndrome chromosome region, candidate 5 (non-protein coding)	-0.454
1553025_at	ADGRG6	adhesion G protein-coupled receptor G6	-1753
1553034_at	SDCCAG8	serologically defined colon cancer antigen 8	0.673
1553037_a_at	SYN2	synapsin II	0.423
1553043_a_at	CD300LF	CD300 molecule like family member f	4251
1553045_at	WNT9A	Wnt family member 9A	0.494
1553051_s_at	ODF3	outer dense fiber of sperm tails 3	0.415
1553053_at	LINC00521	long intergenic non-protein coding RNA 521	0.42
1553057_at	SERPINB12	serpin family B member 12	-4.37
1553058_at	GIPC3	GIPC PDZ domain containing family member 3	0.485
1553062_at	MOGAT1	monoacylglycerol O-acyltransferase 1	0.745
1553063_at	GPR78	G protein-coupled receptor 78	0.496
1553070_a_at	MYOZ3	myozenin 3	0.604
1553072_at	BNIPL	BCL2 interacting protein like	-1446
1553077_at	SDR9C7	short chain dehydrogenase/reductase family 9C, member 7	-1034
1553079_at	TRIM40	tripartite motif containing 40	0.462
1553102_a_at	CCDC69	coiled-coil domain containing 69	-1964
1553103_at	NFX1	nuclear transcription factor, X-box binding 1	-1904
1553105_s_at	DSG2	desmoglein 2	-1068
1553108_at	C5orf24	chromosome 5 open reading frame 24	-0.694
1553114_a_at	PTK6	protein tyrosine kinase 6	-2371
1553115_at	NKD1	naked cuticle homolog 1	0.481
1553117_a_at	STK38	serine/threonine kinase 38	-1123
1553132_a_at	TC2N	tandem C2 domains, nuclear	-1173
1553136_at	KCTD18	potassium channel tetramerization domain containing 18	0.394
1553145_at	TAPT1-AS1	TAPT1 antisense RNA 1 (head to head)	1039
1553150_at	KDM1B	lysine demethylase 1B	0.602
1553151_at	ATP6V0D2	ATPase H+ transporting V0 subunit d2	0.911
1553155_x_at	ATP6V0D2	ATPase H+ transporting V0 subunit d2	0.442
1553162_x_at	PROSER3	proline and serine rich 3	-0.72
1553172_at	ZNF777	zinc finger protein 777	-1336
1553174_at	JPH2	junctophilin 2	0.668
1553204_at	C20orf166-AS1	C20orf166 antisense RNA 1	0.709
1553207_at	ARL10	ADP ribosylation factor like GTPase 10	0.443
1553209_at	RNFT2	ring finger protein, transmembrane 2	0.524
1553212_at	KRT78	keratin 78	-1002
1553213_a_at	KRT78	keratin 78	-1336
1553217_s_at	ZNF41	zinc finger protein 41	-0.713
1553222_at	OXER1	oxoeicosanoid receptor 1	0.442
1553225_s_at	ZNF75D	zinc finger protein 75D	-0.818
1553232_at	RMDN2	regulator of microtubule dynamics 2	0.334
1553238_a_at	HIPK4	homeodomain interacting protein kinase 4	0.354
1553239_at	FAM124A	family with sequence similarity 124 member A	0.386
1553249_at	SMC1B	structural maintenance of chromosomes 1B	0.638
1553263_at	USH1G	USH1 protein network component sans	0.412
1553264_a_at	SYN1	synapsin I	0.398
1553280_at	PUS10	pseudouridylate synthase 10	0.774
1553300_a_at	DGKH	diacylglycerol kinase eta	-1267
1553301_a_at	TMEM182	transmembrane protein 182	0.625
1553304_at	LSM14B	LSM family member 14B	0.626
1553311_at	C20orf197	chromosome 20 open reading frame 197	0.813
1553313_s_at	SLC5A3	solute carrier family 5 member 3	1082
1553321_a_at	SULT1C4	sulfotransferase family 1C member 4	-0.852
1553322_s_at	TEAD1	TEA domain transcription factor 1	-0.977
1553328_a_at	SLC18A2	solute carrier family 18 member A2	-3719
1553333_at	MAB21L3	mab-21 like 3	-1896
1553364_at	PNPLA1	patatin like phospholipase domain containing 1	-0.479
1553390_at	ATG9B	autophagy related 9B	0.707
1553392_at	LOC102724660///EFCAB3	uncharacterized LOC102724660///EF-hand calcium binding domain 3	2021-08-01
1553396_a_at	CCDC13	coiled-coil domain containing 13	0.503
1553399_a_at	MGC57346///CRHR1-IT1	ADP-ribosylation factor pseudogene///CRHR1 intronic transcript 1	0.586
1553402_a_at	HFE	hemochromatosis	1322
1553437_at	KLHDC7A	kelch domain containing 7A	0.415
1553444_a_at	C1orf127	chromosome 1 open reading frame 127	0.516
1553456_at			0.314
1553460_at	C2orf61	chromosome 2 open reading frame 61	1015
1553464_at	FLJ40288	uncharacterized FLJ40288	0.402
1553479_at	TMEM145	transmembrane protein 145	0.366
1553498_at			1229
1553499_s_at	SERPINA9	serpin family A member 9	0.304
1553517_at	FERD3L	Fer3-like bHLH transcription factor	0.352
1553518_at	DEFT1P2///DEFT1P	defensin, theta 1 pseudogene 2///defensin, theta 1 pseudogene	0.351
1553528_a_at	TAF5	TATA-box binding protein associated factor 5	-0.608
1553532_a_at	ZNF341	zinc finger protein 341	0.653
1553539_at	KRT74	keratin 74	0.331
1553540_a_at	SLC29A2	solute carrier family 29 member 2	0.498
1553545_at	ILDR1	immunoglobulin like domain containing receptor 1	0.456
1553575_at	ND6	NADH dehydrogenase, subunit 6 (complex I)	0.349
1553584_at	CXorf36	chromosome X open reading frame 36	0.531
1553587_a_at	POLE4	DNA polymerase epsilon 4, accessory subunit	0.803
1553589_a_at	PDZK1IP1	PDZK1 interacting protein 1	-1669
1553603_s_at	ATL2	atlastin GTPase 2	-0.554
1553611_s_at	KLHL35	kelch like family member 35	0.52
1553639_a_at	PPARGC1B	PPARG coactivator 1 beta	-0.779
1553672_at	ENAH	enabled homolog (Drosophila)	-1444
1553679_s_at	VKORC1L1	vitamin K epoxide reductase complex subunit 1 like 1	-0.798
1553681_a_at	PRF1	perforin 1	0.526
1553685_s_at	SP1	Sp1 transcription factor	-0.54
1553691_at	B3GALNT2	beta-1,3-N-acetylgalactosaminyltransferase 2	-1107
1553706_at	HTRA4	HtrA serine peptidase 4	1021
1553715_s_at	MCRIP2	MAPK regulated corepressor interacting protein 2	0.487
1553719_s_at	ZNF548	zinc finger protein 548	-0.462
1553721_at	RNF152	ring finger protein 152	-1.33
1553722_s_at	RNF152	ring finger protein 152	-1.51
1553728_at	LRRC43	leucine rich repeat containing 43	0.451
1553734_at	AK7	adenylate kinase 7	-0.351
1553740_a_at	IRAK2	interleukin 1 receptor associated kinase 2	0.625
1553749_at	FAM76B	family with sequence similarity 76 member B	0.514
1553752_at	SPATA25	spermatogenesis associated 25	0.564
1553764_a_at	AJUBA	ajuba LIM protein	-2762
1553768_a_at	DCBLD1	discoidin, CUB and LCCL domain containing 1	1001
1553770_a_at	SLAMF9	SLAM family member 9	0.699
1553772_at	GK5	glycerol kinase 5 (putative)	-0.768
1553792_at	KIAA1109	KIAA1109	0.527
1553802_a_at	SOX3	SRY-box 3	0.411
1553812_at	TLE6	transducin like enhancer of split 6	0.76
1553837_at	PGAM5	PGAM family member 5, mitochondrial serine/threonine protein phosphatase	0.392
1553844_a_at	C10orf67	chromosome 10 open reading frame 67	0.336
1553845_x_at	C10orf67	chromosome 10 open reading frame 67	0.368
1553849_at	CCDC26	CCDC26 long non-coding RNA	1922
1553858_at	ZBTB3	zinc finger and BTB domain containing 3	-0.691
1553860_at	DCST1	DC-STAMP domain containing 1	0.474
1553861_at	TCP11L2	t-complex 11 like 2	-1178
1553863_at	WDFY4	WDFY family member 4	0.486
1553871_at	CSNK1G2-AS1	CSNK1G2 antisense RNA 1	0.379
1553874_a_at	ZSCAN10	zinc finger and SCAN domain containing 10	0.562
1553890_s_at	NTN5	netrin 5	0.571
1553917_at	PIKFYVE	phosphoinositide kinase, FYVE-type zinc finger containing	0.929
1553919_at	C9orf62	chromosome 9 open reading frame 62	0.434
1553934_at	LINC00305	long intergenic non-protein coding RNA 305	0.336
1553940_a_at	LRRC28	leucine rich repeat containing 28	-0.921
1553956_at	TMEM237	transmembrane protein 237	-1.43
1553960_at	SNX21	sorting nexin family member 21	-1439
1553970_s_at	CEL	carboxyl ester lipase	0.608
1553974_at	C22orf39	chromosome 22 open reading frame 39	-0.772
1553982_a_at	RAB7B	RAB7B, member RAS oncogene family	-2168
1553984_s_at	DTYMK	deoxythymidylate kinase	-0.767
1553989_a_at	ATP6V1C2	ATPase H+ transporting V1 subunit C2	-2289
1553991_s_at	LOC101928274///VSIG10	uncharacterized LOC101928274///V-set and immunoglobulin domain containing 10	-2042
1554003_at	ARHGEF28	Rho guanine nucleotide exchange factor 28	-2218
1554004_a_at	ARHGEF28	Rho guanine nucleotide exchange factor 28	-0.875
1554006_a_at	LLGL2	LLGL2, scribble cell polarity complex component	0.387
1554014_at	CHD2	chromodomain helicase DNA binding protein 2	1153
1554015_a_at	CHD2	chromodomain helicase DNA binding protein 2	0.739
1554017_at	RILPL1///SNRNP35	Rab interacting lysosomal protein like 1///small nuclear ribonucleoprotein U11/U12 subunit 35	-1.4
1554020_at	BICD1	BICD cargo adaptor 1	1726
1554021_a_at	ZNF12	zinc finger protein 12	-0.942
1554023_s_at	CCDC13	coiled-coil domain containing 13	0.408
1554026_a_at	MYO10	myosin X	0.841
1554033_at	FRMD4A	FERM domain containing 4A	0.45
1554036_at	ZBTB24	zinc finger and BTB domain containing 24	1276
1554037_a_at	ZBTB24	zinc finger and BTB domain containing 24	0.923
1554039_at	C14orf159	chromosome 14 open reading frame 159	0.535
1554041_at	TMEM239	transmembrane protein 239	0.483
1554042_s_at	TMEM239	transmembrane protein 239	0.438
1554053_at	SPTLC1	serine palmitoyltransferase long chain base subunit 1	-1147
1554062_at	XG	Xg blood group	-2681
1554069_at	EPHA8	EPH receptor A8	0.407
1554077_a_at	TMEM53	transmembrane protein 53	0.737
1554093_a_at	SNAPC5	small nuclear RNA activating complex polypeptide 5	-0.552
1554096_a_at	RBM33	RNA binding motif protein 33	0.402
1554105_at	TMEM185A	transmembrane protein 185A	-0.678
1554110_at	CDCP1	CUB domain containing protein 1	1972-01-01
1554113_a_at	SLC4A8	solute carrier family 4 member 8	2392
1554115_at	C5orf58	chromosome 5 open reading frame 58	1563
1554117_at	CCDC60	coiled-coil domain containing 60	0.603
1554128_at	ADIG	adipogenin	0.538
1554131_at	CCSER2	coiled-coil serine rich protein 2	-0.47
1554132_a_at	CCSER2	coiled-coil serine rich protein 2	-0.497
1554149_at	CLDND1	claudin domain containing 1	1298
1554161_at	SLC25A27	solute carrier family 25 member 27	-0.642
1554192_s_at	TRMT44	tRNA methyltransferase 44 homolog (S. cerevisiae)	0.476
1554193_s_at	MANEA	mannosidase endo-alpha	-1137
1554194_at			0.445
1554195_a_at	C5orf46	chromosome 5 open reading frame 46	-0.929
1554201_at	CABP4	calcium binding protein 4	0.474
1554205_s_at	ICA1L	islet cell autoantigen 1 like	-0.467
1554208_at	MEI1	meiotic double-stranded break formation protein 1	0.327
1554210_at	ZCCHC13	zinc finger CCHC-type containing 13	0.358
1554229_at	CREBRF	CREB3 regulatory factor	0.982
1554242_a_at	COCH	cochlin	-1524
1554252_a_at	CERS3	ceramide synthase 3	-1696
1554253_a_at	CERS3	ceramide synthase 3	-3331
1554256_a_at	PCNX2	pecanex homolog 2 (Drosophila)	-1393
1554274_a_at	SSH1	slingshot protein phosphatase 1	0.966
1554276_at	SART3	squamous cell carcinoma antigen recognized by T-cells 3	2021-11-01
1554277_s_at	FANCM	Fanconi anemia complementation group M	-0.987
1554281_at			-0.675
1554303_at	HNMT	histamine N-methyltransferase	0.986
1554309_at	EIF4G3	eukaryotic translation initiation factor 4 gamma 3	1564
1554310_a_at	EIF4G3	eukaryotic translation initiation factor 4 gamma 3	0.976
1554322_a_at	HDAC4	histone deacetylase 4	0.381
1554325_at	DOCK2	dedicator of cytokinesis 2	0.776
1554327_a_at	CANT1	calcium activated nucleotidase 1	0.606
1554335_at	CYTH4	cytohesin 4	3167
1554344_s_at	AQP12B///AQP12A	aquaporin 12B///aquaporin 12A	0.455
1554360_at	FCHSD2	FCH and double SH3 domains 2	0.897
1554384_at	PADI2	peptidyl arginine deiminase 2	-1033
1554385_a_at	PADI2	peptidyl arginine deiminase 2	-2565
1554386_at	CST9	cystatin 9	0.318
1554393_a_at	AZIN2	antizyme inhibitor 2	0.538
1554417_s_at	APH1A	aph-1 homolog A, gamma-secretase subunit	-0.692
1554420_at	ATF3	activating transcription factor 3	-1173
1554423_a_at	FBXO7	F-box protein 7	0.512
1554438_at	KIAA1217	KIAA1217	-1043
1554441_a_at	WAPL	WAPL cohesin release factor	-0.548
1554442_at	BEST1	bestrophin 1	0.705
1554443_s_at	BEST1	bestrophin 1	0.529
1554460_at	ST8SIA4	ST8 alpha-N-acetyl-neuraminide alpha-2,8-sialyltransferase 4	1066
1554470_s_at	ZBTB44	zinc finger and BTB domain containing 44	-1161
1554471_a_at	ANKRD13C	ankyrin repeat domain 13C	-0.639
1554479_a_at	CARD8	caspase recruitment domain family member 8	0.915
1554480_a_at	ARMC10	armadillo repeat containing 10	-0.633
1554482_a_at	SAR1B	secretion associated Ras related GTPase 1B	-0.777
1554483_at	TMEM37	transmembrane protein 37	0.574
1554486_a_at	GFOD1	glucose-fructose oxidoreductase domain containing 1	-0.984
1554489_a_at	CEP70	centrosomal protein 70	-1.58
1554508_at	PIK3AP1	phosphoinositide-3-kinase adaptor protein 1	2743
1554531_at	TTC12	tetratricopeptide repeat domain 12	0.3
1554540_at	DNAH14	dynein axonemal heavy chain 14	0.591
1554547_at	FAM13C	family with sequence similarity 13 member C	-1.25
1554554_at	CCDC57	coiled-coil domain containing 57	0.496
1554555_a_at	SETD6	SET domain containing 6	-0.706
1554557_at	ATP11B	ATPase phospholipid transporting 11B (putative)	0.385
1554559_at	GPR62	G protein-coupled receptor 62	0.647
1554566_at	KCTD17	potassium channel tetramerization domain containing 17	-0.947
1554569_a_at	CELF2	CUGBP, Elav-like family member 2	1086
1554571_at	APBB1IP	amyloid beta precursor protein binding family B member 1 interacting protein	0.999
1554576_a_at	ETV4	ETS variant 4	0.408
1554586_a_at	RHOBTB2	Rho related BTB domain containing 2	0.841
1554592_a_at	SLC1A6	solute carrier family 1 member 6	-0.926
1554593_s_at	SLC1A6	solute carrier family 1 member 6	-0.458
1554609_at	LOC100287896	uncharacterized LOC100287896	-1623
1554613_a_at	RUBCN	RUN and cysteine rich domain containing beclin 1 interacting protein	0.533
1554614_a_at	PTBP2	polypyrimidine tract binding protein 2	0.818
1554615_at			0.987
1554616_at	SERPINB8	serpin family B member 8	1388
1554624_a_at	SIRPB1	signal regulatory protein beta 1	3111
1554637_a_at	CBFA2T2	CBFA2/RUNX1 translocation partner 2	-0.507
1554655_a_at	RPRML	reprimo like	-1915
1554661_s_at	CNST	consortin, connexin sorting protein	-0.832
1554667_s_at	METTL8	methyltransferase like 8	-1121
1554671_a_at	SRRM2	serine/arginine repetitive matrix 2	0.392
1554677_s_at	CMTM4	CKLF like MARVEL transmembrane domain containing 4	0.605
1554678_s_at	HNRNPDL	heterogeneous nuclear ribonucleoprotein D like	0.262
1554681_a_at	CCDC187	coiled-coil domain containing 187	0.539
1554685_a_at	CEMIP	cell migration inducing hyaluronan binding protein	0.332
1554716_s_at	LINC00593	long intergenic non-protein coding RNA 593	0.297
1554717_a_at	PDE4D	phosphodiesterase 4D	-1606
1554730_at	MCTP1	multiple C2 and transmembrane domain containing 1	1438
1554745_at	RALGPS1	Ral GEF with PH domain and SH3 binding motif 1	0.364
1554755_a_at	MTUS2	microtubule associated tumor suppressor candidate 2	0.722
1554772_at	EFCAB13	EF-hand calcium binding domain 13	-0.517
1554773_at	WFIKKN2	WAP, follistatin/kazal, immunoglobulin, kunitz and netrin domain containing 2	0.395
1554778_at	PHLDB2	pleckstrin homology like domain family B member 2	-0.308
1554785_at	CCDC82	coiled-coil domain containing 82	0.398
1554791_a_at	KANSL1L	KAT8 regulatory NSL complex subunit 1 like	-0.925
1554794_a_at	UBE3C	ubiquitin protein ligase E3C	-0.654
1554798_at	SNED1	sushi, nidogen and EGF like domains 1	0.751
1554807_a_at	SPIRE1	spire type actin nucleation factor 1	-1118
1554827_a_at	ADCY7	adenylate cyclase 7	0.586
1554835_a_at	B3GNT5	UDP-GlcNAc:betaGal beta-1,3-N-acetylglucosaminyltransferase 5	-0.917
1554852_a_at	KIAA1257	KIAA1257	-0.484
1554853_at	CYP2U1	cytochrome P450 family 2 subfamily U member 1	0.33
1554860_at	PTPN7	protein tyrosine phosphatase, non-receptor type 7	0.56
1554876_a_at	S100Z	S100 calcium binding protein Z	0.907
1554878_a_at	ABCD3	ATP binding cassette subfamily D member 3	-0.849
1554897_s_at	RHBDL2	rhomboid like 2	-1105
1554899_s_at	FCER1G	Fc fragment of IgE receptor Ig	2659
1554901_at	GAFA1	FGF2-associated protein GAFA1	2292
1554921_a_at	SCEL	sciellin	-4971
1554932_at	ZSWIM2	zinc finger SWIM-type containing 2	0.312
1554934_at	RCBTB1	RCC1 and BTB domain containing protein 1	0.524
1554937_x_at	EXOC3L1	exocyst complex component 3 like 1	0.494
1554938_a_at	ACOT11	acyl-CoA thioesterase 11	0.509
1554942_a_at	KLHL14	kelch like family member 14	0.458
1554952_s_at	NLRP12	NLR family pyrin domain containing 12	0.454
1554961_at	FGFR4	fibroblast growth factor receptor 4	0.421
1554980_a_at	ATF3	activating transcription factor 3	-1935
1554989_at	AREL1	apoptosis resistant E3 ubiquitin protein ligase 1	0.559
1554992_at	RASGRF1	Ras protein specific guanine nucleotide releasing factor 1	1716
1555000_at	OK/SW-CL.36	OK/SW-CL.36	1433
1555009_a_at	SYNJ2	synaptojanin 2	1127
1555015_a_at	ZNF398	zinc finger protein 398	-0.641
1555019_at	CDHR1	cadherin related family member 1	-0.277
1555022_at	RGS12	regulator of G-protein signaling 12	-1343
1555044_a_at	KLHL40	kelch like family member 40	0.432
1555058_a_at	LPGAT1	lysophosphatidylglycerol acyltransferase 1	-0.783
1555060_a_at	IKZF2	IKAROS family zinc finger 2	-1203
1555065_x_at	USP32///USP6	ubiquitin specific peptidase 32///ubiquitin specific peptidase 6	0.387
1555084_at			0.406
1555088_x_at	STAT5B	signal transducer and activator of transcription 5B	0.634
1555135_at			0.411
1555145_at	CCSAP	centriole, cilia and spindle associated protein	0.873
1555153_s_at	FCHO2	FCH domain only 2	-0.901
1555155_at	MLLT6	MLLT6, PHD finger domain containing	1007
1555165_a_at	PGPEP1	pyroglutamyl-peptidase I	0.802
1555173_at	STX19	syntaxin 19	-1135
1555196_at	LINC00421	long intergenic non-protein coding RNA 421	1213
1555201_a_at	RMND1	required for meiotic nuclear division 1 homolog	0.844
1555226_s_at	C1orf43	chromosome 1 open reading frame 43	0.789
1555231_a_at	B3GALT5-AS1	B3GALT5 antisense RNA 1	0.317
1555238_at	PTH2	parathyroid hormone 2	0.428
1555240_s_at	GNG12	G protein subunit gamma 12	-2268
1555250_a_at	CPEB3	cytoplasmic polyadenylation element binding protein 3	0.794
1555257_a_at	MYO3B	myosin IIIB	0.463
1555261_at			0.54
1555264_a_at	LINC00598	long intergenic non-protein coding RNA 598	0.277
1555267_at	GRID1	glutamate ionotropic receptor delta type subunit 1	0.399
1555272_at	RSPH10B2///RSPH10B	radial spoke head 10 homolog B2///radial spoke head 10 homolog B	-0.434
1555274_a_at	EPT1	ethanolaminephosphotransferase 1	-1104
1555278_a_at	CKAP5	cytoskeleton associated protein 5	-0.595
1555288_s_at	FBF1	Fas binding factor 1	-0.847
1555294_a_at	ERC1	ELKS/RAB6-interacting/CAST family member 1	-0.732
1555310_a_at	PAK6	p21 (RAC1) activated kinase 6	-3189
1555316_a_at	KCNH7	potassium voltage-gated channel subfamily H member 7	4469
1555326_a_at	ADAM9	ADAM metallopeptidase domain 9	1309
1555349_a_at	ITGB2	integrin subunit beta 2	1365
1555371_at	ABCB5	ATP binding cassette subfamily B member 5	0.31
1555380_at	ADAMTS4	ADAM metallopeptidase with thrombospondin type 1 motif 4	0.285
1555383_a_at	POF1B	premature ovarian failure, 1B	-4044
1555388_s_at	SNX25	sorting nexin 25	-1083
1555393_s_at	LINC01547	long intergenic non-protein coding RNA 1547	1728
1555395_at	AKAP12	A-kinase anchoring protein 12	0.356
1555397_at	MYO1D	myosin ID	1194
1555404_a_at	DUOXA1	dual oxidase maturation factor 1	-0.495
1555408_at	BAGE2///BAGE4	B melanoma antigen family member 2///B melanoma antigen family member 4	-0.792
1555411_a_at	CCNL1	cyclin L1	0.702
1555420_a_at	KLF7	Kruppel like factor 7	-1515
1555452_at	RALGPS1	Ral GEF with PH domain and SH3 binding motif 1	0.47
1555461_at	TXNL4A	thioredoxin like 4A	-0.921
1555467_a_at	CELF1	CUGBP, Elav-like family member 1	0.579
1555470_a_at	PPM1F	protein phosphatase, Mg2+/Mn2+ dependent 1F	0.47
1555478_at	C17orf82	chromosome 17 open reading frame 82	0.371
1555497_a_at	CYP4B1	cytochrome P450 family 4 subfamily B member 1	-1339
1555501_s_at	RSRC1	arginine and serine rich coiled-coil 1	-0.829
1555515_a_at	FAM189B	family with sequence similarity 189 member B	0.474
1555522_s_at	DPY30///MEMO1	dpy-30, histone methyltransferase complex regulatory subunit///mediator of cell motility 1	0.939
1555529_at	RNH1	ribonuclease/angiogenin inhibitor 1	0.42
1555542_at	AFAP1L1	actin filament associated protein 1 like 1	0.371
1555543_a_at	CLCC1	chloride channel CLIC like 1	-0.874
1555551_at	SERPINB5	serpin family B member 5	-0.648
1555553_a_at	SLC22A7	solute carrier family 22 member 7	0.29
1555587_at	PDZRN3	PDZ domain containing ring finger 3	0.342
1555600_s_at	APOL4	apolipoprotein L4	-1776
1555609_a_at	ZMAT3	zinc finger matrin-type 3	1439
1555620_a_at	PTGIR	prostaglandin I2 (prostacyclin) receptor (IP)	0.392
1555624_a_at	SSH1	slingshot protein phosphatase 1	1935-01-01
1555627_s_at	LINC01547	long intergenic non-protein coding RNA 1547	0.782
1555630_a_at	NARR///RAB34	nine-amino acid residue-repeats///RAB34, member RAS oncogene family	-0.953
1555638_a_at	SAMSN1	SAM domain, SH3 domain and nuclear localization signals 1	2172
1555643_s_at	LILRA5	leukocyte immunoglobulin like receptor A5	0.345
1555650_at	KLHL17	kelch like family member 17	0.451
1555655_at	OR10A4	olfactory receptor family 10 subfamily A member 4	0.527
1555656_at	CD300LG	CD300 molecule like family member g	0.383
1555665_at			0.452
1555677_s_at	SMC1A	structural maintenance of chromosomes 1A	-0.571
1555678_at	ST3GAL3	ST3 beta-galactoside alpha-2,3-sialyltransferase 3	0.47
1555680_a_at	SMOX	spermine oxidase	0.986
1555691_a_at	KLRC4-KLRK1///KLRK1	KLRC4-KLRK1 readthrough///killer cell lectin like receptor K1	2653
1555697_at	KLK4	kallikrein related peptidase 4	0.623
1555716_a_at	CXADR	coxsackie virus and adenovirus receptor	-1434
1555718_x_at			0.498
1555736_a_at	AGTRAP	angiotensin II receptor associated protein	0.346
1555738_at	CMTM1	CKLF like MARVEL transmembrane domain containing 1	1653
1555746_at	CD79B	CD79b molecule	0.421
1555748_x_at	CD79B	CD79b molecule	0.398
1555749_at	SF1	splicing factor 1	1222
1555751_a_at	GEMIN7	gem nuclear organelle associated protein 7	0.498
1555759_a_at	CCL5	C-C motif chemokine ligand 5	2243
1555763_x_at	MKL1	megakaryoblastic leukemia (translocation) 1	0.468
1555773_at	BPIFC	BPI fold containing family C	-2546
1555779_a_at	CD79A	CD79a molecule	0.393
1555784_s_at	IRAK1	interleukin 1 receptor associated kinase 1	0.383
1555788_a_at	TRIB3	tribbles pseudokinase 3	0.483
1555792_a_at	CCDC116	coiled-coil domain containing 116	0.406
1555822_at	FAM138E///FAM138D///FAM138C///FAM138B///FAM138A///FAM138F	family with sequence similarity 138 member E///family with sequence similarity 138 member D///family with sequence similarity 138 member C///family with sequence similarity 138 member B///family with sequence similarity 138 member A///family with sequence similarity 138 member F	0.531
1555823_at	PACS2	phosphofurin acidic cluster sorting protein 2	0.738
1555824_a_at	PACS2	phosphofurin acidic cluster sorting protein 2	0.545
1555829_at	ESYT2	extended synaptotagmin 2	-2105
1555830_s_at	ESYT2	extended synaptotagmin 2	-1001
1555847_a_at	MIR24-2///MIR23A///LOC284454	microRNA 24-2///microRNA 23a///uncharacterized LOC284454	-1.17
1555851_s_at	SEPW1	selenoprotein W, 1	-0.793
1555855_at	AKR1C1	aldo-keto reductase family 1 member C1	0.236
1555856_s_at	AKR1C1	aldo-keto reductase family 1 member C1	0.377
1555864_s_at	PDHA1	pyruvate dehydrogenase (lipoamide) alpha 1	-0.308
1555872_a_at	LOC728903///GLIDR	uncharacterized LOC728903///glioblastoma down-regulated RNA	-0.752
1555876_at	SRGAP1	SLIT-ROBO Rho GTPase activating protein 1	1284
1555890_at	LOC101928605///OR2A1-AS1///OR2A9P///OR2A20P	uncharacterized LOC101928605///OR2A1 antisense RNA 1///olfactory receptor family 2 subfamily A member 9 pseudogene///olfactory receptor family 2 subfamily A member 20 pseudogene	-0.939
1555894_s_at	MTSS1L	metastasis suppressor 1 like	-0.73
1555896_a_at	ADAM15	ADAM metallopeptidase domain 15	0.482
1555907_at	AGAP2-AS1	AGAP2 antisense RNA 1	0.508
1555925_at			-0.583
1555926_a_at			-0.349
1555929_s_at			-2279
1555932_at	TSGA10	testis specific 10	-0.634
1555939_at	PRKCA-AS1	PRKCA antisense RNA 1	0.783
1555940_a_at	PRKCA-AS1	PRKCA antisense RNA 1	1937-01-01
1555942_a_at	MIR205	microRNA 205	-1109
1555962_at	B3GNT7	UDP-GlcNAc:betaGal beta-1,3-N-acetylglucosaminyltransferase 7	-1067
1555963_x_at	B3GNT7	UDP-GlcNAc:betaGal beta-1,3-N-acetylglucosaminyltransferase 7	-1.11
1555968_a_at			1089
1555977_at	MYL12A	myosin light chain 12A	0.849
1555978_s_at	MYL12A	myosin light chain 12A	1317
1555979_at	LOC100130417	uncharacterized LOC100130417	0.448
1555989_at	DAAM1	dishevelled associated activator of morphogenesis 1	-2168
1556006_s_at	CSNK1A1	casein kinase 1 alpha 1	0.704
1556012_at	KLHDC7A	kelch domain containing 7A	0.312
1556024_at	EME2	essential meiotic structure-specific endonuclease subunit 2	0.625
1556026_at	LINC00893	long intergenic non-protein coding RNA 893	-0.727
1556030_at	SMTN	smoothelin	0.334
1556047_s_at	MAGEE1	MAGE family member E1	-0.853
1556051_a_at	BICD1	BICD cargo adaptor 1	1516
1556059_s_at	SPEN	spen family transcriptional repressor	0.757
1556075_at	BMPR2	bone morphogenetic protein receptor type 2	0.457
1556105_at			-0.867
1556111_s_at			-1186
1556121_at	NAP1L1	nucleosome assembly protein 1 like 1	-1263
1556123_a_at	RAB11B-AS1	RAB11B antisense RNA 1	-1604
1556149_at	ARVCF	armadillo repeat gene deleted in velocardiofacial syndrome	0.581
1556151_at	ITFG1	integrin alpha FG-GAP repeat containing 1	-1.16
1556181_at	ANKRD65	ankyrin repeat domain 65	-1003
1556182_x_at	ANKRD65	ankyrin repeat domain 65	-0.994
1556186_s_at	EMC1	ER membrane protein complex subunit 1	-0.965
1556194_a_at	HSPA4L	heat shock protein family A (Hsp70) member 4 like	-0.976
1556201_at	RNASET2	ribonuclease T2	1559
1556202_at	SRGAP2	SLIT-ROBO Rho GTPase activating protein 2	0.861
1556203_a_at	SRGAP2	SLIT-ROBO Rho GTPase activating protein 2	1032
1556205_at			-0.577
1556221_a_at			-0.531
1556240_at			0.56
1556274_at			0.45
1556277_a_at	PAPD4	poly(A) RNA polymerase D4, non-canonical	0.845
1556281_at			0.522
1556287_a_at			1298
1556291_at	POM121L12	POM121 transmembrane nucleoporin like 12	0.477
1556304_s_at	LINC00899	long intergenic non-protein coding RNA 899	0.347
1556316_s_at	MIF-AS1	MIF antisense RNA 1	1131
1556323_at	CELF2	CUGBP, Elav-like family member 2	0.956
1556331_a_at			-0.661
1556338_at			0.685
1556340_at	MAPK12	mitogen-activated protein kinase 12	0.393
1556346_at	COTL1	coactosin like F-actin binding protein 1	1558
1556352_at			0.878
1556404_a_at	ZNRF2P1	zinc and ring finger 2 pseudogene 1	-0.899
1556427_s_at	LRRN4CL	LRRN4 C-terminal like	-1.15
1556465_at			0.865
1556468_at	LOC105376166	uncharacterized LOC105376166	0.511
1556493_a_at	KDM4C	lysine demethylase 4C	0.77
1556494_at	LINC01365	long intergenic non-protein coding RNA 1365	0.355
1556498_at	FAM69A	family with sequence similarity 69 member A	0.708
1556507_at	LINC01210	long intergenic non-protein coding RNA 1210	0.586
1556540_a_at			0.497
1556545_at			1177
1556553_at			0.701
1556555_at	LYRM4-AS1	LYRM4 antisense RNA 1	0.458
1556592_at			0.57
1556593_s_at			1227
1556643_at			1969-01-01
1556653_at	ANKAR	ankyrin and armadillo repeat containing	-0.491
1556656_at			1944-02-01
1556657_at			1057
1556670_at	GTF3C2-AS1	GTF3C2 antisense RNA 1	0.42
1556671_s_at	GTF3C2-AS1	GTF3C2 antisense RNA 1	0.404
1556684_at	RPPH1	ribonuclease P RNA component H1	1241
1556690_s_at			0.822
1556697_at	GPRIN3	GPRIN family member 3	2421
1556698_a_at	GPRIN3	GPRIN family member 3	1854
1556732_at	EML4	echinoderm microtubule associated protein like 4	-0.923
1556734_at			0.585
1556737_at	LINC00671	long intergenic non-protein coding RNA 671	0.336
1556747_a_at	LOC101928343	uncharacterized LOC101928343	1892
1556748_x_at	LOC101928343	uncharacterized LOC101928343	0.974
1556762_a_at			0.532
1556766_at	ERICH1	glutamate rich 1	0.659
1556768_at	LINC00930	long intergenic non-protein coding RNA 930	0.426
1556778_at			2071
1556779_s_at			0.856
1556793_a_at	FAM83C	family with sequence similarity 83 member C	-6922
1556808_at	RAP2A	RAP2A, member of RAS oncogene family	0.509
1556820_a_at	DLEU2	deleted in lymphocytic leukemia 2 (non-protein coding)	0.78
1556821_x_at	DLEU2	deleted in lymphocytic leukemia 2 (non-protein coding)	0.729
1556834_at	DSG2-AS1	DSG2 antisense RNA 1	-2605
1556841_a_at	ALDH1L2	aldehyde dehydrogenase 1 family member L2	-0.41
1556854_at	ATP11A-AS1	ATP11A antisense RNA 1	0.724
1556864_at	TCTN1	tectonic family member 1	0.426
1556886_a_at	LAYN	layilin	-0.552
1556900_at	APCDD1L-AS1	APCDD1L antisense RNA 1 (head to head)	0.454
1556903_at	LOC101928335	uncharacterized LOC101928335	-0.443
1556950_s_at	SERPINB6	serpin family B member 6	0.571
1556954_at	CASC22	cancer susceptibility candidate 22 (non-protein coding)	0.305
1556962_at			0.331
1556969_at	CFAP65	cilia and flagella associated protein 65	0.303
1556971_a_at			0.399
1556990_at	PERP	PERP, TP53 apoptosis effector	-1946
1556994_at			0.344
1557008_at	LOC340107	uncharacterized LOC340107	0.445
1557014_a_at	FAM201A	family with sequence similarity 201 member A	-1.11
1557030_at	GAB1	GRB2 associated binding protein 1	-1229
1557031_at	RNF212	ring finger protein 212	0.356
1557038_s_at	UBAC2-AS1	UBAC2 antisense RNA 1	0.3
1557047_at	YEATS2	YEATS domain containing 2	0.839
1557051_s_at	HOTAIRM1	HOXA transcript antisense RNA, myeloid-specific 1	0.904
1557052_at			0.645
1557055_s_at	LINC01128	long intergenic non-protein coding RNA 1128	-0.894
1557081_at	RBM25	RNA binding motif protein 25	0.791
1557094_at	LOC100996760	uncharacterized LOC100996760	-5143
1557099_at	LOC101929132	uncharacterized LOC101929132	-0.474
1557113_at	LOC283588	uncharacterized LOC283588	-0.634
1557116_at	APOL6	apolipoprotein L6	1145
1557120_at	EEF1A1	eukaryotic translation elongation factor 1 alpha 1	0.342
1557122_s_at	GABRB2	gamma-aminobutyric acid type A receptor beta2 subunit	-0.271
1557123_a_at	CHADL	chondroadherin like	-0.656
1557128_at	FAM111B	family with sequence similarity 111 member B	-0.638
1557129_a_at	FAM111B	family with sequence similarity 111 member B	-0.959
1557131_at	SSSCA1-AS1	SSSCA1 antisense RNA 1 (head to head)	-0.754
1557136_at	ATP13A4	ATPase 13A4	-0.998
1557148_at	HM13	histocompatibility minor 13	0.645
1557154_at			0.267
1557186_s_at	TPCN1	two pore segment channel 1	0.773
1557193_at			0.583
1557194_a_at	RAD54L2	RAD54-like 2 (S. cerevisiae)	-0.501
1557222_at			-0.674
1557235_at	LOC107161159	uncharacterized LOC107161159	0.343
1557236_at	APOL6	apolipoprotein L6	1647
1557240_a_at			0.7
1557246_at	KIDINS220	kinase D-interacting substrate 220kDa	1038
1557258_a_at	BCL10	B-cell CLL/lymphoma 10	0.987
1557261_at	WHAMMP2///WHAMMP3	WAS protein homolog associated with actin, golgi membranes and microtubules pseudogene 2///WAS protein homolog associated with actin, golgi membranes and microtubules pseudogene 3	-0.943
1557262_at	LOC102724814	uncharacterized LOC102724814	1767
1557263_s_at	LOC102724814	uncharacterized LOC102724814	0.608
1557275_a_at	TLCD2	TLC domain containing 2	-1954
1557285_at	AREG	amphiregulin	-1162
1557300_s_at			0.761
1557311_at			-0.331
1557348_at			0.423
1557359_at	LINC01268	long intergenic non-protein coding RNA 1268	-0.637
1557360_at	LRPPRC	leucine rich pentatricopeptide repeat containing	0.817
1557370_s_at	MYCBP2	MYC binding protein 2, E3 ubiquitin protein ligase	0.601
1557386_at	LOC100507600	uncharacterized LOC100507600	0.581
1557389_at	SH3PXD2A-AS1	SH3PXD2A antisense RNA 1	-1306
1557394_at	DLGAP4	DLG associated protein 4	0.502
1557399_at	LOC284009///METTL16	uncharacterized LOC284009///methyltransferase like 16	-0.792
1557432_at	RASAL2	RAS protein activator like 2	-1058
1557438_at			-0.653
1557450_s_at	WHAMMP2	WAS protein homolog associated with actin, golgi membranes and microtubules pseudogene 2	-0.39
1557452_at			-1357
1557456_a_at			0.416
1557488_at	CBX3P2	chromobox 3 pseudogene 2	-0.331
1557512_at			-0.505
1557571_at	VPS13D	vacuolar protein sorting 13 homolog D	-1291
1557583_at	ST18	ST18, C2H2C-type zinc finger	1315
1557586_s_at	ATP6V1H	ATPase H+ transporting V1 subunit H	0.982
1557588_at	LINC01310	long intergenic non-protein coding RNA 1310	0.34
1557626_at			1067
1557667_at			-1115
1557669_at	LOC100132005	uncharacterized LOC100132005	0.408
1557719_at	PIKFYVE	phosphoinositide kinase, FYVE-type zinc finger containing	0.741
1557724_a_at	LOC285847	uncharacterized LOC285847	0.372
1557733_a_at	CHRM3-AS2	CHRM3 antisense RNA 2	-0.307
1557749_at	EHBP1L1	EH domain binding protein 1 like 1	0.911
1557756_a_at	CEP128	centrosomal protein 128	-0.547
1557763_at	LPAR6	lysophosphatidic acid receptor 6	-0.282
1557774_at	LOC105373958	uncharacterized LOC105373958	0.434
1557775_a_at			-0.291
1557776_at	LOC101928303	uncharacterized LOC101928303	0.404
1557777_at	PDE6B	phosphodiesterase 6B	0.467
1557797_a_at			2022-02-01
1557802_at	LOC101926944	uncharacterized LOC101926944	-0.388
1557803_at			-0.752
1557811_a_at			-1108
1557813_at			-0.934
1557817_a_at			0.412
1557820_at	AFG3L2	AFG3 like matrix AAA peptidase subunit 2	-1141
1557850_at	INHBA-AS1	INHBA antisense RNA 1	0.423
1557866_at	CFAP157	cilia and flagella associated protein 157	-0.622
1557867_s_at	CFAP157	cilia and flagella associated protein 157	-1049
1557905_s_at	CD44	CD44 molecule (Indian blood group)	0.615
1557906_at			0.343
1557910_at	HSP90AB1	heat shock protein 90 alpha family class B member 1	0.591
1557915_s_at	GSTO1	glutathione S-transferase omega 1	1028
1557918_s_at	SLC16A1	solute carrier family 16 member 1	0.97
1557938_s_at	PTRF	polymerase I and transcript release factor	-1567
1557964_at	EIF4G2	eukaryotic translation initiation factor 4 gamma 2	0.7
1557981_at	RPS9	ribosomal protein S9	0.408
1558014_s_at	FAR1	fatty acyl-CoA reductase 1	0.785
1558020_at	ERGIC3	ERGIC and golgi 3	0.511
1558080_s_at	DNAJC3	DnaJ heat shock protein family (Hsp40) member C3	0.924
1558093_s_at	SNHG4///MATR3	small nucleolar RNA host gene 4///matrin 3	0.552
1558094_s_at	CCDC174	coiled-coil domain containing 174	-0.869
1558111_at	MBNL1	muscleblind like splicing regulator 1	1361
1558120_at	DDX3X	DEAD-box helicase 3, X-linked	0.637
1558140_at	PLXNA1	plexin A1	2357
1558154_at			-0.869
1558174_at	FAM43A	family with sequence similarity 43 member A	0.558
1558185_at	LOC100507616///CLLU1	uncharacterized LOC100507616///chronic lymphocytic leukemia up-regulated 1	2012
1558186_s_at	LOC100507616///CLLU1	uncharacterized LOC100507616///chronic lymphocytic leukemia up-regulated 1	0.695
1558214_s_at	CTNNA1	catenin alpha 1	-0.854
1558249_s_at	STX16	syntaxin 16	0.516
1558279_a_at	KDSR	3-ketodihydrosphingosine reductase	-0.995
1558290_a_at	MIR1204///PVT1	microRNA 1204///Pvt1 oncogene (non-protein coding)	2797
1558295_a_at	PPFIA2	PTPRF interacting protein alpha 2	0.487
1558299_at			0.802
1558334_a_at	C22orf15	chromosome 22 open reading frame 15	0.724
1558343_at			0.471
1558345_a_at	LOC439911	uncharacterized LOC439911	-1063
1558378_a_at	AHNAK2	AHNAK nucleoprotein 2	-5081
1558381_a_at	TMEM147-AS1	TMEM147 antisense RNA 1	0.471
1558391_s_at	ZNF599	zinc finger protein 599	-0.624
1558392_at	SYNE2	spectrin repeat containing nuclear envelope protein 2	-1667
1558398_at	ANKRD24	ankyrin repeat domain 24	0.302
1558400_x_at	ANKRD24	ankyrin repeat domain 24	0.362
1558407_at	PLEKHG2	pleckstrin homology and RhoGEF domain containing G2	0.546
1558431_at	NHLRC4	NHL repeat containing 4	0.622
1558437_at			0.417
1558438_a_at	IGH	immunoglobulin heavy locus	0.591
1558450_at	A2M	alpha-2-macroglobulin	0.565
1558452_at	TMEM144	transmembrane protein 144	-0.597
1558460_at	ABCC5	ATP binding cassette subfamily C member 5	-0.499
1558473_at			-0.49
1558507_at	C1orf53	chromosome 1 open reading frame 53	0.389
1558511_s_at	ESYT2	extended synaptotagmin 2	-0.789
1558522_at	MPP6	membrane palmitoylated protein 6	3082
1558530_at	LRTM2	leucine rich repeats and transmembrane domains 2	0.448
1558549_s_at	VNN1	vanin 1	1994-02-01
1558553_at			0.974
1558560_s_at	BLZF1	basic leucine zipper nuclear factor 1	-0.394
1558565_at	AKNA	AT-hook transcription factor	0.988
1558569_at	LOC100131541	uncharacterized LOC100131541	1438
1558571_at	LOC101927377	uncharacterized LOC101927377	0.508
1558588_at	LOC100996741///LINC00869	uncharacterized LOC100996741///long intergenic non-protein coding RNA 869	0.563
1558604_a_at	SSBP2	single stranded DNA binding protein 2	-0.974
1558605_at			-0.669
1558606_s_at	TTC5	tetratricopeptide repeat domain 5	-0.588
1558640_a_at	GUSBP1	glucuronidase, beta pseudogene 1	0.88
1558647_at	SH3D19	SH3 domain containing 19	-3072
1558653_at	MLK7-AS1	MLK7 antisense RNA 1	-1179
1558654_at	PPM1H	protein phosphatase, Mg2+/Mn2+ dependent 1H	2665
1558670_at			0.622
1558675_s_at	NEMF	nuclear export mediator factor	0.607
1558678_s_at	MALAT1	metastasis associated lung adenocarcinoma transcript 1 (non-protein coding)	0.348
1558679_at	NOL4L	nucleolar protein 4 like	0.726
1558686_at	MPV17L	MPV17 mitochondrial inner membrane protein like	0.836
1558687_a_at	FOXN1	forkhead box N1	-1252
1558697_a_at	KIAA0430	KIAA0430	0.645
1558700_s_at	ZNF260	zinc finger protein 260	-0.906
1558703_at	SLC46A1	solute carrier family 46 member 1	2021-02-01
1558705_at	ATOH8	atonal bHLH transcription factor 8	0.529
1558714_at			-1064
1558720_at			0.444
1558765_a_at			-0.636
1558777_at	MKL2	MKL1/myocardin like 2	-1.09
1558778_s_at	MKL2	MKL1/myocardin like 2	-0.723
1558782_a_at	NFYC-AS1	NFYC antisense RNA 1	0.6
1558784_at	LOC100133089	uncharacterized LOC100133089	0.434
1558787_a_at	TSPAN3	tetraspanin 3	1015
1558792_x_at	AP2A1	adaptor related protein complex 2 alpha 1 subunit	0.463
1558796_a_at			-0.246
1558822_at			0.349
1558825_s_at	NBPF3	neuroblastoma breakpoint family member 3	0.431
1558834_s_at	AKNAD1	AKNA domain containing 1	0.883
1558836_at			0.614
1558837_a_at			0.881
1558844_at	LOC100506127	putative uncharacterized protein FLJ37770-like	0.346
1558845_at			-0.751
1558846_at	PNLIPRP3	pancreatic lipase related protein 3	-2807
1558849_at	LINC00908	long intergenic non-protein coding RNA 908	0.636
1558869_at			0.642
1558915_a_at	PEX14	peroxisomal biogenesis factor 14	0.611
1558920_at	SLC8A1-AS1	SLC8A1 antisense RNA 1	1127
1558924_s_at	CLIP1	CAP-Gly domain containing linker protein 1	-0.878
1558931_at	CARMIL1	capping protein regulator and myosin 1 linker 1	0.523
1558950_at			0.499
1558956_s_at	IFT80	intraflagellar transport 80	-1085
1559000_at	PRR26	proline rich 26	0.469
1559006_at			-1017
1559007_s_at			-1254
1559018_at	PTPRE	protein tyrosine phosphatase, receptor type E	0.855
1559020_a_at			0.585
1559035_a_at			0.884
1559048_at			0.642
1559051_s_at	MB21D1	Mab-21 domain containing 1	0.857
1559060_a_at	FNIP1	folliculin interacting protein 1	0.599
1559061_at	CACNA1G-AS1	CACNA1G antisense RNA 1	-1254
1559063_at			-0.595
1559075_s_at	BAHCC1	BAH domain and coiled-coil containing 1	0.454
1559078_at			-0.634
1559083_x_at	LOC284600	uncharacterized LOC284600	0.569
1559116_s_at			-0.835
1559117_at			0.781
1559127_x_at	RRP12	ribosomal RNA processing 12 homolog	0.537
1559144_x_at	LINC00910	long intergenic non-protein coding RNA 910	0.313
1559145_at	RNF144A-AS1	RNF144A antisense RNA 1	0.26
1559156_at			1041
1559167_x_at	MPV17L	MPV17 mitochondrial inner membrane protein like	0.922
1559174_at	RAB6A	RAB6A, member RAS oncogene family	-0.677
1559190_s_at	RDH13	retinol dehydrogenase 13	-1627
1559195_at			0.905
1559204_x_at	KRAS	KRAS proto-oncogene, GTPase	0.629
1559205_s_at	LOC100996286	uncharacterized LOC100996286	0.562
1559235_a_at	SOX30	SRY-box 30	1367
1559254_at	PICSAR	P38 inhibited cutaneous squamous cell carcinoma associated lincRNA	0.327
1559263_s_at	ZC3H12D	zinc finger CCCH-type containing 12D	-3731
1559265_at	SKIDA1	SKI/DACH domain containing 1	-0.42
1559270_at	ZFHX4	zinc finger homeobox 4	0.587
1559274_at	ZNF732	zinc finger protein 732	-0.346
1559275_x_at	ZNF732	zinc finger protein 732	-0.502
1559297_at	SNX29P2	sorting nexin 29 pseudogene 2	0.785
1559326_at	DIO3OS	DIO3 opposite strand/antisense RNA (head to head)	0.418
1559333_at	LOC101927416	uncharacterized LOC101927416	0.512
1559369_at	TRAPPC13	trafficking protein particle complex 13	0.753
1559372_at	LOC101928043	uncharacterized LOC101928043	0.522
1559391_s_at			1763
1559402_a_at	C1orf61	chromosome 1 open reading frame 61	0.691
1559410_at			-4008
1559425_at			2623
1559436_x_at			0.651
1559438_at	C21orf58	chromosome 21 open reading frame 58	0.383
1559443_s_at	IL21R-AS1	IL21R antisense RNA 1	0.87
1559449_a_at	ZNF254	zinc finger protein 254	-0.998
1559461_at			0.457
1559467_at			0.571
1559469_s_at	SIPA1L2	signal induced proliferation associated 1 like 2	0.869
1559477_s_at	MEIS1	Meis homeobox 1	-1166
1559478_at			1257
1559485_at	ATG2B	autophagy related 2B	-0.61
1559502_s_at	LRRC25	leucine rich repeat containing 25	2189
1559533_at			1206
1559561_at	FBXO18	F-box protein, helicase, 18	-0.636
1559597_at			0.671
1559603_at	GPR12	G protein-coupled receptor 12	0.26
1559605_a_at	LOC285043	uncharacterized LOC285043	0.321
1559606_at	GBP6	guanylate binding protein family member 6	-0.689
1559607_s_at	GBP6	guanylate binding protein family member 6	-1723
1559611_at	TMEM75	transmembrane protein 75	1366
1559645_at	LINC00184	long intergenic non-protein coding RNA 184	0.437
1559678_s_at	GS1-24F4.2	uncharacterized LOC100652791	-0.391
1559695_a_at			0.531
1559731_x_at	MACROD1	MACRO domain containing 1	0.394
1559748_at	ADAMTSL3	ADAMTS like 3	0.489
1559753_at	LOC100130778	uncharacterized LOC100130778	0.509
1559759_at	KIFC3	kinesin family member C3	0.846
1559763_at	ZC3H12C	zinc finger CCCH-type containing 12C	-1538
1559776_at			-1489
1559787_at	LOC101927438	uncharacterized LOC101927438	-0.721
1559863_a_at	AFG3L1P	AFG3 like matrix AAA peptidase subunit 1, pseudogene	0.367
1559864_at	LCN6	lipocalin 6	0.331
1559881_s_at	ZNF12	zinc finger protein 12	-1503
1559883_s_at	SAMHD1	SAM and HD domain containing deoxynucleoside triphosphate triphosphohydrolase 1	1263
1559890_a_at	ABI1	abl interactor 1	0.933
1559901_s_at	MIR99AHG	mir-99a-let-7c cluster host gene	-1587
1559902_at	MKL1	megakaryoblastic leukemia (translocation) 1	1025
1559921_at	PECAM1	platelet and endothelial cell adhesion molecule 1	0.878
1559927_a_at	LOC728353	uncharacterized LOC728353	0.553
1559932_at			0.723
1559936_at			0.546
1559971_at	BSDC1	BSD domain containing 1	0.701
1559975_at	BTG1	BTG anti-proliferation factor 1	1632
1559976_at	LOC100506314	uncharacterized LOC100506314	-0.679
1559977_a_at	SLC25A34	solute carrier family 25 member 34	0.625
1559988_at	ZNF483	zinc finger protein 483	1155
1559990_at	CAMK1D	calcium/calmodulin dependent protein kinase ID	-1753
1559991_s_at	CAMK1D	calcium/calmodulin dependent protein kinase ID	-1.39
1559996_s_at	SAMD14	sterile alpha motif domain containing 14	0.376
1560001_at	LOC100131581	uncharacterized LOC100131581	-3133
1560017_at	TMTC3	transmembrane and tetratricopeptide repeat containing 3	-2.08
1560038_at	LOC100506071	uncharacterized LOC100506071	-0.702
1560051_at			-0.736
1560059_at	VPS37C	VPS37C, ESCRT-I subunit	0.676
1560060_s_at	VPS37C	VPS37C, ESCRT-I subunit	-0.561
1560065_at	PAIP2	poly(A) binding protein interacting protein 2	0.801
1560074_at	PRKCA	protein kinase C alpha	1536
1560119_at	LINC00937	long intergenic non-protein coding RNA 937	-1128
1560128_x_at	C5orf56	chromosome 5 open reading frame 56	0.82
1560136_at	ARL5C	ADP ribosylation factor like GTPase 5C	0.387
1560151_x_at	SLC29A2	solute carrier family 29 member 2	0.395
1560156_at	LOC101928054	uncharacterized LOC101928054	1917
1560178_at	PCP2	Purkinje cell protein 2	0.401
1560198_at	LINC00523	long intergenic non-protein coding RNA 523	0.404
1560212_a_at	LOC101929248	uncharacterized LOC101929248	0.33
1560238_at	LINC01535	long intergenic non-protein coding RNA 1535	-0.266
1560257_at	LOC101928988	uncharacterized LOC101928988	-0.651
1560259_at			-1228
1560262_at			0.604
1560263_at			0.979
1560271_at			1158
1560274_at	WTAP	Wilms tumor 1 associated protein	1614
1560275_at	TMEM44	transmembrane protein 44	0.547
1560281_a_at	TMEM95	transmembrane protein 95	0.344
1560300_a_at	DMRTC1B///DMRTC1	DMRT like family C1B///DMRT like family C1	0.479
1560369_at	ANKH	ANKH inorganic pyrophosphate transport regulator	1536
1560370_x_at	ANKH	ANKH inorganic pyrophosphate transport regulator	1471
1560395_at			-0.759
1560399_a_at	OTUD7A	OTU deubiquitinase 7A	0.505
1560455_at	LOC339166///WSCD1	uncharacterized LOC339166///WSC domain containing 1	0.289
1560456_at	PLIN5	perilipin 5	0.554
1560457_x_at	PLIN5	perilipin 5	0.654
1560483_at			0.512
1560485_at	HIVEP1	human immunodeficiency virus type I enhancer binding protein 1	-1054
1560488_at	LCNL1	lipocalin like 1	0.254
1560503_a_at	TFAP2A-AS1	TFAP2A antisense RNA 1	-0.488
1560524_at	GRAPL	GRB2 related adaptor protein like	0.443
1560576_at	LOC101928845	uncharacterized LOC101928845	0.445
1560577_at			0.421
1560579_s_at	SLC16A1-AS1	SLC16A1 antisense RNA 1	2039
1560587_s_at	PRDX5	peroxiredoxin 5	0.83
1560609_at	CRYZL1	crystallin zeta like 1	0.396
1560621_at			0.347
1560622_at			1382
1560625_s_at	CATIP-AS1	CATIP antisense RNA 1	0.374
1560630_at			0.414
1560633_a_at	C21orf91-OT1	C21orf91 overlapping transcript 1	0.997
1560638_a_at	LOC105375839	uncharacterized LOC105375839	0.631
1560648_s_at	TSPYL1	TSPY like 1	-0.789
1560659_at	LINC00342	long intergenic non-protein coding RNA 342	0.676
1560661_x_at	LINC00342	long intergenic non-protein coding RNA 342	0.705
1560665_at	SCPEP1	serine carboxypeptidase 1	1704
1560679_at	LINC01127	long intergenic non-protein coding RNA 1127	0.301
1560706_at	NEDD9	neural precursor cell expressed, developmentally down-regulated 9	1209
1560739_a_at			-1405
1560756_at			-1017
1560792_at			0.793
1560806_at	LOC646743///TISP43	uncharacterized LOC646743///uncharacterized LOC150527	0.532
1560853_x_at	ZNF826P	zinc finger protein 826, pseudogene	-0.437
1560856_at	ARHGAP26-AS1	ARHGAP26 antisense RNA 1	0.414
1560861_at	THRA1/BTR	uncharacterized LOC105371807	1944-02-01
1560866_at	WNK2	WNK lysine deficient protein kinase 2	0.411
1560869_a_at			1087
1560878_at	SYT15	synaptotagmin 15	0.468
1560879_a_at	SYT15	synaptotagmin 15	0.724
1560893_at			1657
1560897_a_at	KRTAP10-11	keratin associated protein 10-11	0.488
1560911_at	LOC100133461	uncharacterized LOC100133461	0.41
1560924_at			-0.57
1560926_at			1195
1560943_s_at	PGD	phosphogluconate dehydrogenase	0.363
1561035_at	LOC102723335	uncharacterized LOC102723335	0.342
1561039_a_at	ZNF81	zinc finger protein 81	1197
1561044_at	LOC101928973	uncharacterized LOC101928973	0.623
1561060_at	LOC101929752	uncharacterized LOC101929752	0.333
1561086_at			1862
1561089_at			0.412
1561090_at	LINC01538	long intergenic non-protein coding RNA 1538	-0.313
1561101_at	JAKMIP2-AS1	JAKMIP2 antisense RNA 1	0.316
1561135_at			-1923
1561161_at			-1607
1561165_a_at	DEFB108B	defensin beta 108B	-0.431
1561225_at	ANKRD30BP3	ankyrin repeat domain 30B pseudogene 3	-0.482
1561238_at	PEX2	peroxisomal biogenesis factor 2	0.507
1561243_at	TMEM105	transmembrane protein 105	0.594
1561254_at	LOC340340	uncharacterized LOC340340	1268
1561260_at			-0.261
1561266_at	LOC100507033	uncharacterized LOC100507033	0.598
1561271_at	CCDC144CP	coiled-coil domain containing 144C, pseudogene	0.396
1561277_at	LOC339298	uncharacterized LOC339298	0.419
1561301_at	MAGI1-IT1	MAGI1 intronic transcript 1	1527
1561305_at	LOC101927849	uncharacterized LOC101927849	0.313
1561320_at			0.32
1561343_a_at	LOC150005	uncharacterized LOC150005	-1145
1561346_at	LOC101927166	uncharacterized LOC101927166	0.617
1561348_at	LOC339874	uncharacterized LOC339874	0.461
1561363_a_at			-0.331
1561365_at	NRP1	neuropilin 1	2306
1561370_at	LOC100505716	uncharacterized LOC100505716	1095
1561378_at	C12orf42	chromosome 12 open reading frame 42	0.238
1561384_a_at	LOC284661	uncharacterized LOC284661	0.563
1561419_at	LOC101927051	uncharacterized LOC101927051	1073
1561420_a_at	LOC101927051	uncharacterized LOC101927051	0.501
1561429_a_at	MAATS1	MYCBP associated and testis expressed 1	0.731
1561434_at			0.342
1561439_at			0.315
1561446_at	LOC101928443	uncharacterized LOC101928443	0.241
1561454_at	LOC101929123	uncharacterized LOC101929123	0.318
1561460_at	LOC101928185	uncharacterized LOC101928185	-0.748
1561469_at	LOC101928865	uncharacterized LOC101928865	0.436
1561489_at	LOC101928361///ARHGAP15	uncharacterized LOC101928361///Rho GTPase activating protein 15	1016
1561530_at	LOC101927164	uncharacterized LOC101927164	-0.687
1561595_x_at	LOC101928238	uncharacterized LOC101928238	0.44
1561598_at	LOC105373434	uncharacterized LOC105373434	0.522
1561602_at	LOC100129476	uncharacterized LOC100129476	0.546
1561614_at	SLC8A1	solute carrier family 8 member A1	1078
1561625_at	LOC101928565	uncharacterized LOC101928565	0.36
1561639_at			-0.414
1561665_at	LOC100421171	thyroid hormone receptor interactor 11 pseudogene	0.492
1561667_at	LOC102724640	uncharacterized LOC102724640	0.28
1561683_at			-0.292
1561689_at			0.359
1561699_a_at	ATP11A-AS1	ATP11A antisense RNA 1	0.618
1561829_at			-0.903
1561847_at	NUDT17	nudix hydrolase 17	0.679
1561880_a_at	SIGLEC16	sialic acid binding Ig like lectin 16 (gene/pseudogene)	3001
1561884_at	CEPT1	choline/ethanolamine phosphotransferase 1	1034
1561890_at	C10orf128	chromosome 10 open reading frame 128	-0.757
1561892_at	ZMYM6	zinc finger MYM-type containing 6	-0.457
1561899_at	CLECL1	C-type lectin like 1	2405
1561909_at			0.464
1561910_at			0.438
1561918_at			0.398
1561919_at			0.334
1561939_at	DYNC2H1	dynein cytoplasmic 2 heavy chain 1	1815
1561960_at	CSPG4P5	chondroitin sulfate proteoglycan 4 pseudogene 5	-0.466
1561976_at	C1orf167	chromosome 1 open reading frame 167	0.348
1562002_at	MYOZ3	myozenin 3	0.585
1562004_x_at	MYOZ3	myozenin 3	0.447
1562012_at	LOC100506730	uncharacterized LOC100506730	-0.593
1562022_s_at	LOC100130987///RAD9A	uncharacterized LOC100130987///RAD9 checkpoint clamp component A	0.358
1562026_at	WNK2	WNK lysine deficient protein kinase 2	0.431
1562051_at	LOC729296///MIR646HG	uncharacterized LOC729296///MIR646 host gene	1379
1562056_at			1356
1562058_at	LOC101928441	uncharacterized LOC101928441	1236
1562076_at			0.956
1562081_a_at	LINC00424	long intergenic non-protein coding RNA 424	0.299
1562084_at			0.396
1562137_at			0.668
1562153_a_at	MIR1204///PVT1	microRNA 1204///Pvt1 oncogene (non-protein coding)	0.491
1562157_at	LINC01526	long intergenic non-protein coding RNA 1526	0.347
1562166_at			0.301
1562194_at			3208
1562208_a_at			-1468
1562222_at	LOC101927606	uncharacterized LOC101927606	0.349
1562229_at			2021-11-01
1562240_at	PLXNA4	plexin A4	0.646
1562244_at	ZNF578	zinc finger protein 578	-0.417
1562247_at	LOC286058	uncharacterized LOC286058	1239
1562249_at	EPHA1-AS1	EPHA1 antisense RNA 1	-1116
1562286_at			-0.399
1562290_at			-0.499
1562303_at	ZKSCAN3	zinc finger with KRAB and SCAN domains 3	-1404
1562305_x_at	ZKSCAN3	zinc finger with KRAB and SCAN domains 3	-1179
1562307_at			-1051
1562323_at			0.594
1562327_at			0.396
1562330_s_at	CSMD1	CUB and Sushi multiple domains 1	0.375
1562368_at	CARD11	caspase recruitment domain family member 11	0.531
1562378_s_at	PROM2	prominin 2	-1191
1562387_at	C5orf42	chromosome 5 open reading frame 42	-0.722
1562425_at	STK24	serine/threonine kinase 24	0.503
1562426_a_at	STK24	serine/threonine kinase 24	0.365
1562453_at			-0.885
1562454_at			0.776
1562458_at	UBE2W	ubiquitin conjugating enzyme E2 W (putative)	0.802
1562462_at	DNAH10	dynein axonemal heavy chain 10	0.287
1562481_at	PCBP1-AS1	PCBP1 antisense RNA 1	-0.438
1562528_at			-2676
1562529_s_at			-2759
1562557_at	LOC101928144	uncharacterized LOC101928144	0.241
1562559_at	CARD19	caspase recruitment domain family member 19	0.413
1562589_at	LOC101928460	uncharacterized LOC101928460	0.319
1562603_at	RAD51L3-RFFL///RFFL	RAD51L3-RFFL readthrough///ring finger and FYVE-like domain containing E3 ubiquitin protein ligase	-0.472
1562628_at	KRT40	keratin 40	-0.294
1562632_at	LOC285191	uncharacterized LOC285191	0.466
1562648_at	CCDC88A	coiled-coil domain containing 88A	1137
1562681_at	KRTAP5-AS1	KRTAP5-1/KRTAP5-2 antisense RNA 1	0.336
1562682_at	RORA-AS1	RORA antisense RNA 1	-1609
1562701_at	CTD-2297D10.2	uncharacterized LOC101929176	0.361
1562717_at	LINC00299	long intergenic non-protein coding RNA 299	0.372
1562723_at			0.418
1562759_at	LOC101927044	uncharacterized LOC101927044	0.649
1562788_at	LINC01342	long intergenic non-protein coding RNA 1342	0.459
1562815_at	EFCAB6	EF-hand calcium binding domain 6	-0.423
1562847_at	LOC101929297	uncharacterized LOC101929297	0.429
1562849_at			0.595
1562853_x_at			0.392
1562861_at	LINC01231	long intergenic non-protein coding RNA 1231	0.387
1562869_at	LOC101929406	uncharacterized LOC101929406	0.383
1562921_at	EP300-AS1	EP300 antisense RNA 1	-2673
1562924_at	LOC340357	uncharacterized LOC340357	1231
1562939_at	CARMIL1	capping protein regulator and myosin 1 linker 1	0.765
1562966_at	KIAA1217	KIAA1217	-1913
1563003_at	ITGAX	integrin subunit alpha X	0.827
1563005_at	LOC101929441	uncharacterized LOC101929441	0.507
1563026_at			0.639
1563034_at	GPD1	glycerol-3-phosphate dehydrogenase 1	0.415
1563043_at	LINC00620	long intergenic non-protein coding RNA 620	0.424
1563045_at			0.533
1563068_at	C20orf197	chromosome 20 open reading frame 197	1333
1563082_at	LINC00486	long intergenic non-protein coding RNA 486	0.548
1563085_at			-0.334
1563119_at	HP09025	uncharacterized LOC100652929	0.568
1563120_at	LOC100131270///LOC100129029	uncharacterized LOC100131270///uncharacterized LOC100129029	-0.778
1563138_at			0.423
1563189_at			-1298
1563222_at	TMBIM4	transmembrane BAX inhibitor motif containing 4	0.766
1563243_at			0.411
1563250_at	LOC101927362	uncharacterized LOC101927362	0.587
1563303_at			0.367
1563318_s_at	MAGIX	MAGI family member, X-linked	0.517
1563325_at			0.357
1563340_at			0.47
1563348_at			-0.866
1563351_at			1456
1563370_at	LOC101928813	uncharacterized LOC101928813	0.399
1563373_at	LINC01220	long intergenic non-protein coding RNA 1220	0.825
1563404_at			0.532
1563405_at	ATP4B	ATPase H+/K+ transporting beta subunit	0.425
1563407_x_at	ATP4B	ATPase H+/K+ transporting beta subunit	0.5
1563420_at	XGY2///XG	Xg pseudogene, Y-linked 2///Xg blood group	-0.67
1563466_at	MYLK	myosin light chain kinase	-0.701
1563467_at			-1407
1563485_at			0.592
1563498_s_at	SLC25A45	solute carrier family 25 member 45	-1557
1563509_at			0.923
1563560_at	AHNAK	AHNAK nucleoprotein	-1.11
1563565_at	INPP5B	inositol polyphosphate-5-phosphatase B	0.686
1563595_at	SRGAP3	SLIT-ROBO Rho GTPase activating protein 3	1552
1563607_x_at	LOC286359	uncharacterized LOC286359	0.37
1563638_at	TVP23A	trans-golgi network vesicle protein 23 homolog A	-0.505
1563639_a_at	FHAD1	forkhead associated phosphopeptide binding domain 1	0.414
1563654_at	LOC619427	uncharacterized LOC619427	0.987
1563668_at	MORN1	MORN repeat containing 1	0.553
1563805_a_at	FAM83C	family with sequence similarity 83 member C	-0.786
1563900_at	FAM83B	family with sequence similarity 83 member B	-4002
1564004_at			-0.705
1564008_at	COL27A1	collagen type XXVII alpha 1 chain	0.279
1564021_at	LOC100130456	uncharacterized LOC100130456	0.477
1564031_a_at	RELL2	RELT like 2	0.393
1564067_x_at	TMEM151B	transmembrane protein 151B	0.379
1564074_at			0.616
1564077_at			2231
1564093_at	NEK1	NIMA related kinase 1	-1105
1564128_at			-0.65
1564129_a_at			-1655
1564130_x_at			-0.565
1564164_at	DENND1B	DENN domain containing 1B	0.848
1564233_at	FLJ33534	uncharacterized LOC285150	0.558
1564236_at			-0.295
1564242_at	TRPM2-AS	TRPM2 antisense RNA	0.341
1564248_at			-1354
1564276_at	C5orf56	chromosome 5 open reading frame 56	0.95
1564307_a_at	A2ML1	alpha-2-macroglobulin like 1	-4.04
1564308_a_at	MPP7	membrane palmitoylated protein 7	-2848
1564310_a_at	PARP15	poly(ADP-ribose) polymerase family member 15	0.759
1564327_at	LOC642696	uncharacterized LOC642696	-0.907
1564339_a_at	CHRM3	cholinergic receptor muscarinic 3	0.379
1564378_a_at			0.889
1564391_at			-0.482
1564413_at	LINC01356	long intergenic non-protein coding RNA 1356	1033
1564426_x_at	LOC729732	uncharacterized LOC729732	-1715
1564431_a_at	LCNL1	lipocalin like 1	0.501
1564439_a_at	MRGPRG-AS1	MRGPRG antisense RNA 1	0.49
1564510_at			-1155
1564514_at	SNRK	SNF related kinase	0.983
1564525_at	GSN	gelsolin	0.806
1564536_at	ASB10	ankyrin repeat and SOCS box containing 10	0.283
1564547_x_at			0.477
1564548_at	LOC642620	uncharacterized LOC642620	0.511
1564600_a_at	CCDC36	coiled-coil domain containing 36	0.558
1564630_at	EDN1	endothelin 1	-0.619
1564658_at	NAT16	N-acetyltransferase 16 (putative)	0.483
1564729_at	LOC101928666	uncharacterized LOC101928666	0.264
1564746_at	SLC9B2	solute carrier family 9 member B2	1203
1564749_at	LOC100289045	uncharacterized LOC100289045	0.331
1564773_x_at			0.36
1564785_at	LINC01599	long intergenic non-protein coding RNA 1599	0.929
1564786_at	LOC338667	V-set and immunoglobulin domain-containing protein 10-like	-0.848
1564796_at	EMP1	epithelial membrane protein 1	1745
1564907_s_at	SNHG4///MATR3	small nucleolar RNA host gene 4///matrin 3	0.936
1564911_at	SNHG4	small nucleolar RNA host gene 4	0.678
1564972_x_at	SETDB2	SET domain bifurcated 2	0.628
1565016_at	PRMT1	protein arginine methyltransferase 1	0.353
1565034_s_at	AFF3	AF4/FMR2 family member 3	3593
1565065_at	OFCC1	orofacial cleft 1 candidate 1	0.391
1565149_at	DYNC2H1	dynein cytoplasmic 2 heavy chain 1	1426
1565152_at	LOC102724250	neuroblastoma breakpoint family member 1	0.518
1565339_at	DNAH10	dynein axonemal heavy chain 10	0.347
1565347_s_at	TFE3	transcription factor binding to IGHM enhancer 3	1108
1565525_a_at	TCP11L2	t-complex 11 like 2	-1748
1565537_at	NKX1-1	NK1 homeobox 1	0.622
1565554_at	LINC00628	long intergenic non-protein coding RNA 628	0.599
1565557_at			0.659
1565579_at			1568
1565599_at			1253
1565604_at	PWP2	PWP2 periodic tryptophan protein homolog (yeast)	0.383
1565617_at			0.411
1565618_at	KIAA1671	KIAA1671	-0.375
1565641_at	C16orf45	chromosome 16 open reading frame 45	1319
1565671_a_at			0.55
1565680_at	DIP2C	disco interacting protein 2 homolog C	0.377
1565699_at	HECTD2	HECT domain E3 ubiquitin protein ligase 2	-0.336
1565705_x_at			1358
1565714_at			0.931
1565715_at			1282
1565716_at	FUS	FUS RNA binding protein	1495
1565717_s_at	FUS	FUS RNA binding protein	1138
1565728_at	TTC34///LOC284630	tetratricopeptide repeat domain 34///uncharacterized LOC284630	0.442
1565729_at			0.422
1565731_at	ALDH3B1	aldehyde dehydrogenase 3 family member B1	0.349
1565733_at			0.401
1565738_at	SCTR	secretin receptor	0.284
1565756_a_at	METAP1D	methionyl aminopeptidase type 1D (mitochondrial)	1144
1565804_at			-0.88
1565805_at	FLJ37035	uncharacterized LOC399821	0.373
1565816_at	IKZF1	IKAROS family zinc finger 1	1051
1565825_at			-0.524
1565832_at			-0.388
1565843_s_at	BRPF3	bromodomain and PHD finger containing 3	0.387
1565844_at	BRPF3	bromodomain and PHD finger containing 3	0.41
1565848_at	ZNF428	zinc finger protein 428	0.429
1565857_at			0.435
1565858_at	SNORA71A	small nucleolar RNA, H/ACA box 71A	0.746
1565859_at	SNORA71A	small nucleolar RNA, H/ACA box 71A	0.807
1565866_a_at	ZBED6	zinc finger BED-type containing 6	0.716
1565868_at	CD44	CD44 molecule (Indian blood group)	2026-01-01
1565877_at			-1307
1565894_at			1196
1565895_at			0.686
1565905_at	LOC400627	uncharacterized LOC400627	0.262
1565909_at	CTB-49A3.2	uncharacterized CTB-49A3.2	0.311
1565915_at			-0.43
1565951_s_at	CHML	CHM like, Rab escort protein 2	1004
1565978_a_at			-0.449
1566081_at	DLEU7	deleted in lymphocytic leukemia, 7	0.272
1566084_at			0.703
1566108_at	MYNN	myoneurin	-0.638
1566110_at	PIEZO1	piezo type mechanosensitive ion channel component 1	0.408
1566111_at	PIEZO1	piezo type mechanosensitive ion channel component 1	0.533
1566114_at			0.416
1566139_at	HOPX	HOP homeobox	-0.638
1566140_at	HOPX	HOP homeobox	-0.998
1566147_a_at	ANKRD20A12P	ankyrin repeat domain 20 family member A12, pseudogene	0.523
1566157_x_at			0.434
1566162_x_at			-0.304
1566163_at			-0.578
1566177_at			0.477
1566194_at			-0.825
1566210_at			0.391
1566268_at			1114
1566403_at	SNORA68///RPL18A	small nucleolar RNA, H/ACA box 68///ribosomal protein L18a	0.729
1566432_at			0.377
1566452_at			-1733
1566454_at	LOC100507494	uncharacterized LOC100507494	0.381
1566473_a_at	LOC100996506	uncharacterized LOC100996506	0.444
1566480_x_at	MEIOC	meiosis specific with coiled-coil domain	0.883
1566491_at			0.43
1566518_at			0.635
1566524_a_at	LOC729324	hCG1986447	0.682
1566548_at			0.429
1566557_at	BAIAP2-AS1	BAIAP2 antisense RNA 1 (head to head)	-1394
1566558_x_at	BAIAP2-AS1	BAIAP2 antisense RNA 1 (head to head)	-0.787
1566580_at			0.65
1566664_at	CCDC168	coiled-coil domain containing 168	0.355
1566666_at			1294
1566673_at			-0.595
1566678_at	MMP2	matrix metallopeptidase 2	0.367
1566690_at			0.52
1566695_at			0.254
1566709_at			1426
1566768_at			0.703
1566778_at			0.592
1566809_a_at			0.871
1566839_at	LOC283674	uncharacterized LOC283674	0.514
1566879_at			2073
1566880_at			1602
1566887_x_at			0.575
1566903_at			0.82
1566908_at	STPG3	sperm-tail PG-rich repeat containing 3	0.36
1566957_at	OR7E104P	olfactory receptor family 7 subfamily E member 104 pseudogene	0.443
1566967_at	SPRY4-IT1	SPRY4 intronic transcript 1	2067
1566968_at	SPRY4-IT1	SPRY4 intronic transcript 1	1763
1567035_at	C20orf181	chromosome 20 open reading frame 181	0.266
1567036_at	C20orf181	chromosome 20 open reading frame 181	0.44
1567065_at	OR1Q1	olfactory receptor family 1 subfamily Q member 1	0.224
1567068_at	OR4D1	olfactory receptor family 4 subfamily D member 1	0.471
1567080_s_at	CLN6	ceroid-lipofuscinosis, neuronal 6, late infantile, variant	-0.92
1567105_at			-0.302
1567167_at			0.501
1567238_at	OR2L2	olfactory receptor family 2 subfamily L member 2	0.467
1567241_at	OR2L1P	olfactory receptor family 2 subfamily L member 1 pseudogene	0.392
1567270_at	OR4C1P	olfactory receptor family 4 subfamily C member 1 pseudogene	0.453
1567282_at	OR1J4	olfactory receptor family 1 subfamily J member 4	0.494
1567286_at	OR5L2	olfactory receptor family 5 subfamily L member 2	0.32
1567519_at	PLXNA3	plexin A3	1485
1567624_at	TREML5P	triggering receptor expressed on myeloid cells like 5, pseudogene	0.652
1567679_at	SNORA74A	small nucleolar RNA, H/ACA box 74A	1355
1567681_at	SNORA74A	small nucleolar RNA, H/ACA box 74A	1019
1567682_x_at	SNORA74A	small nucleolar RNA, H/ACA box 74A	1172
1567704_at	TFE3	transcription factor binding to IGHM enhancer 3	1226
1567861_at	DNAH14	dynein axonemal heavy chain 14	0.977
1567862_at	DNAH14	dynein axonemal heavy chain 14	1827
1567878_at	DEFB114	defensin beta 114	-0.298
1567906_at	SOX4	SRY-box 4	0.584
1568012_at	CLIP1	CAP-Gly domain containing linker protein 1	-1015
1568248_x_at	SNORA71B	small nucleolar RNA, H/ACA box 71B	0.631
1568513_x_at			0.51
1568554_x_at			0.28
1568574_x_at	SPP1	secreted phosphoprotein 1	5296
1568592_at	TRIM69	tripartite motif containing 69	-0.923
1568593_a_at	NUDT16P1	nudix hydrolase 16 pseudogene 1	0.976
1568597_at	LOC646762	uncharacterized LOC646762	-0.629
1568598_at	KAZALD1	Kazal type serine peptidase inhibitor domain 1	0.364
1568601_at	GAD2	glutamate decarboxylase 2	-0.289
1568609_s_at	LOC103091866///LINC00623///LINC01138///LINC00869	uncharacterized LOC103091866///long intergenic non-protein coding RNA 623///long intergenic non-protein coding RNA 1138///long intergenic non-protein coding RNA 869	0.446
1568613_at	RSPH3	radial spoke 3 homolog	0.383
1568629_s_at	PIK3R2	phosphoinositide-3-kinase regulatory subunit 2	-1076
1568638_a_at	IDO2	indoleamine 2,3-dioxygenase 2	-1897
1568646_x_at	ZNF208	zinc finger protein 208	-0.309
1568667_s_at	PLIN5	perilipin 5	0.452
1568678_s_at	FGFR1OP	FGFR1 oncogene partner	0.984
1568683_at	SNAI3-AS1	SNAI3 antisense RNA 1	0.533
1568685_at			0.623
1568698_at	TMEM232	transmembrane protein 232	-1681
1568706_s_at	PP12719	uncharacterized LOC100653022	0.518
1568723_at	ATP9B	ATPase phospholipid transporting 9B (putative)	0.574
1568730_at	LOC101927256	uncharacterized LOC101927256	0.377
1568742_at			1949-01-01
1568743_at	ATP10A	ATPase phospholipid transporting 10A (putative)	0.59
1568780_at	LOC729732	uncharacterized LOC729732	-1944
1568795_at	LOC105373495	uncharacterized LOC105373495	1587
1568804_at	LOC101928371	uncharacterized LOC101928371	0.73
1568813_at	SLC16A1-AS1	SLC16A1 antisense RNA 1	0.765
1568828_at	TRY2P	trypsinogen-like pseudogene	0.315
1568830_at	IRAK3	interleukin 1 receptor associated kinase 3	2186
1568846_at			1056
1568868_at	CYP27C1	cytochrome P450 family 27 subfamily C member 1	-1284
1568900_a_at	ZNF568	zinc finger protein 568	-1156
1568922_at	SLC24A4	solute carrier family 24 member 4	0.372
1568929_at	LOC100128343	uncharacterized LOC100128343	0.309
1568932_at			-0.793
1568934_at	CX3CR1	C-X3-C motif chemokine receptor 1	1075
1568964_x_at	SPN	sialophorin	-1514
1568971_at	PCNX4	pecanex homolog 4 (Drosophila)	0.54
1568977_at	RNASET2	ribonuclease T2	1535
1568978_s_at	C11orf21	chromosome 11 open reading frame 21	0.673
1568986_x_at	PIGT	phosphatidylinositol glycan anchor biosynthesis class T	0.518
1569003_at	VMP1	vacuole membrane protein 1	1608
1569004_at	CARD8-AS1	CARD8 antisense RNA 1	-0.71
1569006_at	LOC284379	solute carrier family 7 member 3 pseudogene	0.566
1569020_at	NEDD9	neural precursor cell expressed, developmentally down-regulated 9	2018-01-01
1569022_a_at	PIK3C2A	phosphatidylinositol-4-phosphate 3-kinase catalytic subunit type 2 alpha	0.381
1569029_at	METAP1D	methionyl aminopeptidase type 1D (mitochondrial)	0.464
1569039_s_at	ZNF677	zinc finger protein 677	-1044
1569044_at	CDC42BPG	CDC42 binding protein kinase gamma	-1737
1569067_at			0.553
1569076_a_at	ZNF836	zinc finger protein 836	-1396
1569077_x_at	ZNF836	zinc finger protein 836	-0.89
1569078_at	LOC100294362	uncharacterized LOC100294362	0.68
1569086_at	EML2-AS1	EML2 antisense RNA 1	0.438
1569090_x_at	LINC00957	long intergenic non-protein coding RNA 957	0.426
1569097_at	TP53BP1	tumor protein p53 binding protein 1	1123
1569098_s_at	TP53BP1	tumor protein p53 binding protein 1	1015
1569099_at	LOC101929450	uncharacterized LOC101929450	0.387
1569138_a_at	SRCAP	Snf2-related CREBBP activator protein	0.545
1569144_a_at	CYSRT1	cysteine rich tail 1	-0.48
1569146_s_at	SOGA3///KIAA0408	SOGA family member 3///KIAA0408	0.401
1569149_at	PDLIM7	PDZ and LIM domain 7	0.622
1569156_at	LOC100505555///ZNF846	uncharacterized LOC100505555///zinc finger protein 846	-0.911
1569168_at			0.683
1569241_a_at	ZNF93	zinc finger protein 93	-1409
1569246_a_at	C8orf74	chromosome 8 open reading frame 74	0.372
1569256_a_at	FAM43B	family with sequence similarity 43 member B	0.454
1569274_at			0.683
1569276_at			0.467
1569289_at	BIVM	basic, immunoglobulin-like variable motif containing	1594
1569291_at	CROCCP2	ciliary rootlet coiled-coil, rootletin pseudogene 2	0.785
1569293_x_at	CROCCP2	ciliary rootlet coiled-coil, rootletin pseudogene 2	0.604
1569303_s_at	RGS20	regulator of G-protein signaling 20	0.445
1569316_at	TRIM24	tripartite motif containing 24	-0.543
1569325_at	ARPC5	actin related protein 2/3 complex subunit 5	0.519
1569331_at	CNKSR3	CNKSR family member 3	-0.365
1569344_a_at	LOC105375172	uncharacterized LOC105375172	2037
1569362_at	ALCAM	activated leukocyte cell adhesion molecule	-1111
1569374_at	C3orf62	chromosome 3 open reading frame 62	0.603
1569378_at	LINC00942	long intergenic non-protein coding RNA 942	0.584
1569383_s_at	ZFYVE28	zinc finger FYVE-type containing 28	0.527
1569409_x_at			0.476
1569410_at	FLG2	filaggrin family member 2	-4792
1569422_at	FAM129C	family with sequence similarity 129 member C	0.514
1569428_at	PYM1	PYM homolog 1, exon junction complex associated factor	0.323
1569430_at	PTRH1	peptidyl-tRNA hydrolase 1 homolog	0.409
1569434_at	C14orf105	chromosome 14 open reading frame 105	0.423
1569465_at	FAM160A1	family with sequence similarity 160 member A1	-1475
1569473_s_at	ZNF783///LOC155060	zinc finger family member 783///AI894139 pseudogene	0.686
1569477_at			1313
1569495_at	LOC101927137///SCLT1	uncharacterized LOC101927137///sodium channel and clathrin linker 1	0.942
1569502_s_at	TP73-AS1	TP73 antisense RNA 1	0.512
1569532_a_at	LCN15	lipocalin 15	0.388
1569536_at	FLVCR2	feline leukemia virus subgroup C cellular receptor family member 2	0.494
1569538_at			-0.679
1569582_at	AADACP1	arylacetamide deacetylase pseudogene 1	-0.292
1569588_x_at	PIK3C2A	phosphatidylinositol-4-phosphate 3-kinase catalytic subunit type 2 alpha	0.496
1569590_at	DOCK5	dedicator of cytokinesis 5	1375
1569594_a_at	NEMF	nuclear export mediator factor	0.441
1569596_at			1323
1569599_at	SAMSN1	SAM domain, SH3 domain and nuclear localization signals 1	1415
1569640_s_at	EEPD1	endonuclease/exonuclease/phosphatase family domain containing 1	0.518
1569652_at	MLLT3	MLLT3, super elongation complex subunit	-0.48
1569674_at	LINC00630	long intergenic non-protein coding RNA 630	-0.648
1569703_a_at			0.877
1569714_at	RBSN	rabenosyn, RAB effector	0.529
1569728_at	LINC00423	long intergenic non-protein coding RNA 423	0.289
1569737_a_at	CASKIN1	CASK interacting protein 1	0.35
1569748_at			0.307
1569758_at	LOC101928526	uncharacterized LOC101928526	0.456
1569792_a_at	ETFBKMT	electron transfer flavoprotein beta subunit lysine methyltransferase	-0.71
1569794_at			0.904
1569824_at			0.415
1569830_at	PTPRC	protein tyrosine phosphatase, receptor type C	1057
1569854_at			0.827
1569855_at	LOC101928306	uncharacterized LOC101928306	0.331
1569856_at	TPP2	tripeptidyl peptidase 2	0.927
1569857_s_at	TPP2	tripeptidyl peptidase 2	0.734
1569871_at	LMF1	lipase maturation factor 1	0.482
1569879_a_at	MEGF11	multiple EGF like domains 11	0.395
1569891_at	ATP5A1	ATP synthase, H+ transporting, mitochondrial F1 complex, alpha subunit 1, cardiac muscle	0.624
1569895_at	LINC01134	long intergenic non-protein coding RNA 1134	0.543
1569933_at			0.41
1569952_x_at	SDCBPP2	syndecan binding protein pseudogene 2	0.931
1569961_at	LOC101928844	uncharacterized LOC101928844	0.364
1569979_at	HKR1	HKR1, GLI-Kruppel zinc finger family member	0.426
1569980_x_at	HKR1	HKR1, GLI-Kruppel zinc finger family member	0.314
1569987_at	DLEU7-AS1	DLEU7 antisense RNA 1	2447
1569995_at	MGAT4D	MGAT4 family member D	-0.261
1569996_at	ANKRD26P3	ankyrin repeat domain 26 pseudogene 3	3415
1570013_at	LOC101927411	uncharacterized LOC101927411	0.371
1570025_at	TACC2	transforming acidic coiled-coil containing protein 2	0.291
1570042_a_at	ADAM9	ADAM metallopeptidase domain 9	0.903
1570055_at			0.454
1570065_at	C22orf34	chromosome 22 open reading frame 34	0.379
1570076_at			-0.429
1570089_at			0.609
1570090_at			0.342
1570099_at			0.265
1570105_at			0.422
1570110_at	LOC101928730	uncharacterized LOC101928730	0.402
1570114_at	MDGA2	MAM domain containing glycosylphosphatidylinositol anchor 2	0.274
1570124_at	SLC29A4	solute carrier family 29 member 4	-0.515
1570126_at			0.381
1570136_at			0.772
1570151_at			1029
1570165_at			0.718
1570198_x_at			0.475
1570202_a_at	MKL2	MKL1/myocardin like 2	-1263
1570219_at	LOXL4	lysyl oxidase like 4	0.986
1570225_at	TMEM150B	transmembrane protein 150B	0.295
1570241_at	SPATA21	spermatogenesis associated 21	0.502
1570270_at	LOC101926942	uncharacterized LOC101926942	0.338
1570279_at	ABCA1	ATP binding cassette subfamily A member 1	0.92
1570285_at	LOC101927851	uncharacterized LOC101927851	0.427
1570307_s_at	ST18	ST18, C2H2C-type zinc finger	2028-01-01
1570328_s_at	LINC01620	long intergenic non-protein coding RNA 1620	0.328
1570364_at	ZNF709	zinc finger protein 709	0.41
1570366_x_at	ZNF709	zinc finger protein 709	0.429
1570375_at	LOC100506585	uncharacterized LOC100506585	0.446
1570405_at	LOC101929076	uncharacterized LOC101929076	0.409
1570410_at	CYGB	cytoglobin	0.348
1570420_at	STXBP2	syntaxin binding protein 2	0.719
1570425_s_at	LATS1	large tumor suppressor kinase 1	-0.636
1570479_at	ART1	ADP-ribosyltransferase 1	0.502
1570483_at			0.532
1570490_at			-0.829
1570534_a_at	ZNF483	zinc finger protein 483	1324
1570537_a_at	LOC101928902	uncharacterized LOC101928902	1019
1570624_at			0.366
1570630_at			0.429
1598_g_at	GAS6	growth arrest specific 6	-0.737
1773_at	CHURC1-FNTB///FNTB	CHURC1-FNTB readthrough///farnesyltransferase, CAAX box, beta	0.495
177_at	PLD1	phospholipase D1	-1065
179_at	DTX2P1-UPK3BP1-PMS2P11	DTX2P1-UPK3BP1-PMS2P11 readthrough, transcribed pseudogene	0.427
200000_s_at	PRPF8	pre-mRNA processing factor 8	0.667
200002_at	RPL35	ribosomal protein L35	0.692
200003_s_at	MIR6805///RPL28	microRNA 6805///ribosomal protein L28	1151
200005_at	EIF3D	eukaryotic translation initiation factor 3 subunit D	0.592
200008_s_at	GDI2	GDP dissociation inhibitor 2	-0.58
200011_s_at	ARF3	ADP ribosylation factor 3	-0.472
200012_x_at	RPL21P28///SNORA27///SNORD102///RPL21	ribosomal protein L21 pseudogene 28///small nucleolar RNA, H/ACA box 27///small nucleolar RNA, C/D box 102///ribosomal protein L21	0.317
200013_at	RPL24	ribosomal protein L24	0.723
200014_s_at	HNRNPC	heterogeneous nuclear ribonucleoprotein C (C1/C2)	0.438
200015_s_at	2002-09-01	septin 2	-0.373
200018_at	LOC100508408///SNORD14B///RPS13	uncharacterized LOC100508408///small nucleolar RNA, C/D box 14B///ribosomal protein S13	0.355
200019_s_at	FAU	FAU, ubiquitin like and ribosomal protein S30 fusion	0.324
200020_at	TARDBP	TAR DNA binding protein	-0.426
200025_s_at	RPL27	ribosomal protein L27	0.282
200031_s_at	SNORD35B///RPS11	small nucleolar RNA, C/D box 35B///ribosomal protein S11	0.448
200033_at	MIR5047///MIR3064///DDX5	microRNA 5047///microRNA 3064///DEAD-box helicase 5	0.452
200034_s_at	RPL6	ribosomal protein L6	0.458
200036_s_at	RPL10A	ribosomal protein L10a	0.587
200038_s_at	RPL17-C18orf32///SNORD58C///C18orf32///SNORD58A///SNORD58B///RPL17	RPL17-C18orf32 readthrough///small nucleolar RNA, C/D box 58C///chromosome 18 open reading frame 32///small nucleolar RNA, C/D box 58A///small nucleolar RNA, C/D box 58B///ribosomal protein L17	0.569
200044_at	GATC///SRSF9	glutamyl-tRNA amidotransferase subunit C///serine and arginine rich splicing factor 9	0.269
200046_at	DAD1	defender against cell death 1	0.497
200055_at	TAF10	TATA-box binding protein associated factor 10	0.643
200057_s_at	NONO	non-POU domain containing, octamer-binding	0.306
200061_s_at	RPS24	ribosomal protein S24	0.354
200062_s_at	RPL30	ribosomal protein L30	0.401
200070_at	CNPPD1	cyclin Pas1/PHO80 domain containing 1	-0.8
200075_s_at	GUK1	guanylate kinase 1	-0.739
200081_s_at	RPS6	ribosomal protein S6	0.287
200083_at	USP22	ubiquitin specific peptidase 22	-0.585
200088_x_at	NBEAL1///RPL12	neurobeachin like 1///ribosomal protein L12	0.247
200089_s_at	SNORD18C///SNORD18B///SNORD18A///SNORD16///RPL4	small nucleolar RNA, C/D box 18C///small nucleolar RNA, C/D box 18B///small nucleolar RNA, C/D box 18A///small nucleolar RNA, C/D box 16///ribosomal protein L4	0.283
200090_at	FNTA	farnesyltransferase, CAAX box, alpha	-0.637
200091_s_at	RPS25	ribosomal protein S25	0.507
200092_s_at	RPL37	ribosomal protein L37	0.339
200094_s_at	EEF2	eukaryotic translation elongation factor 2	0.232
200096_s_at	ATP6V0E1	ATPase H+ transporting V0 subunit e1	0.514
200097_s_at	HNRNPK	heterogeneous nuclear ribonucleoprotein K	0.622
200594_x_at	HNRNPU	heterogeneous nuclear ribonucleoprotein U	0.465
200598_s_at	MIR3652///HSP90B1	microRNA 3652///heat shock protein 90 beta family member 1	0.411
200601_at	ACTN4	actinin alpha 4	-0.856
200602_at	APP	amyloid beta precursor protein	-3072
200606_at	DSP	desmoplakin	-2175
200611_s_at	WDR1	WD repeat domain 1	0.447
200615_s_at	AP2B1	adaptor related protein complex 2 beta 1 subunit	0.642
200622_x_at	CALM3///CALM2///CALM1	calmodulin 3///calmodulin 2///calmodulin 1	0.528
200624_s_at	SNHG4///MATR3	small nucleolar RNA host gene 4///matrin 3	0.356
200628_s_at	WARS	tryptophanyl-tRNA synthetase	0.67
200631_s_at	SETSIP///SET	SET-like protein///SET nuclear proto-oncogene	-0.443
200632_s_at	NDRG1	N-myc downstream regulated 1	-1084
200634_at	PFN1	profilin 1	0.454
200635_s_at	PTPRF	protein tyrosine phosphatase, receptor type F	-1851
200636_s_at	PTPRF	protein tyrosine phosphatase, receptor type F	-3749
200637_s_at	PTPRF	protein tyrosine phosphatase, receptor type F	-1534
200641_s_at	YWHAZ	tyrosine 3-monooxygenase/tryptophan 5-monooxygenase activation protein zeta	-0.357
200648_s_at	GLUL	glutamate-ammonia ligase	-2272
200651_at	SNORD96A///SNORD95///RACK1	small nucleolar RNA, C/D box 96A///small nucleolar RNA, C/D box 95///receptor for activated C kinase 1	0.4
200656_s_at	P4HB	prolyl 4-hydroxylase subunit beta	-0.667
200658_s_at	PHB	prohibitin	0.455
200659_s_at	PHB	prohibitin	-0.651
200661_at	CTSA	cathepsin A	1205
200668_s_at	UBE2D3	ubiquitin conjugating enzyme E2 D3	0.268
200669_s_at	UBE2D3	ubiquitin conjugating enzyme E2 D3	0.387
200672_x_at	SPTBN1	spectrin beta, non-erythrocytic 1	-1118
200678_x_at	GRN	granulin	-0.488
200691_s_at	HSPA9	heat shock protein family A (Hsp70) member 9	-0.419
200694_s_at	DDX24	DEAD-box helicase 24	0.403
200699_at	KDELR2	KDEL endoplasmic reticulum protein retention receptor 2	-0.943
200702_s_at	DDX24	DEAD-box helicase 24	0.949
200708_at	GOT2	glutamic-oxaloacetic transaminase 2	-0.563
200711_s_at	SKP1	S-phase kinase-associated protein 1	-0.8
200714_x_at	OS9	OS9, endoplasmic reticulum lectin	-0.421
200716_x_at	RPL13AP5///SNORD32A///SNORD33///SNORD34///SNORD35A///RPL13A	ribosomal protein L13a pseudogene 5///small nucleolar RNA, C/D box 32A///small nucleolar RNA, C/D box 33///small nucleolar RNA, C/D box 34///small nucleolar RNA, C/D box 35A///ribosomal protein L13a	0.485
200721_s_at	ACTR1A	ARP1 actin-related protein 1 homolog A, centractin alpha	-0.511
200722_s_at	CAPRIN1	cell cycle associated protein 1	0.382
200724_at	SNORA70///RPL10	small nucleolar RNA, H/ACA box 70///ribosomal protein L10	-0.503
200734_s_at	ARF3	ADP ribosylation factor 3	0.655
200736_s_at	GPX1	glutathione peroxidase 1	1186
200737_at	PGK1	phosphoglycerate kinase 1	0.649
200738_s_at	PGK1	phosphoglycerate kinase 1	0.775
200740_s_at	SUMO3	small ubiquitin-like modifier 3	-0.504
200741_s_at	RPS27	ribosomal protein S27	0.795
200742_s_at	TPP1	tripeptidyl peptidase 1	0.793
200743_s_at	TPP1	tripeptidyl peptidase 1	0.749
200744_s_at	GNB1	G protein subunit beta 1	0.421
200746_s_at	GNB1	G protein subunit beta 1	-0.411
200748_s_at	FTH1	ferritin heavy chain 1	0.355
200749_at	RAN	RAN, member RAS oncogene family	-0.503
200751_s_at	HNRNPC	heterogeneous nuclear ribonucleoprotein C (C1/C2)	0.657
200752_s_at	CAPN1	calpain 1	-0.573
200762_at	DPYSL2	dihydropyrimidinase like 2	-0.935
200764_s_at	CTNNA1	catenin alpha 1	-0.594
200765_x_at	CTNNA1	catenin alpha 1	-0.515
200768_s_at	MAT2A	methionine adenosyltransferase 2A	0.758
200772_x_at	LOC100506248///MIR1244-2///MIR1244-3///MIR1244-1///LOC728026///PTMA	prothymosin alpha///microRNA 1244-2///microRNA 1244-3///microRNA 1244-1///prothymosin alpha-like///prothymosin, alpha	0.599
200773_x_at	PTMA	prothymosin, alpha	0.262
200781_s_at	RPS15A	ribosomal protein S15a	0.613
200783_s_at	STMN1	stathmin 1	-0.883
200787_s_at	PEA15	phosphoprotein enriched in astrocytes 15	-0.738
200794_x_at	DAZAP2	DAZ associated protein 2	-0.355
200803_s_at	TMBIM6	transmembrane BAX inhibitor motif containing 6	0.591
200806_s_at	HSPD1	heat shock protein family D (Hsp60) member 1	0.858
200807_s_at	HSPD1	heat shock protein family D (Hsp60) member 1	0.459
200808_s_at	ZYX	zyxin	1583
200809_x_at	RPL12	ribosomal protein L12	0.304
200813_s_at	PAFAH1B1	platelet activating factor acetylhydrolase 1b regulatory subunit 1	-0.569
200815_s_at	PAFAH1B1	platelet activating factor acetylhydrolase 1b regulatory subunit 1	-0.452
200816_s_at	PAFAH1B1	platelet activating factor acetylhydrolase 1b regulatory subunit 1	-1287
200822_x_at	TPI1	triosephosphate isomerase 1	0.428
200823_x_at	RPL29	ribosomal protein L29	0.569
200825_s_at	HYOU1	hypoxia up-regulated 1	-0.692
200836_s_at	MAP4	microtubule associated protein 4	-0.595
200845_s_at	PRDX6	peroxiredoxin 6	-0.781
200848_at	AHCYL1	adenosylhomocysteinase like 1	-0.863
200849_s_at	AHCYL1	adenosylhomocysteinase like 1	-0.795
200861_at	CNOT1	CCR4-NOT transcription complex subunit 1	-0.363
200862_at	DHCR24	24-dehydrocholesterol reductase	-1164
200864_s_at	RAB11A	RAB11A, member RAS oncogene family	-0.731
200869_at	SNORA68///RPL18A	small nucleolar RNA, H/ACA box 68///ribosomal protein L18a	1111
200874_s_at	MIR1292///SNORD110///SNORD86///SNORD57///NOP56	microRNA 1292///small nucleolar RNA, C/D box 110///small nucleolar RNA, C/D box 86///small nucleolar RNA, C/D box 57///NOP56 ribonucleoprotein	0.956
200875_s_at	MIR1292///SNORD110///SNORD86///SNORD57///NOP56	microRNA 1292///small nucleolar RNA, C/D box 110///small nucleolar RNA, C/D box 86///small nucleolar RNA, C/D box 57///NOP56 ribonucleoprotein	0.443
200878_at	EPAS1	endothelial PAS domain protein 1	-1895
200879_s_at	EPAS1	endothelial PAS domain protein 1	-0.713
200888_s_at	SNORA21///RPL23	small nucleolar RNA, H/ACA box 21///ribosomal protein L23	0.299
200893_at	TRA2B	transformer 2 beta homolog (Drosophila)	-0.556
200897_s_at	PALLD	palladin, cytoskeletal associated protein	-2076
200900_s_at	M6PR	mannose-6-phosphate receptor, cation dependent	0.524
200901_s_at	M6PR///PHC1	mannose-6-phosphate receptor, cation dependent///polyhomeotic homolog 1	0.474
200904_at	HLA-E	major histocompatibility complex, class I, E	-0.61
200906_s_at	PALLD	palladin, cytoskeletal associated protein	-1574
200907_s_at	PALLD	palladin, cytoskeletal associated protein	-1747
200909_s_at	SNORA52///RPLP2	small nucleolar RNA, H/ACA box 52///ribosomal protein lateral stalk subunit P2	0.381
200915_x_at	KTN1	kinectin 1	-0.615
200918_s_at	SRPRA	SRP receptor alpha subunit	0.87
200920_s_at	BTG1	BTG anti-proliferation factor 1	1127
200921_s_at	BTG1	BTG anti-proliferation factor 1	0.72
200927_s_at	RAB14	RAB14, member RAS oncogene family	0.333
200931_s_at	VCL	vinculin	-1439
200932_s_at	DCTN2	dynactin subunit 2	-0.976
200933_x_at	RPS4X	ribosomal protein S4, X-linked	0.326
200937_s_at	RPL5///SNORD21	ribosomal protein L5///small nucleolar RNA, C/D box 21	0.254
200939_s_at	RERE	arginine-glutamic acid dipeptide repeats	-0.945
200941_at	HSBP1	heat shock factor binding protein 1	-0.64
200949_x_at	SNORD54///RPS20	small nucleolar RNA, C/D box 54///ribosomal protein S20	0.258
200951_s_at	CCND2	cyclin D2	-1217
200952_s_at	CCND2	cyclin D2	-1541
200953_s_at	CCND2	cyclin D2	-1246
200958_s_at	SDCBP	syndecan binding protein	0.427
200963_x_at	RPL31	ribosomal protein L31	0.5
200965_s_at	ABLIM1	actin binding LIM protein 1	-4761
200966_x_at	ALDOA	aldolase, fructose-bisphosphate A	0.55
200969_at	SERP1	stress-associated endoplasmic reticulum protein 1	-0.554
200977_s_at	TAX1BP1	Tax1 binding protein 1	-0.418
200985_s_at	CD59	CD59 molecule	-0.514
200987_x_at	PSME3	proteasome activator subunit 3	0.351
200989_at	HIF1A	hypoxia inducible factor 1 alpha subunit	2291
200996_at	ACTR3	ARP3 actin related protein 3 homolog	0.354
200998_s_at	CKAP4	cytoskeleton associated protein 4	-2106
200999_s_at	CKAP4	cytoskeleton associated protein 4	-3605
201004_at	SSR4	signal sequence receptor subunit 4	0.757
201015_s_at	JUP	junction plakoglobin	-2127
201018_at	EIF1AX	eukaryotic translation initiation factor 1A, X-linked	-0.83
201021_s_at	DSTN	destrin, actin depolymerizing factor	-0.622
201022_s_at	DSTN	destrin, actin depolymerizing factor	-0.894
201023_at	TAF7	TATA-box binding protein associated factor 7	-0.558
201024_x_at	EIF5B	eukaryotic translation initiation factor 5B	-0.648
201026_at	EIF5B	eukaryotic translation initiation factor 5B	-0.369
201029_s_at	CD99	CD99 molecule	-0.828
201030_x_at	LDHB	lactate dehydrogenase B	2193
201031_s_at	HNRNPH1	heterogeneous nuclear ribonucleoprotein H1 (H)	0.435
201035_s_at	HADH	hydroxyacyl-CoA dehydrogenase	0.744
201037_at	PFKP	phosphofructokinase, platelet	1394
201039_s_at	RAD23A	RAD23 homolog A, nucleotide excision repair protein	0.483
201041_s_at	DUSP1	dual specificity phosphatase 1	-0.994
201042_at	TGM2	transglutaminase 2	1301
201043_s_at	ANP32A	acidic nuclear phosphoprotein 32 family member A	0.645
201046_s_at	RAD23A	RAD23 homolog A, nucleotide excision repair protein	-0.439
201047_x_at	WTH3DI///RAB6A	RAB6C-like///RAB6A, member RAS oncogene family	-0.412
201048_x_at	WTH3DI///RAB6A	RAB6C-like///RAB6A, member RAS oncogene family	-0.373
201050_at	PLD3	phospholipase D family member 3	1023
201053_s_at	PSMF1	proteasome inhibitor subunit 1	-0.842
201054_at	HNRNPA0	heterogeneous nuclear ribonucleoprotein A0	-0.583
201056_at	GOLGB1	golgin B1	-0.475
201059_at	CTTN	cortactin	-1172
201060_x_at	STOM	stomatin	1463
201061_s_at	STOM	stomatin	0.676
201064_s_at	LOC100996696///PABPC4	polyadenylate-binding protein 4 pseudogene///poly(A) binding protein cytoplasmic 4	0.621
201065_s_at	GTF2IP4///GTF2IP1///GTF2I	general transcription factor IIi pseudogene 4///general transcription factor IIi pseudogene 1///general transcription factor IIi	0.483
201072_s_at	SMARCC1	SWI/SNF related, matrix associated, actin dependent regulator of chromatin subfamily c member 1	0.492
201073_s_at	SMARCC1	SWI/SNF related, matrix associated, actin dependent regulator of chromatin subfamily c member 1	0.37
201076_at	SNU13	SNU13 homolog, small nuclear ribonucleoprotein (U4/U6.U5)	-0.665
201077_s_at	SNU13///ANXA2	SNU13 homolog, small nuclear ribonucleoprotein (U4/U6.U5)///annexin A2	0.89
201083_s_at	BCLAF1	BCL2 associated transcription factor 1	0.706
201088_at	KPNA2	karyopherin subunit alpha 2	-0.557
201089_at	ATP6V1B2	ATPase H+ transporting V1 subunit B2	0.976
201090_x_at	TUBA1B	tubulin alpha 1b	-0.417
201094_at	RPS29	ribosomal protein S29	0.31
201095_at	DAP	death associated protein	0.712
201098_at	COPB2	coatomer protein complex subunit beta 2	-0.614
201105_at	LGALS1	galectin 1	1328
201111_at	CSE1L	chromosome segregation 1 like	-0.623
201121_s_at	PGRMC1	progesterone receptor membrane component 1	-0.676
201123_s_at	EIF5A	eukaryotic translation initiation factor 5A	0.69
201124_at	ITGB5	integrin subunit beta 5	1122
201130_s_at	CDH1	cadherin 1	-5119
201131_s_at	CDH1	cadherin 1	-7008
201134_x_at	COX7C	cytochrome c oxidase subunit 7C	0.305
201141_at	GPNMB	glycoprotein nmb	-2629
201146_at	NFE2L2	nuclear factor, erythroid 2 like 2	-1218
201155_s_at	MFN2	mitofusin 2	-0.765
201161_s_at	YBX3	Y-box binding protein 3	-0.777
201164_s_at	PUM1	pumilio RNA binding family member 1	0.633
201165_s_at	PUM1	pumilio RNA binding family member 1	0.406
201171_at	ATP6V0E1	ATPase H+ transporting V0 subunit e1	0.711
201172_x_at	ATP6V0E1	ATPase H+ transporting V0 subunit e1	0.507
201177_s_at	UBA2	ubiquitin like modifier activating enzyme 2	-0.412
201179_s_at	GNAI3	G protein subunit alpha i3	-0.476
201180_s_at	GNAI3	G protein subunit alpha i3	-0.523
201181_at	GNAI3	G protein subunit alpha i3	-0.663
201182_s_at	CHD4	chromodomain helicase DNA binding protein 4	-0.487
201183_s_at	CHD4	chromodomain helicase DNA binding protein 4	-0.358
201184_s_at	CHD4	chromodomain helicase DNA binding protein 4	-0.359
201188_s_at	ITPR3	inositol 1,4,5-trisphosphate receptor type 3	-0.572
201189_s_at	ITPR3	inositol 1,4,5-trisphosphate receptor type 3	-0.543
201190_s_at	PITPNA	phosphatidylinositol transfer protein alpha	-1146
201191_at	PITPNA	phosphatidylinositol transfer protein alpha	-0.81
201195_s_at	SLC7A5	solute carrier family 7 member 5	2325
201200_at	CREG1	cellular repressor of E1A stimulated genes 1	-1.21
201207_at	TNFAIP1	TNF alpha induced protein 1	-0.932
201211_s_at	DDX3X	DEAD-box helicase 3, X-linked	0.349
201223_s_at	RAD23B	RAD23 homolog B, nucleotide excision repair protein	-0.318
201225_s_at	SRRM1	serine and arginine repetitive matrix 1	0.781
201229_s_at	ARIH2	ariadne RBR E3 ubiquitin protein ligase 2	0.547
201230_s_at	ARIH2	ariadne RBR E3 ubiquitin protein ligase 2	-0.647
201231_s_at	ENO1	enolase 1	0.714
201236_s_at	BTG2	BTG anti-proliferation factor 2	-0.875
201241_at	DDX1	DEAD/H-box helicase 1	-0.845
201244_s_at	RAF1	Raf-1 proto-oncogene, serine/threonine kinase	-0.567
201247_at	SREBF2	sterol regulatory element binding transcription factor 2	-0.848
201248_s_at	SREBF2	sterol regulatory element binding transcription factor 2	-0.815
201250_s_at	SLC2A1	solute carrier family 2 member 1	-1573
201251_at	PKM	pyruvate kinase, muscle	1259
201253_s_at	CDIPT	CDP-diacylglycerol--inositol 3-phosphatidyltransferase	-0.314
201258_at	RPS16	ribosomal protein S16	0.516
201260_s_at	SYPL1	synaptophysin like 1	-0.563
201270_x_at	NUDCD3	NudC domain containing 3	-0.69
201282_at	OGDH	oxoglutarate dehydrogenase	-0.767
201286_at	SDC1	syndecan 1	-4517
201287_s_at	SDC1	syndecan 1	-3874
201291_s_at	TOP2A	topoisomerase (DNA) II alpha	-1309
201298_s_at	MOB1A	MOB kinase activator 1A	0.763
201302_at	ANXA4	annexin A4	-0.597
201303_at	EIF4A3	eukaryotic translation initiation factor 4A3	-0.483
201311_s_at	SH3BGRL	SH3 domain binding glutamate rich protein like	0.532
201313_at	ENO2	enolase 2	-2363
201315_x_at	IFITM2	interferon induced transmembrane protein 2	2455
201332_s_at	STAT6	signal transducer and activator of transcription 6	0.985
201334_s_at	ARHGEF12	Rho guanine nucleotide exchange factor 12	-0.93
201339_s_at	SCP2	sterol carrier protein 2	-0.386
201344_at	UBE2D2	ubiquitin conjugating enzyme E2 D2	-0.508
201348_at	GPX3	glutathione peroxidase 3	-2251
201350_at	FLOT2	flotillin 2	-0.627
201355_s_at	BAZ2A	bromodomain adjacent to zinc finger domain 2A	-0.87
201358_s_at	COPB1	coatomer protein complex subunit beta 1	-0.495
201359_at	COPB1	coatomer protein complex subunit beta 1	-0.46
201362_at	IVNS1ABP	influenza virus NS1A binding protein	1491
201363_s_at	IVNS1ABP	influenza virus NS1A binding protein	0.978
201368_at	ZFP36L2	ZFP36 ring finger protein like 2	-0.982
201374_x_at	PPP2CB	protein phosphatase 2 catalytic subunit beta	0.661
201378_s_at	UBAP2L	ubiquitin associated protein 2 like	0.841
201382_at	CACYBP	calcyclin binding protein	0.478
201389_at	ITGA5	integrin subunit alpha 5	0.811
201392_s_at	IGF2R	insulin like growth factor 2 receptor	0.692
201397_at	PHGDH	phosphoglycerate dehydrogenase	-1793
201398_s_at	TRAM1	translocation associated membrane protein 1	-1002
201403_s_at	MGST3	microsomal glutathione S-transferase 3	-0.844
201404_x_at	PSMB2	proteasome subunit beta 2	0.33
201406_at	RPL36A-HNRNPH2///RPL36A	RPL36A-HNRNPH2 readthrough///ribosomal protein L36a	0.819
201408_at	PPP1CB	protein phosphatase 1 catalytic subunit beta	-0.739
201417_at	SOX4	SRY-box 4	-1493
201420_s_at	WDR77	WD repeat domain 77	0.543
201421_s_at	WDR77	WD repeat domain 77	0.58
201425_at	ALDH2	aldehyde dehydrogenase 2 family (mitochondrial)	-4292
201427_s_at	SEPP1	selenoprotein P, plasma, 1	-3.2
201428_at	CLDN4	claudin 4	-2014
201430_s_at	DPYSL3	dihydropyrimidinase like 3	-0.806
201431_s_at	DPYSL3	dihydropyrimidinase like 3	-1363
201432_at	CAT	catalase	-0.541
201435_s_at	EIF4E	eukaryotic translation initiation factor 4E	0.919
201437_s_at	EIF4E	eukaryotic translation initiation factor 4E	0.774
201442_s_at	ATP6AP2	ATPase H+ transporting accessory protein 2	0.725
201443_s_at	ATP6AP2	ATPase H+ transporting accessory protein 2	0.455
201444_s_at	ATP6AP2	ATPase H+ transporting accessory protein 2	0.835
201456_s_at	BUB3	BUB3, mitotic checkpoint protein	1003
201457_x_at	BUB3	BUB3, mitotic checkpoint protein	0.568
201458_s_at	BUB3	BUB3, mitotic checkpoint protein	0.528
201464_x_at	JUN	Jun proto-oncogene, AP-1 transcription factor subunit	-0.906
201470_at	GSTO1	glutathione S-transferase omega 1	0.844
201475_x_at	MIR6758///MARS	microRNA 6758///methionyl-tRNA synthetase	0.505
201476_s_at	RRM1	ribonucleotide reductase catalytic subunit M1	-1053
201477_s_at	RRM1	ribonucleotide reductase catalytic subunit M1	-1136
201481_s_at	PYGB	phosphorylase, glycogen; brain	-0.578
201486_at	RCN2	reticulocalbin 2	-0.735
201488_x_at	KHDRBS1	KH RNA binding domain containing, signal transduction associated 1	0.67
201490_s_at	PPIF	peptidylprolyl isomerase F	1393
201498_at	USP7	ubiquitin specific peptidase 7	-0.598
201505_at	LAMB1	laminin subunit beta 1	-2547
201510_at	ELF3	E74 like ETS transcription factor 3	-0.736
201512_s_at	TOMM70	translocase of outer mitochondrial membrane 70	-0.449
201514_s_at	G3BP1	G3BP stress granule assembly factor 1	0.777
201515_s_at	TSN	translin	-0.536
201521_s_at	NCBP2	nuclear cap binding protein subunit 2	0.63
201522_x_at	SNURF///SNRPN	SNRPN upstream reading frame///small nuclear ribonucleoprotein polypeptide N	0.715
201528_at	RPA1	replication protein A1	-0.731
201529_s_at	RPA1	replication protein A1	-0.814
201530_x_at	LOC101928634///SENP3-EIF4A1///SNORD10///SNORA48///SNORA67///EIF4A1	uncharacterized LOC101928634///SENP3-EIF4A1 readthrough (NMD candidate)///small nucleolar RNA, C/D box 10///small nucleolar RNA, H/ACA box 48///small nucleolar RNA, H/ACA box 67///eukaryotic translation initiation factor 4A1	0.389
201535_at	UBL3	ubiquitin like 3	-0.562
201538_s_at	DUSP3	dual specificity phosphatase 3	0.678
201539_s_at	FHL1	four and a half LIM domains 1	1453
201540_at	FHL1	four and a half LIM domains 1	2352
201544_x_at	BCL2L2-PABPN1///PABPN1///BCL2L2	BCL2L2-PABPN1 readthrough///poly(A) binding protein nuclear 1///BCL2 like 2	0.382
201545_s_at	BCL2L2-PABPN1///PABPN1	BCL2L2-PABPN1 readthrough///poly(A) binding protein nuclear 1	0.584
201548_s_at	KDM5B	lysine demethylase 5B	0.683
201551_s_at	LAMP1	lysosomal associated membrane protein 1	0.612
201556_s_at	VAMP2	vesicle associated membrane protein 2	-0.721
201558_at	RAE1	ribonucleic acid export 1	0.679
201559_s_at	CLIC4	chloride intracellular channel 4	-3203
201560_at	CLIC4	chloride intracellular channel 4	-3.34
201565_s_at	ID2	inhibitor of DNA binding 2, HLH protein	1138
201567_s_at	GOLGA4	golgin A4	-0.973
201577_at	NME1	NME/NM23 nucleoside diphosphate kinase 1	0.88
201579_at	FAT1	FAT atypical cadherin 1	-1481
201581_at	TMX4	thioredoxin related transmembrane protein 4	-0.935
201583_s_at	SEC23B	Sec23 homolog B, coat complex II component	0.87
201586_s_at	SFPQ	splicing factor proline and glutamine rich	0.431
201589_at	SMC1A	structural maintenance of chromosomes 1A	-0.877
201590_x_at	ANXA2	annexin A2	-0.538
201593_s_at	ZC3H15	zinc finger CCCH-type containing 15	0.528
201594_s_at	PPP4R1	protein phosphatase 4 regulatory subunit 1	-0.973
201599_at	OAT	ornithine aminotransferase	0.478
201601_x_at	IFITM2///IFITM1	interferon induced transmembrane protein 2///interferon induced transmembrane protein 1	2294
201604_s_at	PPP1R12A	protein phosphatase 1 regulatory subunit 12A	0.462
201607_at	PWP1	PWP1 homolog, endonuclein	-0.61
201609_x_at	ICMT	isoprenylcysteine carboxyl methyltransferase	-0.737
201611_s_at	ICMT	isoprenylcysteine carboxyl methyltransferase	-0.491
201613_s_at	AP1G2	adaptor related protein complex 1 gamma 2 subunit	0.585
201615_x_at	CALD1	caldesmon 1	-2767
201616_s_at	CALD1	caldesmon 1	-1865
201617_x_at	CALD1	caldesmon 1	-2581
201618_x_at	GPAA1	glycosylphosphatidylinositol anchor attachment 1	0.517
201621_at	NBL1	neuroblastoma 1, DAN family BMP antagonist	-2809
201625_s_at	INSIG1	insulin induced gene 1	-1302
201626_at	INSIG1	insulin induced gene 1	-1322
201627_s_at	INSIG1	insulin induced gene 1	-1312
201629_s_at	ACP1	acid phosphatase 1, soluble	0.803
201633_s_at	CYB5B	cytochrome b5 type B	1191
201635_s_at	FXR1	FMR1 autosomal homolog 1	0.356
201637_s_at	FXR1	FMR1 autosomal homolog 1	0.542
201641_at	BST2	bone marrow stromal cell antigen 2	2146
201642_at	IFNGR2	interferon gamma receptor 2 (interferon gamma transducer 1)	1619
201643_x_at	KDM3B	lysine demethylase 3B	-0.443
201656_at	ITGA6	integrin subunit alpha 6	-1885
201657_at	ARL1	ADP ribosylation factor like GTPase 1	-0.651
201658_at	ARL1	ADP ribosylation factor like GTPase 1	-0.908
201664_at	SMC4	structural maintenance of chromosomes 4	-0.722
201666_at	TIMP1	TIMP metallopeptidase inhibitor 1	1754
201667_at	GJA1	gap junction protein alpha 1	-5.55
201669_s_at	MARCKS	myristoylated alanine rich protein kinase C substrate	-1448
201675_at	AKAP1	A-kinase anchoring protein 1	-0.848
201676_x_at	PSMA1	proteasome subunit alpha 1	-0.462
201681_s_at	DLG5	discs large MAGUK scaffold protein 5	-1765
201685_s_at	TOX4	TOX high mobility group box family member 4	-0.921
201687_s_at	API5	apoptosis inhibitor 5	-0.54
201692_at	SIGMAR1	sigma non-opioid intracellular receptor 1	-0.601
201693_s_at	EGR1	early growth response 1	-0.963
201695_s_at	PNP	purine nucleoside phosphorylase	1235
201701_s_at	PGRMC2	progesterone receptor membrane component 2	-0.834
201705_at	PSMD7	proteasome 26S subunit, non-ATPase 7	-0.477
201708_s_at	NIPSNAP1	nipsnap homolog 1 (C. elegans)	0.684
201717_at	MRPL49	mitochondrial ribosomal protein L49	-0.706
201723_s_at	GALNT1	polypeptide N-acetylgalactosaminyltransferase 1	0.824
201725_at	CDC123	cell division cycle 123	0.511
201740_at	NDUFS3	NADH:ubiquinone oxidoreductase core subunit S3	-0.426
201743_at	CD14	CD14 molecule	2505
201745_at	TWF1	twinfilin actin binding protein 1	-0.96
201754_at	COX6C	cytochrome c oxidase subunit 6C	-0.525
201757_at	RPL10///NDUFS5	ribosomal protein L10///NADH:ubiquinone oxidoreductase subunit S5	-0.323
201760_s_at	WSB2	WD repeat and SOCS box containing 2	-1419
201762_s_at	MIR7703///PSME2	microRNA 7703///proteasome activator subunit 2	0.501
201764_at	TMEM106C	transmembrane protein 106C	-1321
201765_s_at	HEXA	hexosaminidase subunit alpha	0.523
201778_s_at	EFCAB14	EF-hand calcium binding domain 14	-0.844
201798_s_at	MYOF	myoferlin	0.787
201799_s_at	OSBP	oxysterol binding protein	-0.628
201802_at	SLC29A1	solute carrier family 29 member 1 (Augustine blood group)	-1697
201808_s_at	ENG	endoglin	0.69
201810_s_at	SH3BP5	SH3 domain binding protein 5	-0.676
201811_x_at	SH3BP5	SH3 domain binding protein 5	-1258
201812_s_at	C4orf46///TOMM7	chromosome 4 open reading frame 46///translocase of outer mitochondrial membrane 7	-0.307
201816_s_at	GBAS	glioblastoma amplified sequence	-0.584
201820_at	KRT5	keratin 5	-5002
201823_s_at	RNF14	ring finger protein 14	-0.742
201825_s_at	SCCPDH	saccharopine dehydrogenase (putative)	1697
201827_at	SMARCD2	SWI/SNF related, matrix associated, actin dependent regulator of chromatin, subfamily d, member 2	-0.723
201832_s_at	USO1	USO1 vesicle transport factor	-0.716
201839_s_at	EPCAM	epithelial cell adhesion molecule	-5219
201841_s_at	HSPB1	heat shock protein family B (small) member 1	-1576
201842_s_at	EFEMP1	EGF containing fibulin like extracellular matrix protein 1	-1272
201846_s_at	RYBP	RING1 and YY1 binding protein	0.779
201850_at	CAPG	capping actin protein, gelsolin like	0.795
201855_s_at	ATMIN	ATM interactor	-1304
201858_s_at	SRGN	serglycin	1968-01-01
201859_at	SRGN	serglycin	0.983
201865_x_at	NR3C1	nuclear receptor subfamily 3 group C member 1	-0.381
201866_s_at	NR3C1	nuclear receptor subfamily 3 group C member 1	-0.602
201867_s_at	TBL1X	transducin (beta)-like 1X-linked	-0.625
201868_s_at	TBL1X	transducin (beta)-like 1X-linked	-1251
201869_s_at	TBL1X	transducin (beta)-like 1X-linked	-1.63
201872_s_at	ABCE1	ATP binding cassette subfamily E member 1	0.447
201874_at	MPZL1	myelin protein zero like 1	-0.917
201875_s_at	MPZL1	myelin protein zero like 1	-0.699
201880_at	ARIH1	ariadne RBR E3 ubiquitin protein ligase 1	-0.442
201881_s_at	ARIH1	ariadne RBR E3 ubiquitin protein ligase 1	0.374
201883_s_at	B4GALT1	beta-1,4-galactosyltransferase 1	0.527
201885_s_at	CYB5R3	cytochrome b5 reductase 3	-1007
201886_at	DCAF11	DDB1 and CUL4 associated factor 11	-0.602
201887_at	IL13RA1	interleukin 13 receptor subunit alpha 1	-1033
201893_x_at	DCN	decorin	-2633
201899_s_at	UBE2A	ubiquitin conjugating enzyme E2 A	-0.512
201904_s_at	CTDSPL	CTD small phosphatase like	-1087
201905_s_at	CTDSPL	CTD small phosphatase like	-0.65
201906_s_at	CTDSPL	CTD small phosphatase like	-1966
201912_s_at	GSPT1	G1 to S phase transition 1	0.32
201913_s_at	COASY	Coenzyme A synthase	-0.526
201914_s_at	SEC63	SEC63 homolog, protein translocation regulator	0.349
201917_s_at	SLC25A36	solute carrier family 25 member 36	0.342
201918_at	SLC25A36	solute carrier family 25 member 36	0.755
201920_at	SLC20A1	solute carrier family 20 member 1	1959
201923_at	PRDX4	peroxiredoxin 4	-0.942
201924_at	AFF1	AF4/FMR2 family member 1	-1254
201926_s_at	CD55	CD55 molecule (Cromer blood group)	-0.68
201928_at	PKP4	plakophilin 4	-0.632
201933_at	CHMP1A	charged multivesicular body protein 1A	-0.573
201934_at	WDR82	WD repeat domain 82	-0.559
201935_s_at	EIF4G3	eukaryotic translation initiation factor 4 gamma 3	1
201936_s_at	EIF4G3	eukaryotic translation initiation factor 4 gamma 3	0.779
201939_at	PLK2	polo like kinase 2	-0.922
201945_at	FURIN	furin, paired basic amino acid cleaving enzyme	-0.533
201946_s_at	CCT2	chaperonin containing TCP1 subunit 2	0.791
201947_s_at	CCT2	chaperonin containing TCP1 subunit 2	0.447
201948_at	GNL2	G protein nucleolar 2	-0.609
201951_at	ALCAM	activated leukocyte cell adhesion molecule	-0.929
201952_at	ALCAM	activated leukocyte cell adhesion molecule	-0.934
201955_at	CCNC	cyclin C	-0.64
201956_s_at	GNPAT	glyceronephosphate O-acyltransferase	-0.582
201959_s_at	MYCBP2	MYC binding protein 2, E3 ubiquitin protein ligase	0.59
201962_s_at	RNF41	ring finger protein 41	-0.68
201963_at	ACSL1	acyl-CoA synthetase long-chain family member 1	-1372
201968_s_at	PGM1	phosphoglucomutase 1	-0.482
201969_at	NASP	nuclear autoantigenic sperm protein	-0.674
201973_s_at	CCZ1B///CCZ1	CCZ1 homolog B, vacuolar protein trafficking and biogenesis associated///CCZ1 homolog, vacuolar protein trafficking and biogenesis associated	-0.41
201977_s_at	KIAA0141	KIAA0141	0.786
201978_s_at	KIAA0141	KIAA0141	0.484
201983_s_at	EGFR	epidermal growth factor receptor	-1953
201984_s_at	EGFR	epidermal growth factor receptor	-4018
201986_at	MED13	mediator complex subunit 13	-0.374
202000_at	NDUFA6	NADH:ubiquinone oxidoreductase subunit A6	-0.691
202005_at	ST14	suppression of tumorigenicity 14	-0.955
202011_at	TJP1	tight junction protein 1	-1973
202012_s_at	EXT2	exostosin glycosyltransferase 2	-0.815
202019_s_at	LANCL1	LanC like 1	-1085
202020_s_at	LANCL1	LanC like 1	-0.713
202022_at	ALDOC	aldolase, fructose-bisphosphate C	0.698
202023_at	EFNA1	ephrin A1	-2178
202027_at	TMEM184B	transmembrane protein 184B	-1146
202028_s_at	RPL38	ribosomal protein L38	0.239
202030_at	BCKDK	branched chain ketoacid dehydrogenase kinase	0.63
202031_s_at	WIPI2	WD repeat domain, phosphoinositide interacting 2	-0.317
202032_s_at	MAN2A2	mannosidase alpha class 2A member 2	-0.793
202034_x_at	RB1CC1	RB1 inducible coiled-coil 1	-0.649
202036_s_at	SFRP1	secreted frizzled related protein 1	-1402
202037_s_at	SFRP1	secreted frizzled related protein 1	-1359
202042_at	LOC101928623///HARS	uncharacterized LOC101928623///histidyl-tRNA synthetase	-0.447
202050_s_at	ZMYM4	zinc finger MYM-type containing 4	0.597
202052_s_at	RAI14	retinoic acid induced 14	-0.942
202053_s_at	ALDH3A2	aldehyde dehydrogenase 3 family member A2	-1343
202054_s_at	ALDH3A2	aldehyde dehydrogenase 3 family member A2	-2.02
202055_at	KPNA1	karyopherin subunit alpha 1	-0.76
202056_at	KPNA1	karyopherin subunit alpha 1	-0.998
202064_s_at	SEL1L	SEL1L ERAD E3 ligase adaptor subunit	-0.677
202065_s_at	PPFIA1	PTPRF interacting protein alpha 1	0.495
202073_at	OPTN	optineurin	-1204
202074_s_at	OPTN	optineurin	-1882
202075_s_at	PLTP	phospholipid transfer protein	2331
202078_at	COPS3	COP9 signalosome subunit 3	0.749
202079_s_at	TRAK1	trafficking kinesin protein 1	-0.692
202080_s_at	TRAK1	trafficking kinesin protein 1	-1107
202082_s_at	SEC14L1	SEC14 like lipid binding 1	0.73
202084_s_at	SEC14L1	SEC14 like lipid binding 1	0.612
202085_at	TJP2	tight junction protein 2	-2868
202086_at	MX1	MX dynamin like GTPase 1	1707
202088_at	SLC39A6	solute carrier family 39 member 6	-0.566
202091_at	ARL2BP	ADP ribosylation factor like GTPase 2 binding protein	-0.589
202093_s_at	PAF1	PAF1 homolog, Paf1/RNA polymerase II complex component	-0.776
202098_s_at	PRMT2	protein arginine methyltransferase 2	-1.19
202099_s_at	DGCR2	DiGeorge syndrome critical region gene 2	0.354
202100_at	RALB	RALB Ras like proto-oncogene B	0.412
202101_s_at	RALB	RALB Ras like proto-oncogene B	0.654
202106_at	GOLGA3	golgin A3	-0.849
202110_at	COX7B	cytochrome c oxidase subunit 7B	0.634
202117_at	ARHGAP1	Rho GTPase activating protein 1	-1082
202119_s_at	CPNE3	copine 3	-1181
202120_x_at	AP2S1	adaptor related protein complex 2 sigma 1 subunit	-0.564
202121_s_at	CHMP2A	charged multivesicular body protein 2A	-0.463
202122_s_at	PLIN3	perilipin 3	1016
202123_s_at	ABL1	ABL proto-oncogene 1, non-receptor tyrosine kinase	-0.446
202130_at	RIOK3	RIO kinase 3	-0.409
202136_at	ZMYND11	zinc finger MYND-type containing 11	-0.788
202145_at	LY6E	lymphocyte antigen 6 complex, locus E	1147
202149_at	NEDD9	neural precursor cell expressed, developmentally down-regulated 9	1226
202150_s_at	NEDD9	neural precursor cell expressed, developmentally down-regulated 9	1344
202151_s_at	UBAC1	UBA domain containing 1	-0.952
202154_x_at	TUBB3	tubulin beta 3 class III	-0.68
202157_s_at	CELF2	CUGBP, Elav-like family member 2	0.998
202172_at	VEZF1	vascular endothelial zinc finger 1	-0.834
202179_at	BLMH	bleomycin hydrolase	-2945
202181_at	SUSD6	sushi domain containing 6	0.473
202184_s_at	NUP133	nucleoporin 133	-0.95
202187_s_at	PPP2R5A	protein phosphatase 2 regulatory subunit B'alpha	-0.694
202191_s_at	GAS7	growth arrest specific 7	-1343
202192_s_at	GAS7	growth arrest specific 7	-1166
202193_at	LIMK2	LIM domain kinase 2	-0.687
202200_s_at	SRPK1	SRSF protein kinase 1	-1057
202205_at	VASP	vasodilator-stimulated phosphoprotein	0.792
202217_at	C21orf33	chromosome 21 open reading frame 33	0.548
202219_at	SLC6A8	solute carrier family 6 member 8	-1562
202222_s_at	DES	desmin	0.62
202225_at	CRK	CRK proto-oncogene, adaptor protein	-0.66
202227_s_at	BRD8	bromodomain containing 8	-0.933
202231_at	EIF3M	eukaryotic translation initiation factor 3 subunit M	0.51
202232_s_at	EIF3M	eukaryotic translation initiation factor 3 subunit M	0.692
202234_s_at	SLC16A1	solute carrier family 16 member 1	1137
202235_at	SLC16A1	solute carrier family 16 member 1	0.683
202236_s_at	SLC16A1	solute carrier family 16 member 1	1217
202240_at	PLK1	polo like kinase 1	0.506
202241_at	TRIB1	tribbles pseudokinase 1	-1234
202256_at	CD2BP2	CD2 cytoplasmic tail binding protein 2	-0.644
202257_s_at	CD2BP2	CD2 cytoplasmic tail binding protein 2	-0.486
202268_s_at	NAE1	NEDD8 activating enzyme E1 subunit 1	-0.444
202271_at	FBXO28	F-box protein 28	-1003
202272_s_at	FBXO28	F-box protein 28	-1001
202276_at	SHFM1	split hand/foot malformation (ectrodactyly) type 1	-0.381
202277_at	SPTLC1	serine palmitoyltransferase long chain base subunit 1	-0.651
[truncated: 9,397 more rows]
