# Supplementary material for: NKL Homeobox Gene VENTX Is Part of a Regulatory Network in Human Conventional Dendritic Cells
Source: Int J Mol Sci. 2021 May 31;22(11):5902. doi: 10.3390/ijms22115902 (PMC8198381; doi:10.3390/ijms22115902)
Supplement: Supplementary file 1 [file ijms-22-05902-s001.zip › SupplTable7_E-MEXP-3787_DC-MUTZ3.xlsx]

## Sheet: Sheet1
Probe_set_ID	gene symbol	CD1a_MUTZ3-DC_1	CD1a_MUTZ3-DC_2	CD1a_MUTZ3-DC_3	MUTZ3	CD1a_MUTZ3-DC	MUTZ3-CD1aMUTZ-DC
204580_at	MMP12	8.55213	8.66607	8.45896	-2.44206	8.55905	-11.0011
200897_s_at	PALLD	7.00654	7.03037	6.70072	-2.13061	6.91254	-9.04315
215784_at	CD1E	7.32966	6.89225	6.65508	-2.04221	6.959	-9.0012
210325_at	CD1A	7.91319	7.90352	7.76492	-0.692052	7.86054	-8.55259
209351_at	KRT14	6.72361	6.60079	6.60916	-1.79273	6.64452	-8.43725
205403_at	IL1R2	7.36672	7.20844	7.29814	-1.08055	7.2911	-8.37165
206682_at	CLEC10A	8.08567	8.04564	7.89864	-0.223997	8.00998	-8.23398
205554_s_at	DNASE1L3	7.38882	7.17022	7.05545	-0.950993	7.20483	-8.15582
205987_at	CD1C	8.18897	8.22614	8.07846	0.0986209	8.16452	-8.0659
212158_at	SDC2	5.56168	5.31015	5.18084	-2.39529	5.35089	-7.74618
222549_at	CLDN1	5.93554	5.754	5.91037	-1.83447	5.86664	-7.70111
221019_s_at	COLEC12	5.89718	5.64714	5.62524	-1.9223	5.72319	-7.64548
204834_at	FGL2	6.72194	6.75405	6.85811	-0.800307	6.77803	-7.57834
206749_at	CD1B	6.29748	6.07357	5.82096	-1.48835	6.06401	-7.55235
203854_at	CFI	5.35132	5.06336	4.75032	-2.47655	5.055	-7.53155
229072_at	RAB30	5.09204	4.65357	5.10964	-2.53653	4.95175	-7.48828
202207_at	ARL4C	5.71627	5.5727	5.66148	-1.79273	5.65015	-7.44288
230422_at	FPR3	6.30567	6.08588	6.19622	-1.23476	6.19592	-7.43068
225525_at	KIAA1671	6.60416	6.2828	6.41341	-0.950993	6.43346	-7.38445
227265_at	FGL2	7.48882	7.02868	6.74998	-0.282376	7.08916	-7.37153
204517_at	PPIC	4.79079	4.84833	4.77091	-2.53653	4.80334	-7.33987
226022_at	SASH1	5.11841	4.89323	4.70974	-2.41762	4.90713	-7.32475
228108_at	PPM1L	4.9774	4.8878	4.82833	-2.33218	4.89784	-7.23002
209348_s_at	MAF	4.91252	4.36275	4.33065	-2.67682	4.53531	-7.21213
211372_s_at	IL1R2	6.08651	5.79367	5.86808	-1.14306	5.91608	-7.05914
205220_at	HCAR3	6.97674	6.81286	6.80038	-0.0545053	6.86333	-6.91783
227458_at	CD274	5.79856	5.65323	5.53459	-1.17539	5.66213	-6.83752
228390_at	RAB30	4.53054	4.25219	4.1724	-2.50535	4.31837	-6.82373
213415_at	CLIC2	4.96415	4.75062	4.85213	-1.95149	4.85563	-6.80712
39248_at	AQP3	7.04515	7.02388	6.69716	0.136079	6.92206	-6.78598
213135_at	TIAM1	5.55414	5.08167	5.34329	-1.42612	5.32637	-6.75248
221841_s_at	KLF4	6.04165	5.658	5.42593	-1.04096	5.70853	-6.74948
207277_at	CD209	7.31331	7.03909	7.06621	0.448338	7.13954	-6.6912
227193_at	SLC30A4	5.10518	5.0714	4.98772	-1.61444	5.05477	-6.66921
214945_at	FAM153A /// FAM153B /// FAM153C /// LOC100507387 /// LOC100507427	4.36134	4.4132	4.02856	-2.39529	4.2677	-6.66299
221802_s_at	KIAA1598	5.11663	5.14981	4.67876	-1.67605	4.98173	-6.65778
207030_s_at	CSRP2	4.78094	5.09056	4.84889	-1.74229	4.9068	-6.64909
209803_s_at	PHLDA2	6.0167	5.95682	5.86277	-0.661022	5.94543	-6.60645
200907_s_at	PALLD	4.86688	4.79957	4.6044	-1.83447	4.75695	-6.59142
213265_at	PGA3 /// PGA4 /// PGA5	7.14248	6.82007	7.08776	0.448338	7.01677	-6.56843
227475_at	FOXQ1	4.82506	4.92336	5.18692	-1.52223	4.97845	-6.50068
237483_at	-	5.1193	5.03608	5.29487	-1.33069	5.15009	-6.48077
228707_at	CLDN23	3.94987	4.11713	4.29128	-2.33218	4.11943	-6.45161
213906_at	MYBL1	4.97914	4.88063	4.41243	-1.64273	4.7574	-6.40013
215017_s_at	FNBP1L	4.32567	4.35771	4.06086	-2.09768	4.24808	-6.34576
203060_s_at	PAPSS2	4.60031	4.52298	4.34986	-1.74229	4.49105	-6.23334
207315_at	CD226	4.37553	4.29253	4.22599	-1.9223	4.29801	-6.22031
209800_at	KRT16	6.53515	6.54268	6.39929	0.277303	6.49237	-6.21507
44790_s_at	KIAA0226L	4.60892	4.19467	3.32782	-2.14213	4.04381	-6.18593
213397_x_at	RNASE4	3.92679	3.60163	3.56957	-2.44206	3.69933	-6.14139
236203_at	HLA-DQA1 /// LOC100507718 /// LOC100509457	6.03462	5.87049	5.56608	-0.282376	5.82373	-6.1061
202948_at	IL1R1	3.95302	3.83821	3.48567	-2.33218	3.75897	-6.09115
201798_s_at	MYOF	5.17338	5.00558	5.21425	-0.950993	5.13107	-6.08206
219471_at	KIAA0226L	4.7518	4.48017	4.2338	-1.58385	4.48859	-6.07244
203140_at	BCL6	6.45394	6.3724	6.07512	0.320451	6.30049	-5.98003
228376_at	GGTA1P	5.02592	4.87695	5.03221	-0.950993	4.97836	-5.92935
200872_at	S100A10	6.44437	6.34365	6.22776	0.448338	6.33859	-5.89025
227480_at	SUSD2	5.44988	5.19084	5.13357	-0.630219	5.2581	-5.88832
240232_at	-	4.43141	4.58515	4.52986	-1.36236	4.51547	-5.87783
204141_at	TUBB2A	4.95038	4.8976	4.6908	-1.01701	4.84626	-5.86327
239529_at	C5orf20 /// TIFAB	4.8264	4.57942	4.41243	-1.20036	4.60608	-5.80644
243882_at	-	3.30078	3.34525	3.19843	-2.47655	3.28149	-5.75804
225809_at	PARM1	4.09255	4.17143	3.81519	-1.70285	4.02639	-5.72924
202206_at	ARL4C	4.13018	3.89253	4.04523	-1.67605	4.02265	-5.6987
204562_at	IRF4	6.07972	5.62425	5.63723	0.0829693	5.7804	-5.69743
224964_s_at	GNG2	4.47657	4.39707	4.78396	-1.14306	4.55253	-5.69559
224918_x_at	MGST1	5.65797	5.12499	5.15839	-0.329165	5.31379	-5.64295
222449_at	PMEPA1	3.43525	3.79067	4.00602	-1.89044	3.74398	-5.63442
229506_at	PPM1L	3.41919	3.20251	2.72932	-2.50535	3.11701	-5.62236
206765_at	KCNJ2	3.703	3.6557	4.12281	-1.79273	3.82717	-5.6199
206759_at	FCER2	4.16432	3.97808	3.94605	-1.58385	4.02949	-5.61334
220358_at	BATF3	5.82949	5.77492	5.68879	0.161867	5.7644	-5.60253
206420_at	IGSF6	4.72673	4.60575	4.23073	-1.08055	4.52107	-5.60163
219279_at	DOCK10	4.08906	3.58247	3.48008	-1.86136	3.7172	-5.57856
222446_s_at	BACE2	3.75897	3.77353	3.86268	-1.7759	3.79839	-5.57429
205157_s_at	JUP /// KRT17	6.91949	6.79489	6.80693	1.27458	6.84043	-5.56585
227084_at	DTNA	3.31665	3.62522	3.85465	-1.95149	3.59884	-5.55033
214438_at	HLX	4.16432	4.19132	4.50501	-1.23476	4.28688	-5.52165
241994_at	XDH	3.5819	3.62522	3.65668	-1.89044	3.62127	-5.51171
228457_at	PPM1L	3.97318	3.69655	3.36174	-1.83447	3.67716	-5.51163
202733_at	P4HA2	3.82953	3.63842	3.67108	-1.79273	3.71301	-5.50573
1558438_a_at	IGHA1	4.90797	4.7157	4.88225	-0.661022	4.8353	-5.49633
213566_at	RNASE6	7.2575	7.00486	6.74587	1.54509	7.00274	-5.45766
219947_at	CLEC4A	7.16432	7.10811	6.84087	1.65109	7.03777	-5.38668
209480_at	HLA-DQB1	6.75639	6.85154	6.73315	1.39875	6.78036	-5.38162
215602_at	FGD2	4.2037	3.62931	3.64291	-1.48835	3.82531	-5.31365
203501_at	CPQ	3.56771	3.34525	2.82527	-2.04221	3.24608	-5.28828
206130_s_at	ASGR2	5.84397	5.47459	5.24316	0.245168	5.52058	-5.27541
212236_x_at	JUP /// KRT17	7.74825	7.64843	7.64624	2.42738	7.68097	-5.25359
208121_s_at	PTPRO	5.0397	4.95741	4.84288	-0.301589	4.94666	-5.24825
225651_at	UBE2E2	3.44074	3.56346	3.85639	-1.61444	3.6202	-5.23464
204200_s_at	PDGFB	3.76634	3.67919	3.59085	-1.54743	3.67879	-5.22622
231513_at	-	3.62018	3.41368	3.52165	-1.67605	3.51851	-5.19456
229383_at	01.03.15	5.30697	5.20555	5.42939	0.120697	5.31397	-5.19327
219232_s_at	EGLN3	2.70323	2.85182	3.02433	-2.33218	2.8598	-5.19198
230511_at	CREM	3.55277	3.70044	3.89951	-1.45505	3.71757	-5.17263
218717_s_at	LEPREL1	3.47263	3.53323	3.37383	-1.70285	3.4599	-5.16275
212154_at	SDC2	4.00402	3.71518	3.84574	-1.29928	3.85498	-5.15426
201131_s_at	CDH1	3.4897	3.1307	3.24717	-1.86136	3.28919	-5.15055
204388_s_at	MAOA	3.26108	3.14192	3.365	-1.89044	3.256	-5.14645
1559065_a_at	CLEC4G	2.70798	2.95442	3.08784	-2.21439	2.91675	-5.13114
209967_s_at	CREM	4.76989	4.5922	4.28815	-0.548189	4.55008	-5.09827
223092_at	ANKH	3.67165	3.93389	3.97536	-1.23476	3.8603	-5.09506
212298_at	NRP1	4.795	4.35418	4.22394	-0.630219	4.4577	-5.08792
231736_x_at	MGST1	4.54714	4.38813	4.41794	-0.630219	4.45107	-5.08129
208188_at	KRT9	8.23623	8.29766	8.06275	3.12404	8.19888	-5.07484
202177_at	GAS6	3.87618	4.04419	3.76926	-1.17539	3.89654	-5.07194
204836_at	GLDC	3.6356	3.31534	3.6067	-1.54743	3.51921	-5.06664
212724_at	RND3	2.52929	2.49475	2.97967	-2.39529	2.6679	-5.06319
1565754_x_at	FGD2	4.43301	4.28773	4.1123	-0.748853	4.27768	-5.02653
205003_at	DOCK4	3.23121	2.82525	2.6156	-2.13061	2.89069	-5.0213
230110_at	MCOLN2	3.79785	4.12419	3.98676	-1.04096	3.9696	-5.01055
221561_at	SOAT1	5.00429	4.6915	4.17685	-0.382175	4.62422	-5.00639
219505_at	CECR1	5.14592	5.13701	5.09619	0.120697	5.12637	-5.00568
235695_at	INPP4A	3.83955	3.55755	3.5586	-1.33069	3.6519	-4.98259
239519_at	-	3.09539	2.50369	2.77774	-2.18798	2.79227	-4.98025
203058_s_at	PAPSS2	3.05382	2.92905	2.8824	-1.98036	2.95509	-4.93545
230451_at	LOC100506974	3.46726	3.71105	3.61437	-1.29928	3.59756	-4.89684
1559263_s_at	ZC3H12D	4.3769	4.28896	3.50155	-0.838976	4.0558	-4.89478
219799_s_at	DHRS9	6.76037	6.83902	6.55296	1.8252	6.71745	-4.89225
240165_at	-	3.89792	3.57643	4.31969	-0.950993	3.93135	-4.88234
217196_s_at	CAMSAP2	2.5591	2.35546	2.43246	-2.41762	2.44901	-4.86663
228565_at	KIAA1804	2.97027	2.77727	2.71988	-2.04221	2.82247	-4.86468
219667_s_at	BANK1	2.40931	2.59174	2.12142	-2.47655	2.37416	-4.85071
236673_at	TIFAB	4.28757	4.02776	4.10143	-0.692052	4.13892	-4.83097
231234_at	CTSC	5.74758	5.45651	5.1171	0.611364	5.4404	-4.82903
212765_at	CAMSAP2	3.08924	3.31534	3.33021	-1.58385	3.24493	-4.82878
228056_s_at	NAPSB	2.68594	2.68636	2.79618	-2.09768	2.72283	-4.82051
238967_at	-	2.64539	3.00834	3.11719	-1.89044	2.92364	-4.81409
200906_s_at	PALLD	3.35301	3.15576	3.00442	-1.64273	3.17106	-4.81379
213831_at	HLA-DQA1 /// LOC100507718 /// LOC100509457	7.4035	7.2933	7.30279	2.52228	7.3332	-4.81091
214560_at	FPR3	4.30666	3.81395	3.91408	-0.780558	4.01156	-4.79212
228758_at	BCL6	4.49475	4.55915	4.08667	-0.382175	4.38019	-4.76236
238623_at	-	3.099	2.82525	2.85279	-1.83447	2.92568	-4.76015
202953_at	C1QB	3.04721	2.75391	3.09488	-1.79273	2.96533	-4.75806
201212_at	LGMN	2.57798	2.55924	2.54618	-2.18798	2.56113	-4.74912
217940_s_at	CARKD	2.73041	2.92525	2.78612	-1.9223	2.81393	-4.73622
1558695_at	-	5.12914	4.84113	5.32831	0.375536	5.09952	-4.72399
202672_s_at	ATF3	3.76388	3.84777	4.12639	-0.800307	3.91268	-4.71299
228760_at	SRSF8	3.05726	2.92272	2.90437	-1.74229	2.96145	-4.70374
228003_at	RAB30	3.00332	3.29416	3.34032	-1.48835	3.2126	-4.70095
201348_at	GPX3	4.62807	4.20482	4.50379	-0.253094	4.44556	-4.69866
230966_at	IL4I1	3.80366	3.70044	3.74404	-0.924489	3.74938	-4.67387
217867_x_at	BACE2	3.58716	3.28407	3.77138	-1.11131	3.54754	-4.65884
216061_x_at	PDGFB	3.82129	3.80072	3.71508	-0.864664	3.77903	-4.64369
239661_at	-	2.91322	2.49475	2.8212	-1.89044	2.74306	-4.6335
218854_at	DSE	6.79383	6.72581	6.43429	2.0302	6.65131	-4.62111
225919_s_at	C9orf72	3.85181	4.07349	4.03414	-0.630219	3.98648	-4.6167
1555370_a_at	CAMTA1	2.74824	2.63538	2.2816	-2.04221	2.55508	-4.59728
235385_at	01.03.15	4.34854	4.16969	4.15861	-0.3565	4.22561	-4.58211
244610_x_at	-	2.08034	2.28513	1.94432	-2.47655	2.10326	-4.57981
241068_at	-	2.44519	2.70604	1.88054	-2.21439	2.34392	-4.55831
226627_at	39692	4.94056	5.01499	5.15037	0.478246	5.03531	-4.55706
201466_s_at	JUN	2.74824	2.61941	2.52839	-1.9223	2.63202	-4.55431
237544_at	-	3.34646	2.90098	3.04833	-1.45505	3.09859	-4.55364
204687_at	PARM1	4.20674	4.09646	3.94387	-0.462406	4.08236	-4.54476
203290_at	HLA-DQA1	6.51586	6.22132	6.17634	1.76709	6.30451	-4.53742
222450_at	PMEPA1	2.78327	2.88184	2.91715	-1.67605	2.86075	-4.53681
244661_at	SOAT1	3.06126	2.8283	2.77774	-1.64273	2.8891	-4.53183
225798_at	JAZF1	2.46085	2.22206	2.50996	-2.13061	2.39762	-4.52823
1569453_a_at	LOC692247	2.74824	2.88803	2.57023	-1.79273	2.7355	-4.52823
239559_at	-	3.75474	3.47664	3.48008	-0.950993	3.57049	-4.52148
239525_at	CTTNBP2NL	4.14702	3.87967	4.06574	-0.488483	4.03081	-4.51929
205721_at	GFRA2	3.98286	3.58868	3.80707	-0.717162	3.79287	-4.51003
227220_at	NFXL1	6.3751	6.39764	6.2948	1.84632	6.35585	-4.50953
219481_at	TTC13	5.25493	5.18695	4.74002	0.551292	5.06063	-4.50934
238604_at	-	4.4755	4.19651	4.08836	-0.253094	4.25346	-4.50655
1556314_a_at	-	6.87069	6.32128	6.22092	1.97127	6.47096	-4.49969
206760_s_at	FCER2	3.78667	3.67524	3.61691	-0.800307	3.69294	-4.49325
219694_at	FAM105A	5.16218	5.00356	5.0785	0.611364	5.08141	-4.47005
240690_at	-	3.10925	2.96339	3.3434	-1.33069	3.13868	-4.46937
232952_at	-	4.08162	3.58608	4.03984	-0.548189	3.90252	-4.4507
226000_at	CTTNBP2NL	5.92789	5.55794	5.49094	1.21193	5.65892	-4.447
203485_at	RTN1	4.08162	3.79899	3.70535	-0.574841	3.86199	-4.43683
205158_at	RNASE4	2.51353	2.02862	1.76448	-2.33218	2.10221	-4.43439
205668_at	LY75	3.85823	3.95933	3.58536	-0.630219	3.80097	-4.43119
227014_at	ASPHD2	4.06464	3.91766	3.88023	-0.462406	3.95418	-4.41658
212188_at	KCTD12	2.98869	3.8313	4.17413	-0.748853	3.66471	-4.41356
209765_at	ADAM19	2.81713	2.77727	2.70927	-1.64273	2.76789	-4.41062
201888_s_at	IL13RA1	4.07174	4.14651	4.33697	-0.223997	4.18507	-4.40907
215435_at	-	2.37482	2.21171	2.59349	-2.00772	2.39334	-4.40106
211864_s_at	MYOF	2.73507	2.46499	2.73402	-1.74229	2.64469	-4.38698
228964_at	PRDM1	4.94907	4.7968	5.0673	0.564495	4.93772	-4.37323
242310_at	-	2.22085	1.79551	2.21179	-2.27487	2.07605	-4.35092
226460_at	FNIP2	5.20994	5.04686	5.14373	0.793498	5.13351	-4.34001
238787_at	DENND1B	4.25032	4.33034	3.53062	-0.301589	4.03709	-4.33868
224937_at	PTGFRN	2.78327	2.42925	2.12142	-1.89044	2.44464	-4.33509
228706_s_at	CLDN23	1.82666	1.32903	1.8049	-2.67682	1.65353	-4.33035
217629_at	-	3.81927	3.89058	3.95212	-0.433762	3.88732	-4.32109
235885_at	P2RY12	2.28188	2.01023	1.2269	-2.47655	1.83967	-4.31621
206631_at	PTGER2	2.20801	1.78088	1.95984	-2.33218	1.98291	-4.31509
229497_at	ANKDD1A	3.41059	3.15305	2.4823	-1.29928	3.01531	-4.31459
207651_at	GPR171	3.82953	3.90205	3.97123	-0.410406	3.90094	-4.31134
201887_at	IL13RA1	5.82448	6.04328	5.93841	1.6261	5.93539	-4.30929
227372_s_at	BAIAP2L1	2.2755	2.42925	1.99339	-2.06778	2.23271	-4.30049
209297_at	ITSN1	2.78603	2.84246	2.62692	-1.54743	2.75181	-4.29923
225133_at	KLF3	2.14908	2.1338	2.0426	-2.18798	2.10849	-4.29648
202208_s_at	ARL4C	3.56771	3.51261	3.5586	-0.748853	3.54631	-4.29516
201847_at	LIPA /// LOC100507575	8.60986	8.62676	8.5421	4.30442	8.5929	-4.28849
1553770_a_at	SLAMF9	3.74206	3.5659	3.72255	-0.602566	3.67684	-4.27941
221760_at	MAN1A1	2.46085	2.11059	1.77434	-2.16082	2.11526	-4.27608
209921_at	SLC7A11	4.51458	4.39707	4.31699	0.161867	4.40955	-4.24768
232471_at	-	2.38626	2.5214	2.58791	-1.74229	2.49852	-4.24081
212741_at	MAOA	4.3165	3.93719	4.20531	-0.081184	4.153	-4.23418
219073_s_at	OSBPL10	2.13614	1.60061	1.53101	-2.47655	1.75592	-4.23247
226685_at	SNTB2	2.07356	1.86585	2.00181	-2.24936	1.98041	-4.22977
228486_at	SLC44A1	3.71411	3.59746	3.98676	-0.462406	3.76611	-4.22852
201300_s_at	PRNP	2.75638	2.37369	2.17451	-1.79273	2.43486	-4.22758
220428_at	CD207	3.65237	3.46077	3.92281	-0.548189	3.67865	-4.22684
1555564_a_at	CFI	2.26958	2.12334	1.8049	-2.16082	2.06594	-4.22676
228032_s_at	DENND1B	4.36227	4.09801	3.9654	-0.081184	4.14189	-4.22308
1552807_a_at	SIGLEC10	5.60296	5.67383	5.67186	1.44682	5.64955	-4.20273
1568941_a_at	HNRNPC /// LOC100652761 /// LOC100653343	2.35773	2.04096	2.07601	-2.04221	2.15823	-4.20044
219597_s_at	DUOX1	3.21668	2.91954	3.12106	-1.11131	3.08576	-4.19706
209780_at	PHTF2	6.36149	6.22198	6.05681	2.02244	6.21343	-4.19098
235074_at	SPRED1	2.85318	3.02618	2.89988	-1.26208	2.92641	-4.18849
227006_at	PPP1R14A	1.95262	1.9107	1.86282	-2.27487	1.90872	-4.18359
222620_s_at	DNAJC1	2.83726	3.02618	3.07251	-1.20036	2.97865	-4.17901
211656_x_at	HLA-DQB1 /// LOC100293977	7.22914	6.98823	6.95186	2.87898	7.05641	-4.17743
227361_at	HS3ST3B1	1.66103	1.63975	1.61963	-2.53653	1.64014	-4.17667
238559_at	-	2.66318	2.37369	2.24661	-1.74229	2.42783	-4.17012
204518_s_at	PPIC	2.21419	2.07162	2.40778	-1.9223	2.2312	-4.15349
214467_at	GPR65	2.87347	2.73163	2.46978	-1.45505	2.69163	-4.14668
214030_at	CRYBG3	5.31937	5.01989	4.76774	0.892438	5.03567	-4.14323
235139_at	GNGT2	5.16891	5.00558	5.11249	0.952729	5.09566	-4.14293
214848_at	YWHAZ	3.86495	3.8313	3.65944	-0.3565	3.78523	-4.14173
228055_at	NAPSB	2.64539	2.69345	2.80583	-1.42612	2.71489	-4.14101
1552509_a_at	CD300LG	2.40931	2.18444	2.45102	-1.79273	2.34826	-4.14098
221858_at	TBC1D12	2.34043	2.19446	2.29439	-1.86136	2.27643	-4.13779
203288_at	KIAA0355	3.30681	3.64305	3.48008	-0.661022	3.47665	-4.13767
221491_x_at	HLA-DRB1 /// HLA-DRB3 /// HLA-DRB4 /// HLA-DRB5 /// LOC100507709 /// LOC100507714 /// LOC100509582	7.10061	7.0281	6.82264	2.84892	6.98378	-4.13486
228748_at	CD59	2.30616	2.3023	1.90703	-1.95149	2.17183	-4.12332
225188_at	RAPH1	1.63289	1.52152	1.01512	-2.73019	1.38984	-4.12003
210341_at	MYT1	3.93903	4.07635	4.30719	-0.011405	4.10753	-4.11893
226841_at	MPEG1	7.34131	7.1662	7.2733	3.14261	7.26027	-4.11766
214989_x_at	-	5.90994	5.84518	5.03734	1.48293	5.59749	-4.11455
238756_at	GAS2L3	3.98429	4.14229	3.5984	-0.202751	3.90832	-4.11108
201876_at	PON2	6.0851	6.2464	6.28958	2.11011	6.20703	-4.09692
227607_at	STAMBPL1	2.33525	2.21171	2.34961	-1.79273	2.29886	-4.09158
203299_s_at	AP1S2	2.98117	2.96061	2.97632	-1.11131	2.9727	-4.084
228766_at	CD36	6.91135	6.67207	6.15842	2.49709	6.58061	-4.08352
207339_s_at	LTB	6.3314	6.17266	6.03681	2.0988	6.18029	-4.08149
228479_at	SOAT1	5.64206	5.58889	5.64733	1.55257	5.62609	-4.07352
209823_x_at	HLA-DQB1 /// LOC100293977	7.05428	6.51606	6.47528	2.61451	6.68187	-4.06736
230425_at	EPHB1	2.08034	2.0351	1.95984	-2.04221	2.02509	-4.0673
201989_s_at	CREBL2	6.79444	6.68834	6.71416	2.67326	6.73231	-4.05905
208712_at	CCND1	5.91453	5.67969	5.72465	1.72283	5.77295	-4.05012
212543_at	AIM1	2.06733	2.42432	2.69969	-1.64273	2.39711	-4.03984
228789_at	MTMR6	1.98968	1.67333	1.63208	-2.24936	1.76503	-4.01439
205101_at	CIITA	4.96415	5.01029	4.74464	0.901578	4.90636	-4.00478
209733_at	MID2	1.78372	1.6574	2.18088	-2.13061	1.874	-4.00461
239835_at	KBTBD8	3.42264	3.33789	3.19843	-0.661022	3.31965	-3.98068
225342_at	AK4 /// LOC100507855	3.4326	3.41842	3.77585	-0.433762	3.54229	-3.97605
240279_at	-	3.34342	3.11634	3.31606	-0.717162	3.25861	-3.97577
203072_at	MYO1E	2.2755	2.25419	2.2816	-1.70285	2.27043	-3.97328
227329_at	ZBTB46	3.86282	4.16003	4.2547	0.120697	4.09252	-3.97182
237159_x_at	AP1S3	1.88458	2.0351	1.34881	-2.21439	1.75616	-3.97055
205859_at	LY86	4.12541	4.20743	4.23252	0.220637	4.18845	-3.96782
227634_at	STK32C	3.34646	3.27341	3.29652	-0.661022	3.30546	-3.96648
230659_at	-	5.23495	5.29463	5.29353	1.31424	5.27437	-3.96013
204389_at	MAOA	1.87681	1.49615	1.59838	-2.30126	1.65711	-3.95837
226683_at	SNX18	6.65396	6.39253	6.35685	2.51677	6.46778	-3.95101
233085_s_at	NABP1	5.54146	5.68486	5.51774	1.64177	5.58135	-3.93958
214735_at	IPCEF1	6.77604	6.61455	6.70127	2.76054	6.69729	-3.93675
206983_at	CCR6	2.26413	2.27472	2.60498	-1.54743	2.38128	-3.92871
228159_at	-	5.46845	5.45199	5.28206	1.47508	5.40083	-3.92575
217504_at	ABCA6	2.39761	2.25822	1.77434	-1.7759	2.14339	-3.91929
202260_s_at	STXBP1	2.14208	1.83853	2.38819	-1.79273	2.12294	-3.91566
243675_at	-	2.90148	3.01401	3.65668	-0.717162	3.19072	-3.90789
221029_s_at	WNT5B	2.47762	2.53475	2.70927	-1.33069	2.57388	-3.90456
1556778_at	-	3.52282	3.39916	3.06478	-0.574841	3.32892	-3.90376
218421_at	CERK	5.09065	5.02954	5.16088	1.19078	5.09369	-3.90291
228087_at	CCDC126	5.24246	4.89679	4.9699	1.1354	5.03638	-3.90099
35776_at	ITSN1	2.9302	3.12685	3.10021	-0.846385	3.05242	-3.89881
219736_at	TRIM36	4.90594	4.81405	4.76897	0.931211	4.82966	-3.89845
202686_s_at	AXL	2.14908	1.66501	2.02618	-1.95149	1.94676	-3.89824
240214_at	RWDD1	1.91395	2.04096	2.15254	-1.86136	2.03581	-3.89717
226534_at	KITLG	1.75083	1.88487	2.46978	-1.86136	2.03516	-3.89652
234394_at	ZNF124	3.648	3.1878	3.03959	-0.602566	3.2918	-3.89436
212998_x_at	HLA-DQB1 /// LOC100293977	7.57474	7.35046	7.13035	3.45773	7.35185	-3.89412
232406_at	-	4.41067	4.3673	4.69196	0.598584	4.48998	-3.89139
218182_s_at	CLDN1	2.21419	2.24863	1.82402	-1.79273	2.09561	-3.88834
201990_s_at	CREBL2	5.25568	4.82857	4.94922	1.12317	5.01115	-3.88798
222847_s_at	EGLN3	3.099	2.96061	3.24401	-0.780558	3.10121	-3.88177
229065_at	SLC35F3	1.95262	1.83043	1.91597	-1.98036	1.89967	-3.88004
214091_s_at	GPX3	3.57172	3.37802	3.69834	-0.329165	3.54936	-3.87853
218845_at	DUSP22	6.42065	6.42539	6.11695	2.44267	6.321	-3.87833
1553133_at	C9orf72	2.03223	2.21586	1.85289	-1.83447	2.03366	-3.86813
203159_at	GLS	5.20575	5.2478	5.28874	1.38112	5.24743	-3.86632
205174_s_at	QPCT	2.60289	2.29055	2.12967	-1.52223	2.34104	-3.86327
227176_at	SLC2A13	2.56917	2.20023	2.06859	-1.58385	2.27933	-3.86318
224480_s_at	AGPAT9	5.91752	5.83502	5.38434	1.85441	5.71229	-3.85788
209568_s_at	RGL1	3.51002	3.73952	3.92487	-0.130979	3.7248	-3.85578
234041_at	-	2.14208	1.60061	1.96784	-1.95149	1.90351	-3.855
213236_at	SASH1	3.12518	2.8684	2.78612	-0.924489	2.92656	-3.85105
205479_s_at	PLAU	4.2299	4.66377	4.63386	0.659857	4.50918	-3.84932
221538_s_at	PLXNA1	2.53875	2.49047	2.10644	-1.45505	2.37856	-3.83361
1560869_a_at	-	1.76842	1.60852	1.12379	-2.33218	1.50024	-3.83242
1557458_s_at	SHB	1.85129	2.105	2.02618	-1.83447	1.99416	-3.82863
226878_at	HLA-DOA	2.97361	2.93252	2.80136	-0.924489	2.9025	-3.82698
234310_s_at	SUSD2	2.97754	3.05368	3.29113	-0.717162	3.10745	-3.82461
212230_at	PPAP2B	1.48415	1.5563	0.861041	-2.50535	1.3005	-3.80585
244347_at	-	3.98429	3.62717	3.55513	-0.081184	3.7222	-3.80338
204137_at	GPR137B	4.59075	4.27225	4.2815	0.580829	4.3815	-3.80067
230292_at	-	5.38146	5.29128	4.90839	1.39875	5.19371	-3.79496
1553906_s_at	FGD2	7.52903	7.55892	7.39125	3.70282	7.49307	-3.79025
206453_s_at	NDRG2	4.15913	4.53631	4.31216	0.551292	4.33587	-3.78458
205466_s_at	HS3ST1	1.61589	0.848119	2.06055	-2.27487	1.50819	-3.78306
226274_at	CLCN5	4.18883	4.29645	4.18816	0.448338	4.22448	-3.77614
229461_x_at	NEGR1	1.16101	1.10573	0.861041	-2.73019	1.04259	-3.77278
1556097_at	HOMER2	3.47478	2.73561	1.67256	-1.14306	2.62765	-3.77071
212999_x_at	HLA-DQB1 /// LOC100293977	5.75761	5.77762	5.6201	1.95066	5.71844	-3.76778
222872_x_at	NABP1	6.23659	6.62028	6.1743	2.57873	6.34372	-3.76499
229327_s_at	-	1.37725	1.33953	1.25634	-2.41762	1.32438	-3.742
203760_s_at	SLA	5.88959	5.97123	5.99612	2.21492	5.95232	-3.7374
201631_s_at	IER3	5.28389	5.42877	5.60907	1.70653	5.44058	-3.73404
203651_at	ZFYVE16	4.50748	4.49444	4.53142	0.777984	4.51111	-3.73313
209555_s_at	CD36	6.85104	6.28946	6.11612	2.68805	6.41887	-3.73082
233540_s_at	CDK5RAP2	4.56466	4.6208	4.87743	0.966483	4.68763	-3.72115
1565162_s_at	MGST1	2.48232	1.51143	1.49653	-1.89044	1.83009	-3.72054
1598_g_at	GAS6	5.45201	5.59473	5.49079	1.79328	5.51251	-3.71923
227087_at	INPP4A	6.31033	6.04772	6.06702	2.42738	6.14169	-3.71431
220952_s_at	PLEKHA5	5.21864	5.15974	4.98674	1.40886	5.1217	-3.71285
229074_at	EHD4	3.446	3.43775	3.64291	-0.202751	3.50889	-3.71164
206181_at	SLAMF1	1.92089	2.21586	2.34253	-1.54743	2.15976	-3.70718
216733_s_at	GATM	1.77609	1.50381	0.803048	-2.33218	1.36098	-3.69316
1565627_a_at	-	5.07695	5.27316	5.49033	1.58778	5.28015	-3.69237
215716_s_at	ATP2B1	4.73945	4.69262	3.8128	0.723072	4.41496	-3.69189
231205_at	-	4.03123	3.215	3.3526	-0.156416	3.53294	-3.68936
1558662_s_at	BANK1	2.07356	1.96101	1.70386	-1.7759	1.91281	-3.68871
219290_x_at	DAPP1	4.36505	4.48416	4.59609	0.793498	4.48176	-3.68826
1552410_at	CLEC4F	3.38802	3.39413	3.3526	-0.301589	3.37825	-3.67984
1565752_at	FGD2	4.61326	4.24617	4.24194	0.690304	4.36712	-3.67682
204759_at	RCBTB2	6.86714	6.82007	6.21429	2.96247	6.63383	-3.67137
208592_s_at	CD1E	4.15071	3.58468	3.29993	0.0167732	3.67844	-3.66167
219358_s_at	ADAP2	3.32867	3.51261	3.52479	-0.202751	3.45536	-3.65811
1557803_at	-	1.50612	0.903194	1.12379	-2.47655	1.1777	-3.65425
226925_at	ACPL2	1.85985	1.44846	1.50671	-2.04221	1.60501	-3.64721
212192_at	KCTD12	4.3153	3.70414	3.54427	0.208166	3.85457	-3.6464
223541_at	HAS3	1.05494	1.63356	1.33555	-2.30126	1.34135	-3.6426
243178_at	-	4.13547	3.92204	4.34986	0.497275	4.13579	-3.63851
225924_at	FNIP2	5.34348	5.07982	5.09222	1.53589	5.17184	-3.63595
234326_at	-	2.97027	2.41938	2.4637	-1.01701	2.61778	-3.63479
241509_at	-	1.54582	1.45725	1.69424	-2.06778	1.56577	-3.63355
213005_s_at	KANK1	1.98968	1.38077	1.75526	-1.9223	1.70857	-3.63087
212565_at	STK38L	4.41537	4.20626	4.24871	0.659857	4.29011	-3.63026
236404_at	-	1.27367	1.02171	1.59838	-2.33218	1.29792	-3.6301
213268_at	CAMTA1	1.79337	1.44846	1.61963	-2.00772	1.62049	-3.6282
244579_at	-	3.61339	3.18251	3.69148	-0.130979	3.49579	-3.62677
208454_s_at	CPQ	2.85318	2.98817	2.88695	-0.717162	2.90943	-3.62659
225385_s_at	HNRPLL	2.23963	2.11726	1.88054	-1.54743	2.07914	-3.62657
205659_at	HDAC9	2.49294	2.41668	2.17451	-1.26208	2.36138	-3.62346
222253_s_at	POM121L9P	1.53518	1.47554	1.56387	-2.09768	1.52486	-3.62254
226026_at	DIRC2	3.68051	3.82486	3.98115	0.220637	3.82884	-3.6082
214079_at	DHRS2	1.30871	1.41997	0.841074	-2.41762	1.18992	-3.60754
204912_at	IL10RA	5.75381	5.60623	5.52901	2.02244	5.62969	-3.60724
239250_at	ZNF542	1.10784	1.233	1.2269	-2.41762	1.18925	-3.60687
242281_at	GLUL	1.85985	1.71936	2.21179	-1.67605	1.93033	-3.60639
219099_at	C12orf5	6.27319	6.11521	6.05394	2.5458	6.14745	-3.60165
230846_at	AKAP5	1.56608	1.59106	1.2269	-2.13061	1.46134	-3.59195
235085_at	SGK223	5.30176	5.19649	5.19162	1.64177	5.22996	-3.58819
236678_at	-	2.75638	2.37832	2.62069	-0.993458	2.58513	-3.57859
214838_at	SFT2D2	3.63137	3.92204	4.08327	0.300973	3.87889	-3.57792
211654_x_at	HLA-DQB1	7.51896	7.1908	7.18237	3.72359	7.29738	-3.57379
240569_at	-	2.39217	2.3023	1.83348	-1.39564	2.17599	-3.57163
224827_at	UBTD2	5.4074	5.46206	5.39417	1.85441	5.42121	-3.5668
221840_at	PTPRE	6.82436	6.76122	6.51644	3.13515	6.70068	-3.56552
41644_at	SASH1	2.87558	2.82372	2.84946	-0.715934	2.84959	-3.56552
237409_at	-	1.49518	1.83043	1.96784	-1.79273	1.76448	-3.55721
218035_s_at	RBM47	3.79098	3.59626	3.71233	0.144593	3.69986	-3.55527
211126_s_at	CSRP2	2.47762	2.55924	2.25318	-1.11131	2.43001	-3.54132
238532_at	DPF3	0.936714	1.44846	1.67256	-2.18798	1.35258	-3.54056
218885_s_at	GALNT12	1.14817	1.12019	0.560966	-2.59006	0.943108	-3.53316
242058_at	-	1.974	1.94298	2.19668	-1.48835	2.03789	-3.52623
224009_x_at	DHRS9	5.46322	5.19459	4.94166	1.67566	5.19982	-3.52417
228771_at	ADRBK2	4.55861	4.29118	4.34514	0.875307	4.39831	-3.523
201785_at	RNASE1	3.41919	3.20042	3.44986	-0.156416	3.35649	-3.5129
237576_x_at	LOC100506480	2.18095	2.51257	2.12142	-1.23476	2.27165	-3.50641
239567_at	-	2.05305	1.93041	1.88899	-1.54743	1.95748	-3.50491
227611_at	TARSL2	2.01111	1.85857	1.71414	-1.64273	1.86128	-3.504
226756_at	CCDC71L	1.43213	1.14107	1.37404	-2.18798	1.31575	-3.50373
201839_s_at	EPCAM	0.791517	1.10573	1.09485	-2.50535	0.997365	-3.50272
210510_s_at	NRP1	3.42796	3.39241	3.52165	-0.0545053	3.44734	-3.50185
226810_at	OGFRL1	6.74357	6.52904	6.11954	2.96247	6.46405	-3.50158
227492_at	LOC647859 /// OCLN	2.50809	2.5172	2.86207	-0.864664	2.62912	-3.49378
236439_at	-	2.01877	1.49615	1.46121	-1.83447	1.65871	-3.49318
221724_s_at	CLEC4A	5.72933	5.20754	4.94712	1.80307	5.29466	-3.49159
220513_at	KHDC1L	1.30871	1.62422	1.33555	-2.06778	1.42283	-3.49061
205722_s_at	GFRA2	2.84126	2.61235	2.6156	-0.800307	2.68974	-3.49004
212463_at	CD59	5.61427	5.53204	5.74954	2.14241	5.63195	-3.48954
209118_s_at	TUBA1A	8.07034	8.08056	7.80543	4.49861	7.98544	-3.48683
208373_s_at	P2RY6	3.25511	3.09707	3.01663	-0.3565	3.12294	-3.47944
225646_at	CTSC	7.88221	8.06976	8.01688	4.5105	7.98962	-3.47912
207604_s_at	SLC4A7	2.80831	2.76776	3.09881	-0.574841	2.89163	-3.46647
219681_s_at	RAB11FIP1	5.66346	5.75607	5.44005	2.15557	5.61986	-3.46429
36711_at	MAFF	3.51367	3.6045	3.70912	0.146926	3.6091	-3.46217
222154_s_at	SPATS2L	4.17399	4.03335	4.15861	0.659857	4.12199	-3.46213
239348_at	-	1.94583	1.68086	1.42501	-1.7759	1.6839	-3.4598
224657_at	ERRFI1	1.61589	1.3909	1.15431	-2.06778	1.38703	-3.45482
212992_at	AHNAK2	1.14817	1.26739	1.19683	-2.24936	1.20413	-3.4535
227261_at	KLF12	2.01877	1.75829	1.82402	-1.58385	1.86703	-3.45088
223801_s_at	APOL4	1.65272	1.50381	1.81449	-1.79273	1.65701	-3.44974
223093_at	ANKH	1.30871	1.35936	1.55327	-2.04221	1.40711	-3.44932
225142_at	JHDM1D	1.44269	1.41997	1.18421	-2.09768	1.34895	-3.44664
233271_at	-	4.59514	3.89253	3.68253	0.611364	4.05673	-3.44537
236949_at	-	2.2755	1.64745	2.03441	-1.45505	1.98579	-3.44084
204451_at	FZD1	1.61589	1.66501	1.18421	-1.95149	1.48837	-3.43986
203178_at	GATM	1.06863	1.2103	0.00790182	-2.67682	0.762277	-3.4391
225864_at	FAM84B	2.38078	1.99823	2.23187	-1.23476	2.20363	-3.43839
227210_at	SFMBT2	4.32091	4.12543	4.06086	0.734808	4.16907	-3.43426
231166_at	GPR155	0.905263	1.00861	0.684067	-2.56474	0.86598	-3.43071
242853_at	-	3.55783	3.26617	3.50483	0.0167732	3.44294	-3.42617
35626_at	SGSH	4.00643	4.26269	4.09393	0.700063	4.12102	-3.42095
210747_at	HLA-DQB1	1.7593	1.40913	1.13913	-1.98036	1.43585	-3.41622
224559_at	LOC100507645 /// MALAT1	4.47876	4.51137	4.42136	1.05458	4.4705	-3.41591
1564164_at	DENND1B	3.77262	3.41165	3.31232	0.0829693	3.49886	-3.41589
208873_s_at	REEP5	6.05883	5.99276	5.88191	2.56524	5.97783	-3.4126
1552302_at	TMEM106A	4.38194	4.21289	3.68253	0.690304	4.09245	-3.40215
214719_at	SLC46A3	2.79017	2.92905	2.14441	-0.780558	2.62121	-3.40177
226222_at	KIAA1432	3.72514	3.82214	3.54138	0.300973	3.69622	-3.39525
1552910_at	SIGLEC11	2.59818	2.85848	2.30851	-0.800307	2.58839	-3.3887
209606_at	CYTIP	5.52163	5.29349	5.21425	1.95756	5.34312	-3.38556
244414_at	-	2.41468	1.9107	2.2252	-1.20036	2.18353	-3.38389
212321_at	SGPL1	3.33471	3.10296	3.365	-0.10598	3.26756	-3.37354
226113_at	ZNF436	3.08532	2.93504	3.01233	-0.3565	3.01089	-3.36739
1552870_s_at	AXDND1	1.09452	1.13122	0.10246	-2.59006	0.776065	-3.36612
206082_at	HCP5	2.33525	2.35969	2.14441	-1.08055	2.27978	-3.36034
236809_at	-	2.10878	2.19078	2.52839	-1.08055	2.27598	-3.35654
238407_at	-	2.52929	2.15124	2.53545	-0.950993	2.40533	-3.35632
219334_s_at	NABP1	2.66806	2.54756	1.87138	-0.993458	2.36233	-3.35579
217028_at	CXCR4	6.45517	6.13931	6.09288	2.87468	6.22912	-3.35444
236787_at	LOC100507286	1.68123	1.5563	1.42501	-1.79273	1.55418	-3.34691
209281_s_at	ATP2B1	4.77369	4.59753	4.5467	1.29355	4.63931	-3.34575
225185_at	MRAS	2.29989	2.16793	2.23187	-1.11131	2.23323	-3.34453
210042_s_at	CTSZ	3.2581	2.92272	2.86207	-0.329165	3.01429	-3.34346
203232_s_at	ATXN1	2.28188	2.01738	2.12967	-1.20036	2.14298	-3.34334
230264_s_at	AP1S2	5.45597	5.48102	5.516	2.14241	5.48433	-3.34192
238909_at	S100A10	1.05494	1.26739	1.2135	-2.16082	1.17861	-3.33943
205671_s_at	HLA-DOB	2.51935	2.81878	2.33636	-0.780558	2.55817	-3.33872
231241_at	-	2.12853	1.85059	1.56387	-1.48835	1.84766	-3.33601
1554519_at	CD80	2.58831	2.49047	2.74445	-0.717162	2.60775	-3.32491
230139_at	-	3.73591	3.53945	3.05239	0.120697	3.44258	-3.32188
210986_s_at	TPM1	3.42508	3.58468	3.17284	0.0829693	3.3942	-3.31123
45288_at	ABHD6	2.45412	2.36903	2.46021	-0.882	2.42779	-3.30979
227995_at	-	3.09539	2.66603	2.84846	-0.433762	2.86996	-3.30372
204438_at	MRC1	7.23925	7.10744	6.94934	3.79584	7.09868	-3.30283
225353_s_at	C1QC	4.66291	3.8571	4.17917	0.931211	4.23306	-3.30185
232529_at	SP3	2.36422	2.41172	2.72461	-0.800307	2.50018	-3.30049
241828_x_at	LOC339240	2.49843	2.77411	2.38176	-0.748853	2.55143	-3.30028
218304_s_at	OSBPL11	4.04081	3.99584	3.79769	0.645946	3.94478	-3.29883
219316_s_at	FLVCR2	3.15784	3.24982	3.23638	-0.081184	3.21468	-3.29587
201690_s_at	TPD52	1.48415	1.13122	1.32313	-1.98036	1.31283	-3.29319
200788_s_at	PEA15	6.17295	6.00404	6.20189	2.83706	6.12629	-3.28924
221904_at	FAM131A	1.40989	1.5669	1.29795	-1.86136	1.42492	-3.28627
203279_at	EDEM1	5.45053	5.08978	5.10165	1.93038	5.21399	-3.28361
216761_at	-	1.36713	0.788076	0.599478	-2.36522	0.918229	-3.28345
239488_at	PPM1L	1.16101	1.00861	0.580346	-2.36522	0.916654	-3.28188
226725_at	-	2.07356	1.89137	1.97702	-1.29928	1.98065	-3.27993
224802_at	NDFIP2	2.13614	2.31154	1.76448	-1.20036	2.07072	-3.27108
205419_at	GPR183	5.38209	5.38588	5.05037	2.00377	5.27278	-3.26901
230968_at	-	1.37725	1.5415	1.03165	-1.95149	1.3168	-3.26829
235027_at	FLJ43489	2.65866	2.8851	2.51585	-0.574841	2.68654	-3.26138
227004_at	-	0.980833	0.56562	0.982676	-2.41762	0.843043	-3.26067
242405_at	-	1.86836	1.45725	1.33555	-1.70285	1.55372	-3.25657
206190_at	GPR17	1.67154	1.2432	0.461748	-2.13061	1.1255	-3.25611
204393_s_at	ACPP	1.85985	2.24254	1.576	-1.36236	1.8928	-3.25516
204201_s_at	PTPN13	0.980833	1.14107	-0.126646	-2.59006	0.665086	-3.25514
203476_at	TPBG	1.99566	2.08812	1.77434	-1.29928	1.95271	-3.25199
216268_s_at	JAG1	6.40502	6.14916	5.94181	2.91522	6.16533	-3.25011
230509_at	SNX22	3.4897	3.63842	3.58275	0.320451	3.57029	-3.24984
202381_at	ADAM9	4.92069	5.05427	4.90398	1.72283	4.95964	-3.23681
205222_at	EHHADH	2.01111	1.87178	1.61963	-1.39564	1.83418	-3.22982
230083_at	USP53	3.2581	2.90098	2.36274	-0.382175	2.84061	-3.22278
204467_s_at	SNCA	2.66806	2.73163	2.79134	-0.488483	2.73034	-3.21882
217771_at	GOLM1	1.84335	1.7661	1.95984	-1.36236	1.85643	-3.21879
239449_at	-	1.47218	0.596156	0.684067	-2.30126	0.917468	-3.21872
223952_x_at	DHRS9	5.43492	5.14482	4.77407	1.90073	5.11794	-3.21721
205686_s_at	CD86	3.13253	2.97935	3.37383	-0.0545053	3.1619	-3.21641
228434_at	BTNL9	1.40989	1.42804	0.861041	-1.98036	1.23299	-3.21335
238193_at	-	2.38078	1.44846	2.20347	-1.20036	2.01091	-3.21127
213152_s_at	SRSF8	1.84335	1.60852	1.81449	-1.45505	1.75546	-3.21051
236104_at	HNRPLL	1.89934	1.86585	1.67256	-1.39564	1.81259	-3.20823
1556009_at	PEX13	1.0107	1.35936	0.931976	-2.09768	1.10068	-3.19836
243874_at	-	2.66806	2.35075	2.84345	-0.574841	2.62076	-3.1956
206050_s_at	RNH1	6.29312	6.1931	6.3038	3.06802	6.26334	-3.19532
235458_at	HAVCR2	2.92488	3.00565	3.23638	-0.130979	3.05564	-3.18662
201626_at	INSIG1	6.76309	6.40655	6.17712	3.2625	6.44892	-3.18642
206363_at	MAF	0.905263	1.3078	1.04684	-2.09768	1.08664	-3.18432
239082_at	FZD3	1.22559	1.3909	1.0813	-1.95149	1.23259	-3.18408
243463_s_at	RIT1	3.14753	2.97292	2.7548	-0.223997	2.95842	-3.18242
224791_at	ASAP1	7.01688	6.48198	5.8813	3.27963	6.46005	-3.18042
238297_at	-	3.64038	3.14736	3.54427	0.267292	3.444	-3.17671
1553395_a_at	CD200R1	2.28188	1.9928	1.82402	-1.14306	2.0329	-3.17596
225183_at	C16orf72	5.79223	5.70251	5.80675	2.59291	5.76716	-3.17425
203502_at	BPGM	2.88222	2.64002	2.27517	-0.574841	2.59914	-3.17398
210752_s_at	MLX	2.28774	2.25419	2.2816	-0.897778	2.27451	-3.17229
224986_s_at	PDPK1	5.53403	5.44208	5.33588	2.26536	5.43733	-3.17197
221218_s_at	TPK1	3.92467	3.76665	3.95026	0.709756	3.88053	-3.17077
240859_at	ZFYVE16	1.61589	1.52152	1.61963	-1.58385	1.58568	-3.16953
218376_s_at	MICAL1	4.53794	4.56958	4.48413	1.36232	4.53055	-3.16823
217764_s_at	RAB31	6.91073	6.71362	6.74399	3.62149	6.78945	-3.16796
214696_at	MIR22 /// MIR22HG	2.68594	3.06494	2.51585	-0.410406	2.75557	-3.16598
231925_at	-	1.23776	1.14107	0.982676	-2.04221	1.1205	-3.16271
222689_at	ACER3	4.95738	4.94852	4.64547	1.6908	4.85045	-3.15965
243256_at	MKNK1	5.3163	5.21831	4.98181	2.01645	5.17214	-3.15569
218232_at	C1QA	4.967	4.68207	4.9193	1.70056	4.85612	-3.15556
226038_at	LONRF1	3.98286	3.75653	3.70277	0.659857	3.81405	-3.1542
239135_at	CPPED1	4.83611	4.83246	4.89109	1.70056	4.85322	-3.15266
231291_at	-	3.08924	3.41165	3.06478	0.037591	3.18856	-3.15097
238429_at	TMEM71	2.41468	2.17754	2.44486	-0.800307	2.34569	-3.146
225735_at	ANKRD50	1.87681	1.25434	1.66274	-1.54743	1.59796	-3.14539
223939_at	SUCNR1	5.72753	5.4171	5.3014	2.33738	5.48201	-3.14463
208498_s_at	ACTG1P4 /// AMY1A /// AMY1B /// AMY1C /// AMY2A /// AMY2B	2.2013	2.24863	1.19683	-1.26208	1.88225	-3.14433
232846_s_at	CDH23 /// LOC100653137	1.48415	1.59106	1.576	-1.58385	1.5504	-3.13426
237112_at	-	1.51615	1.47554	2.03441	-1.45505	1.67537	-3.13042
1568658_at	C2orf74 /// KIAA1841	1.04111	0.666027	0.580346	-2.36522	0.762495	-3.12772
236862_at	GOPC	2.39761	2.0351	1.88899	-1.01701	2.10723	-3.12424
239001_at	MGST1	1.32116	1.83043	1.92485	-1.42612	1.69215	-3.11826
225922_at	FNIP2	5.13386	4.94285	4.5948	1.7735	4.8905	-3.117
241692_at	-	1.35415	0.995393	1.32313	-1.89044	1.22422	-3.11466
224796_at	ASAP1	6.2041	5.86977	5.8306	2.85364	5.96815	-3.11452
204675_at	SRD5A1	4.4976	4.18921	4.26223	1.20245	4.31635	-3.1139
204014_at	DUSP4	0.745377	0.788076	1.2135	-2.18798	0.91565	-3.10363
217518_at	MYOF	1.80909	1.53154	1.59838	-1.45505	1.64634	-3.10139
239474_at	-	2.31863	2.15124	2.43246	-0.800307	2.30078	-3.10108
213537_at	HLA-DPA1	6.20855	5.77538	5.65024	2.77784	5.87806	-3.10022
210809_s_at	POSTN	1.0107	1.08433	0.641619	-2.18798	0.912213	-3.1002
211734_s_at	FCER1A	0.745377	0.836039	0.533055	-2.39529	0.704823	-3.10011
229568_at	MOB3B	4.50538	3.95763	3.58275	0.915826	4.01525	-3.09943
218974_at	SOBP	1.12159	1.10573	1.38787	-1.89044	1.20506	-3.09551
226395_at	HOOK3	3.75014	3.68818	3.43595	0.534631	3.62475	-3.09012
238073_at	ELAVL4	0.862669	0.946288	0.706306	-2.24936	0.838421	-3.08779
226844_at	MOB3B	5.28389	4.8843	5.29646	2.06723	5.15488	-3.08765
222688_at	ACER3	5.03215	4.99049	4.75125	1.83886	4.92463	-3.08577
235431_s_at	PELI3	3.18087	3.10296	3.40227	0.144593	3.2287	-3.08411
213093_at	PRKCA	3.49689	3.22276	3.09094	0.187302	3.2702	-3.08289
243819_at	-	1.59633	1.53154	1.64365	-1.48835	1.59051	-3.07886
217979_at	TSPAN13	2.94698	3.85411	3.77804	0.448338	3.52638	-3.07804
230383_x_at	-	1.16101	1.36964	1.03165	-1.89044	1.18743	-3.07788
203414_at	MMD	4.94907	4.76406	4.71313	1.73165	4.80875	-3.07711
226169_at	SBF2	2.11594	2.0351	1.82402	-1.08055	1.99169	-3.07224
230413_s_at	-	2.87769	3.06494	2.65997	-0.202751	2.86753	-3.07028
227051_at	-	0.763729	0.457802	0.0376913	-2.64982	0.419741	-3.06957
219761_at	CLEC1A	4.36343	4.09948	4.07617	1.11084	4.17969	-3.06886
213230_at	CDR2L	2.67255	3.11106	2.9517	-0.156416	2.91177	-3.06819
200632_s_at	NDRG1	5.76759	5.90816	5.97427	2.8158	5.88334	-3.06754
210715_s_at	SPINT2	5.39325	5.51317	5.44425	2.38471	5.45022	-3.06551
219908_at	DKK2	2.48232	2.16257	1.69424	-0.950993	2.11304	-3.06404
203845_at	KAT2B	4.25669	4.21289	3.84808	1.05458	4.10589	-3.0513
219574_at	01.03.15	3.86053	3.71719	3.26664	0.564495	3.61478	-3.05029
226075_at	SPSB1	1.69011	1.49615	1.77434	-1.39564	1.65354	-3.04918
224724_at	SULF2	4.65073	4.32435	4.36701	1.39875	4.44736	-3.04861
243329_at	-	2.19455	1.90493	1.99339	-1.01701	2.03096	-3.04797
207593_at	ABCG4	1.58605	1.79551	1.67256	-1.36236	1.68471	-3.04707
223182_s_at	AGPAT3	4.38901	4.25849	4.22117	1.24308	4.28955	-3.04647
212157_at	SDC2	2.68964	2.43726	2.2816	-0.574841	2.4695	-3.04434
238553_at	AGAP9 /// BMS1P1 /// BMS1P5 /// LOC399753	1.82666	1.3909	0.533055	-1.79273	1.2502	-3.04293
217875_s_at	PMEPA1	1.27367	1.42804	1.67256	-1.58385	1.45809	-3.04194
203217_s_at	ST3GAL5	5.20865	5.04613	4.98181	2.04265	5.07886	-3.03621
213618_at	ARAP2	1.77609	1.79551	1.54177	-1.33069	1.70445	-3.03514
226538_at	MAN2A1	6.46914	6.16207	5.99612	3.17528	6.20911	-3.03383
235296_at	EIF5A2	1.36713	1.3909	0.964333	-1.79273	1.24079	-3.03351
1558445_at	-	1.43213	1.28823	1.61963	-1.58385	1.44667	-3.03052
232235_at	DSEL	0.482912	0.380696	0.194072	-2.67682	0.35256	-3.02938
219763_at	DENND1A	2.05305	1.70615	1.51933	-1.26208	1.75951	-3.02159
240458_at	-	2.65413	2.24254	2.52213	-0.548189	2.47293	-3.02112
228974_at	-	1.9667	1.33953	1.38787	-1.45505	1.5647	-3.01976
204135_at	FILIP1L	5.20865	4.9107	4.98772	2.01645	5.03569	-3.01924
202565_s_at	SVIL	3.16768	3.19819	2.97967	0.0986209	3.11518	-3.01656
216905_s_at	ST14	2.48232	2.31154	2.36274	-0.630219	2.38554	-3.01575
236328_at	ZFP112 /// ZNF285	1.71572	1.48631	1.75526	-1.36236	1.65243	-3.01479
225166_at	ARHGAP18	3.33128	3.16625	2.97632	0.144593	3.15795	-3.01335
203971_at	SLC31A1	3.48715	3.6919	3.88251	0.675157	3.68719	-3.01203
224811_at	LPP	5.51373	5.16719	4.68531	2.11011	5.12208	-3.01197
227776_at	ACER3	6.4533	6.15462	5.67588	3.08674	6.0946	-3.00786
207630_s_at	CREM	3.65501	3.52301	3.02433	0.394055	3.40078	-3.00673
201243_s_at	ATP1B1	5.11402	5.40338	5.58118	2.35982	5.36619	-3.00637
227345_at	TNFRSF10D	3.66538	3.53115	2.65426	0.277303	3.2836	-3.00629
235408_x_at	ZNF117	3.13849	2.87857	2.239	-0.253094	2.75202	-3.00512
227135_at	NAAA	6.08843	6.08002	6.03339	3.06366	6.06728	-3.00362
1562337_at	OR7D2	2.22747	2.39671	2.30851	-0.692052	2.3109	-3.00295
238593_at	C11orf80	2.56917	2.47368	1.56387	-0.800307	2.20224	-3.00255
227484_at	SRGAP1	1.06863	0.681107	0.861041	-2.13061	0.870259	-3.00087
219696_at	DENND1B	5.06426	4.90207	4.86307	1.94245	4.94313	-3.00068
1558437_at	IGHA1	1.94583	1.72883	2.08396	-1.08055	1.91954	-3.0001
224375_at	-	3.61572	3.72758	3.94387	0.762301	3.76239	-3.00009
228235_at	MGC16121	1.62364	1.97516	1.69424	-1.23476	1.76435	-2.99911
227490_at	WDFY2	4.187	4.39055	4.38373	1.32301	4.32042	-2.99741
204347_at	AK4 /// LOC100507855	1.49518	1.26739	1.66274	-1.52223	1.4751	-2.99734
213248_at	LOC730101	1.9606	2.35546	1.81449	-0.950993	2.04352	-2.99451
201535_at	UBL3	5.06704	4.90741	5.18084	2.06083	5.05176	-2.99093
239151_at	LOC399753	4.48276	4.52533	4.07617	1.37175	4.36142	-2.98967
225325_at	MFSD6	3.96764	3.85411	3.41898	0.762301	3.74691	-2.98461
212636_at	QKI	5.50877	5.66489	5.69684	2.63892	5.6235	-2.98458
235241_at	SLC38A9	4.3093	4.10963	4.2547	1.24308	4.22454	-2.98146
203473_at	SLCO2B1	2.90562	2.87857	2.90918	-0.081184	2.89779	-2.97897
226902_at	USP13	2.13614	2.23234	2.2252	-0.780558	2.19789	-2.97845
244840_x_at	DOCK4	0.602126	0.694548	1.15431	-2.16082	0.816996	-2.97782
207900_at	CCL17	2.25018	2.18444	1.89869	-0.864664	2.1111	-2.97577
1558102_at	-	0.745377	1.03468	0.841074	-2.09768	0.873711	-2.9714
208450_at	LGALS2	1.36713	1.42804	1.65361	-1.48835	1.48293	-2.97127
225987_at	STEAP4	7.63036	7.43391	7.45147	4.53525	7.50524	-2.96999
222027_at	NUCKS1	1.95262	1.91709	1.97702	-1.01701	1.94891	-2.96592
229615_at	-	4.64455	4.47915	4.48156	1.57069	4.53508	-2.96439
231270_at	CA13 /// LOC100507258	1.16101	1.50381	0.706306	-1.83447	1.12371	-2.95818
204184_s_at	ADRBK2	2.19455	1.9678	2.1888	-0.838976	2.11705	-2.95602
213503_x_at	ANXA2	8.43175	8.5119	8.4519	5.50998	8.46518	-2.9552
236166_at	LOC285147	1.21126	1.46686	0.948246	-1.74229	1.20879	-2.95108
204765_at	ARHGEF5	2.28774	2.68972	2.80583	-0.3565	2.59443	-2.95093
237456_at	-	3.32867	2.96678	3.3526	0.267292	3.21602	-2.94873
225021_at	ZNF532	0.462347	0.616687	0.861041	-2.30126	0.646691	-2.94795
209301_at	CA2	1.77609	1.97516	1.38787	-1.23476	1.71304	-2.9478
220694_at	ASAP1-IT1	1.9667	2.41172	2.38819	-0.692052	2.25554	-2.94759
225435_at	SSR1	4.89173	4.6014	4.37287	1.67566	4.622	-2.94634
205786_s_at	ITGAM	5.3064	5.36115	5.40359	2.41603	5.35705	-2.94102
239412_at	IRF5	5.18613	4.88853	4.83491	2.03615	4.96985	-2.93371
209173_at	AGR2	1.04111	1.17557	0.560966	-2.00772	0.925882	-2.9336
221698_s_at	CLEC7A	7.51026	7.35346	7.08483	4.38402	7.31618	-2.93216
200606_at	DSP	0.791517	1.2432	0.897589	-1.95149	0.977435	-2.92892
239427_at	SLAMF1	1.99566	1.82297	1.97702	-0.993458	1.93188	-2.92534
205305_at	FGL1	2.37482	2.50835	2.65426	-0.410406	2.51248	-2.92288
237865_x_at	-	1.06863	0.457802	1.03165	-2.06778	0.852695	-2.92048
203305_at	F13A1	1.38731	1.49615	0.948246	-1.64273	1.27724	-2.91996
1559249_at	ATXN1	0.482912	0.475192	0.897589	-2.30126	0.618564	-2.91982
203695_s_at	DFNA5	0.920445	1.07179	0.744063	-2.00772	0.912099	-2.91982
235460_at	SNX22	2.23356	2.42432	2.20347	-0.630219	2.28712	-2.91734
207655_s_at	BLNK	1.0107	0.633838	0.00790182	-2.36522	0.550812	-2.91604
204224_s_at	GCH1	3.66049	3.65016	3.60394	0.723072	3.63819	-2.91512
202809_s_at	INTS3	5.17878	4.84565	5.29291	2.19222	5.10578	-2.91357
206004_at	TGM3	2.21419	1.93041	2.43911	-0.717162	2.19457	-2.91173
228772_at	HNMT	1.58605	1.49615	1.37404	-1.42612	1.48542	-2.91153
242197_x_at	CD36	2.84557	2.70179	3.01663	-0.0545053	2.85467	-2.90917
206488_s_at	CD36	6.46753	6.33202	6.14338	3.40705	6.31431	-2.90726
218723_s_at	RGCC	3.11284	2.72145	2.78612	-0.032864	2.87347	-2.90633
243450_at	-	1.33255	1.233	1.30963	-1.61444	1.29173	-2.90617
231403_at	TRIO	2.39217	1.89137	1.73593	-0.897778	2.00649	-2.90427
212150_at	EFR3A	4.99402	4.99132	5.15243	2.14241	5.04592	-2.90351
242586_at	FSD1L	1.92089	1.88487	1.47251	-1.14306	1.75942	-2.90248
226186_at	TMOD2	1.85985	2.18444	2.14441	-0.838976	2.0629	-2.90188
227029_at	FAM177A1	3.31162	3.1329	2.91715	0.220637	3.12055	-2.89992
226682_at	RORA	1.1874	0.788076	0.509672	-2.06778	0.828382	-2.89616
219441_s_at	LRRK1	3.54789	3.58006	3.68906	0.709756	3.60567	-2.89591
236297_at	-	2.75638	2.69828	2.98817	-0.081184	2.81427	-2.89546
34187_at	RBMS2	3.14416	2.89306	2.83439	0.0622355	2.9572	-2.89497
214429_at	MTMR6	5.44636	5.43929	5.26496	2.49235	5.38353	-2.89119
241879_at	LPP	4.24103	3.3643	3.8954	0.942643	3.83358	-2.89093
217757_at	A2M	0.952802	1.08433	1.25634	-1.79273	1.09782	-2.89055
226568_at	FAM102B	4.55131	4.34663	4.32755	1.51902	4.4085	-2.88948
223599_at	TRIM6	2.34043	2.47714	2.38176	-0.488483	2.39978	-2.88826
202478_at	TRIB2	1.37725	1.48631	1.33555	-1.48835	1.3997	-2.88805
229905_at	RAP1GDS1	5.60571	5.56199	5.65442	2.7194	5.60737	-2.88797
225171_at	ARHGAP18	5.98002	5.70126	5.60051	2.87468	5.76059	-2.88592
229699_at	LOC100129550	3.28499	3.23098	3.31606	0.394055	3.27734	-2.88329
226818_at	MPEG1	6.96992	6.82691	6.74628	3.96616	6.8477	-2.88154
219806_s_at	C11orf75	3.8437	3.75974	3.78049	0.915826	3.79464	-2.87882
230278_at	-	0.952802	0.345308	0.509672	-2.27487	0.602594	-2.87747
242299_at	-	2.08034	1.08433	1.47251	-1.33069	1.54572	-2.87641
228466_at	GABPB2	2.72104	2.63538	2.73402	-0.176871	2.69682	-2.87369
219043_s_at	LOC285359 /// PDCL3	5.10373	5.03711	5.055	2.19222	5.06528	-2.87306
209686_at	S100B	6.41388	6.33296	6.14653	3.42979	6.29779	-2.868
234988_at	VCPIP1	2.89765	2.64657	2.89504	-0.0545053	2.81309	-2.86759
204497_at	ADCY9	1.69821	1.03468	0.641619	-1.74229	1.12484	-2.86713
235457_at	MAML2	1.60653	1.66501	1.53101	-1.26208	1.60085	-2.86293
233921_s_at	-	3.78874	3.35938	3.41651	0.659857	3.52155	-2.86169
201952_at	ALCAM	2.49843	2.61589	3.0765	-0.130979	2.73027	-2.86125
201660_at	ACSL3	4.0476	4.10837	4.19355	1.25536	4.11651	-2.86115
202842_s_at	DNAJB9	4.62933	4.93568	5.02949	2.00377	4.86483	-2.86106
226679_at	SLC26A11	2.42935	2.59612	2.70449	-0.282376	2.57665	-2.85903
1570021_at	-	0.779078	0.0790021	0.280781	-2.47655	0.37962	-2.85617
217553_at	STEAP1B	0.675521	0.596156	0.998386	-2.09768	0.756688	-2.85437
200985_s_at	CD59	6.9737	6.65904	6.58363	3.88537	6.73879	-2.85342
226497_s_at	FLT1	0.996439	1.19777	1.13913	-1.74229	1.11111	-2.8534
227624_at	TET2	5.52086	5.23706	4.86208	2.35412	5.20666	-2.85254
230170_at	OSM	2.58831	2.58052	2.4823	-0.301589	2.55038	-2.85197
202843_at	DNAJB9	2.31241	2.19078	2.06859	-0.661022	2.19059	-2.85161
216805_at	-	0.920445	0.0543121	0.25308	-2.44206	0.409279	-2.85134
230894_s_at	-	1.32116	1.87703	1.74527	-1.20036	1.64782	-2.84818
214508_x_at	CREM	3.10594	2.95131	2.78229	0.0986209	2.94651	-2.84789
230875_s_at	ATP11A	5.29728	5.18978	4.27022	2.07302	4.91909	-2.84607
236798_at	LOC100505687	3.41372	3.53717	2.96344	0.462504	3.30478	-2.84228
209536_s_at	EHD4	4.29469	4.09125	4.31699	1.39228	4.23431	-2.84203
221830_at	RAP2A	5.2494	5.34475	5.62677	2.57016	5.40697	-2.83681
209524_at	HDGFRP3	2.04729	2.24863	1.96784	-0.748853	2.08792	-2.83677
227038_at	SGMS2	0.952802	0.299413	-0.692458	-2.64982	0.186585	-2.83641
203216_s_at	MYO6	0.745377	0.547649	-0.645632	-2.62027	0.215798	-2.83606
214061_at	WDR67	2.90562	2.77411	2.58151	-0.081184	2.75374	-2.83493
241508_at	-	1.58605	1.53154	2.14441	-1.08055	1.754	-2.83456
229414_at	PITPNC1	1.63289	1.71167	2.02618	-1.04096	1.79025	-2.8312
239901_at	-	1.85985	1.87178	1.98492	-0.924489	1.90552	-2.83001
52975_at	FAM125B	2.46732	2.59772	2.83119	-0.197615	2.63208	-2.82969
232087_at	CXorf23	1.12159	1.44846	1.06417	-1.61444	1.21141	-2.82585
228234_at	TICAM2 /// TMED7-TICAM2	3.61572	3.604	3.67747	0.808847	3.6324	-2.82355
239701_at	-	1.4523	1.46686	1.94432	-1.20036	1.62116	-2.82152
203386_at	TBC1D4	4.88312	4.56648	4.22894	1.73822	4.55951	-2.82129
241938_at	QKI	3.10594	3.16625	3.48266	0.430469	3.25162	-2.82115
223240_at	FBXO8	3.03564	2.98483	2.40778	-0.011405	2.80941	-2.82082
218018_at	PDXK	4.24863	4.32537	4.19853	1.43787	4.25751	-2.81964
230192_at	TRIM13	4.08738	3.68818	3.7899	1.04046	3.85515	-2.81469
203743_s_at	TDG	6.10623	6.26876	6.27351	3.40384	6.21617	-2.81233
227226_at	MRAP2	0.4007	1.25434	1.19683	-1.86136	0.950625	-2.81198
243739_at	-	0.745377	0.744224	0.641619	-2.09768	0.710407	-2.80809
212297_at	ATP13A3	5.56638	5.29463	5.06901	2.50225	5.31001	-2.80776
218196_at	OSTM1	4.0545	3.96427	3.49358	1.02978	3.83745	-2.80766
1560199_x_at	-	3.85593	3.67392	4.12454	1.07781	3.88479	-2.80698
210694_s_at	MID1	2.42404	2.66319	2.26121	-0.3565	2.44948	-2.80598
228415_at	AP1S2	2.63162	2.78462	2.52213	-0.156416	2.64613	-2.80254
212104_s_at	RBFOX2	1.52694	1.3909	1.49653	-1.33069	1.47146	-2.80214
235889_at	-	1.30871	1.3078	0.280781	-1.83447	0.965766	-2.80023
214510_at	GPR20	1.33255	1.15302	1.27035	-1.54743	1.25197	-2.7994
226207_at	RILPL1	1.58605	2.35075	1.92485	-0.838976	1.95389	-2.79286
231120_x_at	PKIB	3.98985	3.65408	3.52479	0.931211	3.7229	-2.79169
224621_at	MAPK1	6.41911	6.4196	6.39156	3.61901	6.41009	-2.79107
240399_at	-	2.72104	2.37369	1.88899	-0.462406	2.32791	-2.79031
240145_at	-	2.19455	2.07162	2.02618	-0.692052	2.09745	-2.7895
1560169_at	-	0.602126	0.969822	1.2852	-1.83447	0.952384	-2.78685
205698_s_at	MAP2K6	2.39217	2.02271	2.13679	-0.602566	2.18389	-2.78646
203791_at	DMXL1	5.10577	4.90207	4.41794	2.02244	4.80859	-2.78615
221778_at	JHDM1D	3.69124	3.42873	3.49358	0.752233	3.53785	-2.78562
237594_at	-	1.22559	1.14107	0.599478	-1.79273	0.988712	-2.78144
204466_s_at	SNCA	4.9686	4.68619	4.2863	1.8658	4.64703	-2.78123
202722_s_at	GFPT1	3.92679	3.87967	3.61691	1.02978	3.80779	-2.77801
224105_x_at	-	1.5749	0.823857	1.56387	-1.45505	1.32088	-2.77593
236248_x_at	TADA2B	3.5653	3.3706	3.67315	0.762301	3.53635	-2.77405
235412_at	ARHGEF7	2.96326	2.82219	3.19135	0.220637	2.99227	-2.77163
216006_at	-	1.68123	1.51143	0.931976	-1.39564	1.37488	-2.77052
227280_s_at	CCNYL1	4.89285	4.66377	4.18987	1.8121	4.58216	-2.77006
225384_at	DOCK7	4.0476	4.12419	4.19355	1.35188	4.12178	-2.7699
239134_at	-	2.10878	2.00484	1.79386	-0.800307	1.96916	-2.76947
213353_at	ABCA5	0.829543	0.457802	0.533055	-2.16082	0.6068	-2.76762
214937_x_at	PCM1	5.71733	5.79581	5.7564	2.99058	5.75652	-2.76593
235278_at	MACROD2	0.791517	0.788076	0.861041	-1.95149	0.813545	-2.76503
1556373_a_at	-	1.63289	1.43784	1.51933	-1.23476	1.53002	-2.76478
225626_at	PAG1	0.693303	0.694548	1.13913	-1.9223	0.842328	-2.76462
217976_s_at	DYNC1LI1	4.46075	4.7084	4.4441	1.7735	4.53775	-2.76425
229690_at	FAM109A	3.1903	3.49533	3.58536	0.659857	3.42366	-2.7638
219531_at	CEP72	1.90698	2.04096	1.64365	-0.897778	1.86386	-2.76164
217253_at	SH3BP2	2.38626	2.44214	2.2252	-0.410406	2.3512	-2.76161
226666_at	DAAM1	2.29989	2.1338	2.12142	-0.574841	2.18504	-2.75988
219017_at	ETNK1	3.94307	3.84777	3.50483	1.00577	3.76522	-2.75946
201975_at	CLIP1	3.80571	3.62931	3.54694	0.901578	3.66065	-2.75907
227941_at	LOC339803	1.34386	1.31846	1.33555	-1.42612	1.33262	-2.75874
211685_s_at	NCALD	0.967495	1.07179	1.12379	-1.70285	1.05436	-2.7572
232744_x_at	-	1.10784	0.497472	0.641619	-2.00772	0.748978	-2.75669
226056_at	ARHGAP31	3.7228	3.31534	3.2086	0.659857	3.41558	-2.75572
211974_x_at	RBPJ	7.42921	7.33523	7.31337	4.60406	7.35927	-2.75521
228027_at	ARMCX5-GPRASP2 /// GPRASP2	2.01877	1.31846	1.40066	-1.17539	1.5793	-2.75469
205092_x_at	ZBTB1	1.49518	0.932486	-0.560306	-2.13061	0.622453	-2.75306
226249_at	SNX30	3.67362	3.50606	3.24717	0.723072	3.47562	-2.75254
235613_at	-	2.33005	2.01023	1.76448	-0.717162	2.03492	-2.75208
1556228_a_at	VCPIP1	3.57172	3.27912	3.60936	0.734808	3.48673	-2.75193
56256_at	SIDT2	5.2756	5.28956	5.16904	2.49299	5.24473	-2.75174
216215_s_at	RBFOX2	1.71572	1.94922	1.88899	-0.897778	1.85131	-2.74909
1556227_at	VCPIP1	2.14208	2.00484	2.54082	-0.518815	2.22925	-2.74806
204601_at	N4BP1	4.29833	3.95499	4.07118	1.36232	4.10817	-2.74584
222651_s_at	TRPS1	4.19651	4.04112	4.3624	1.45482	4.20001	-2.74519
212566_at	MAP4	4.50648	4.86201	4.77977	1.97127	4.71608	-2.74482
1558103_a_at	-	0.920445	1.18935	0.744063	-1.79273	0.951286	-2.74401
214375_at	PPFIBP1	1.61589	1.2103	1.2135	-1.39564	1.34656	-2.74221
204030_s_at	IQCJ-SCHIP1 /// SCHIP1	-0.317691	0.776886	0.861041	-2.30126	0.440079	-2.74133
203665_at	HMOX1	2.38078	2.51257	2.4823	-0.282376	2.45855	-2.74092
207543_s_at	P4HA1	6.28518	5.82732	5.97402	3.29011	6.02884	-2.73874
212468_at	SPAG9	2.68964	2.65079	2.20347	-0.223997	2.51463	-2.73863
223280_x_at	MS4A6A	1.56608	1.47554	1.73593	-1.14306	1.59251	-2.73557
218802_at	CCDC109B	3.86053	4.16969	3.78276	1.20245	3.93766	-2.73521
225386_s_at	HNRPLL	4.37874	4.17143	4.00856	1.45482	4.18624	-2.73142
239144_at	B3GAT2	1.39819	0.320629	0.706306	-1.9223	0.808376	-2.73067
210220_at	FZD2	4.26984	3.9515	3.87631	1.30344	4.03255	-2.72911
212522_at	PDE8A	3.49436	3.17187	3.01233	0.497275	3.22618	-2.72891
225585_at	RAP2A	5.35322	5.14394	5.32621	2.5458	5.27446	-2.72866
244660_at	ELAVL1	0.190868	0.728337	1.13913	-2.04221	0.686112	-2.72832
212989_at	SGMS1	3.8317	3.61504	2.98817	0.752233	3.4783	-2.72607
201590_x_at	ANXA2	8.52312	8.58805	8.51038	5.81455	8.54052	-2.72597
226565_at	TMEM99	2.84126	3.03178	3.42794	0.375536	3.10032	-2.72479
244033_at	CEP128	2.68112	2.65843	2.58791	-0.081184	2.64249	-2.72367
226507_at	PAK1	5.17944	5.22534	5.38509	2.54037	5.26329	-2.72292
228914_at	-	2.35773	2.0949	1.36288	-0.780558	1.9385	-2.71906
201662_s_at	ACSL3	4.9686	4.91118	4.90478	2.20914	4.92819	-2.71904
238846_at	TNFRSF11A	0.675521	0.712275	0.280781	-2.16082	0.556192	-2.71701
205610_at	MYOM1	1.72512	1.71936	1.7258	-0.993458	1.72343	-2.71689
212123_at	TCTN3	4.98276	4.68516	4.61051	2.04265	4.75948	-2.71682
235048_at	FAM169A	0.657518	0.360328	-0.0581327	-2.39529	0.319905	-2.71519
203144_s_at	KIAA0040	0.693303	0.995393	1.12379	-1.7759	0.937494	-2.71339
209379_s_at	FAM190B	3.24911	3.22276	3.05239	0.462504	3.17475	-2.71225
200762_at	DPYSL2	7.26348	7.0522	7.01721	4.3992	7.11096	-2.71176
202388_at	RGS2	4.07485	4.30524	4.09315	1.44682	4.15775	-2.71093
222237_s_at	ZFP112 /// ZNF285	2.18724	2.39671	1.56387	-0.661022	2.04928	-2.7103
240527_at	-	1.95262	1.81684	2.11423	-0.748853	1.96123	-2.71008
226185_at	CDS1	0.791517	1.07179	1.15431	-1.70285	1.00587	-2.70872
206512_at	SRP19 /// ZRSR1	1.14817	0.56562	1.18421	-1.74229	0.965999	-2.70829
229830_at	-	2.84557	2.77094	3.12794	0.208166	2.91482	-2.70665
226184_at	FMNL2	0.581595	0.823857	0.684067	-2.00772	0.696506	-2.70422
232180_at	UGP2	2.52433	2.54756	2.50426	-0.176871	2.52538	-2.70226
225791_at	UBE2F	4.37874	4.86952	5.03734	2.06083	4.76186	-2.70103
241344_at	-	3.6378	3.45673	3.4682	0.821286	3.52091	-2.69962
214276_at	KLF12	0.675521	0.529439	0.766818	-2.04221	0.657259	-2.69947
216095_x_at	MTMR1	4.2299	4.40947	4.27283	1.60467	4.30406	-2.6994
213552_at	GLCE	2.45608	2.43326	2.13679	-0.3565	2.34204	-2.69854
239064_at	-	2.84557	2.5997	2.94298	0.0986209	2.79609	-2.69746
202468_s_at	CTNNAL1	4.00758	3.80572	3.88463	1.20245	3.89931	-2.69686
226112_at	SGCB	0.862669	0.547649	0.386841	-2.09768	0.599053	-2.69674
227777_at	-	3.8437	3.77353	3.97734	1.16823	3.86486	-2.69662
1561336_at	DNASE1L3	1.22559	1.5563	0.461748	-1.61444	1.08121	-2.69565
212841_s_at	PPFIBP2	0.809296	1.1638	1.27035	-1.61444	1.08115	-2.69559
241681_at	-	5.88879	5.4857	5.85208	3.04757	5.74219	-2.69461
223529_at	SYT4	-0.135749	0.666027	0.982676	-2.18798	0.504318	-2.6923
213118_at	UHRF1BP1L	3.87991	3.79397	3.80707	1.1354	3.82698	-2.69158
228471_at	ANKRD44	4.28605	4.17942	4.39038	1.59504	4.28528	-2.69024
244636_at	-	1.37725	1.13122	1.19683	-1.45505	1.2351	-2.69016
204967_at	SHROOM2	0.809296	1.2103	1.29795	-1.58385	1.10585	-2.6897
237006_at	-	3.17086	2.96339	2.83372	0.300973	2.98932	-2.68835
242442_x_at	TRMT10A	0.693303	0.345308	-0.314711	-2.44206	0.2413	-2.68336
205841_at	JAK2	3.08924	2.78462	2.13679	-0.011405	2.67022	-2.68162
202822_at	LPP	4.8641	5.17301	4.52986	2.17455	4.85566	-2.68111
221185_s_at	IQCG	2.29989	2.23234	2.0426	-0.488483	2.19161	-2.68009
227519_at	PLAC4	1.5749	1.28823	1.38787	-1.26208	1.417	-2.67908
229398_at	RAB18	1.4523	1.25434	1.33555	-1.33069	1.34739	-2.67808
206584_at	LY96	4.11692	3.91072	3.94823	1.31424	3.99196	-2.67772
215346_at	CD40	3.41663	3.33169	3.34954	0.690304	3.36595	-2.67565
220182_at	SLC25A23	2.30616	1.94298	2.05189	-0.574841	2.10034	-2.67519
204037_at	LPAR1	2.31241	2.14527	2.33636	-0.410406	2.26468	-2.67508
218589_at	LPAR6	4.63873	4.69532	4.41648	1.90853	4.58351	-2.67498
232421_at	SCARB1	2.17622	2.18444	1.85289	-0.602566	2.07118	-2.67375
230100_x_at	PAK1	3.86952	3.7294	3.60936	1.06508	3.73609	-2.67101
235122_at	HIVEP3	1.19782	0.681107	0.803048	-1.7759	0.893991	-2.66989
243410_at	-	2.21419	1.91709	2.23187	-0.548189	2.12105	-2.66924
206409_at	TIAM1	0.996439	0.969822	1.19683	-1.61444	1.05436	-2.66881
212930_at	ATP2B1	3.00332	2.62372	2.34253	-0.011405	2.65652	-2.66793
221750_at	HMGCS1	2.73507	2.99633	2.83372	0.187302	2.85504	-2.66774
222423_at	NDFIP1	4.66488	4.61226	4.53277	1.93611	4.6033	-2.66719
1567044_s_at	-	0.217419	0.596156	0.982676	-2.06778	0.59875	-2.66653
224356_x_at	MS4A6A	1.44269	1.60061	1.71414	-1.08055	1.58581	-2.66637
236081_at	SNCA	0.0600173	0.512701	0.599478	-2.27487	0.390732	-2.66561
242294_at	FBXO45	1.26081	1.73535	1.2135	-1.26208	1.40322	-2.6653
233506_at	-	1.92967	1.78786	1.87138	-0.800307	1.86297	-2.66328
236077_at	GANC	3.02368	3.10576	3.08784	0.410542	3.07242	-2.66188
236442_at	DPF3	1.53518	1.82297	1.77434	-0.950993	1.71083	-2.66182
239725_at	PGAP1	1.07994	1.02171	-0.0581327	-1.98036	0.681171	-2.66154
210427_x_at	ANXA2	8.4756	8.54006	8.43622	5.82389	8.48396	-2.66007
229256_at	PGM2L1	4.45804	4.15895	4.40485	1.68249	4.34062	-2.65812
1553292_s_at	SGK494	2.7739	2.8651	1.7258	-0.202751	2.45493	-2.65768
225147_at	CYTH3	2.35214	2.19078	2.52213	-0.301589	2.35502	-2.65661
236449_at	CSTB	1.09452	0.836039	1.2852	-1.58385	1.07192	-2.65577
244650_at	FAM105A	3.76125	3.61681	3.59602	1.00577	3.65803	-2.65226
234918_at	GLTSCR2	1.43213	1.57419	1.89869	-1.01701	1.635	-2.65201
242803_at	-	1.85129	1.50381	1.61963	-0.993458	1.65824	-2.6517
243648_at	ZBED6	1.83536	1.85059	1.92485	-0.780558	1.87027	-2.65082
218793_s_at	SCML1	0.581595	-0.0963922	-0.242235	-2.56474	0.0809894	-2.64572
227415_at	LOC283508	4.61598	4.27225	4.28322	1.74477	4.39048	-2.64572
215635_at	-	0.710869	0.299413	0.280781	-2.21439	0.430354	-2.64474
235518_at	SLC8A1	2.26958	2.16793	1.59838	-0.630219	2.01196	-2.64218
225745_at	LRP6	0.862669	0.681107	0.25308	-2.04221	0.598952	-2.64116
226608_at	C16orf87	3.68236	3.20042	2.26821	0.410542	3.05033	-2.63979
227871_at	CHM	3.94307	3.84325	3.8954	1.25536	3.89391	-2.63855
235439_at	RBMS2	1.4215	1.50381	1.38787	-1.20036	1.43773	-2.63809
226799_at	FGD6	1.7593	1.3078	1.50671	-1.11131	1.5246	-2.63591
204440_at	CD83	3.44074	3.59028	3.66862	0.931211	3.56655	-2.63534
227052_at	-	3.52779	3.92964	3.45993	1.00577	3.63912	-2.63335
223184_s_at	AGPAT3	4.61209	4.30695	4.17546	1.73165	4.36483	-2.63318
226893_at	ABL2	4.71603	4.38215	4.7145	1.97127	4.60423	-2.63296
238587_at	UBASH3B	3.74837	3.65207	3.93762	1.14752	3.77935	-2.63183
204057_at	IRF8	3.56992	3.32714	3.284	0.762301	3.39369	-2.63139
217680_x_at	RPL10 /// SNORA70	0.378952	0.360328	1.2135	-1.98036	0.650926	-2.63129
225573_at	ACAD11 /// NPHP3 /// NPHP3-ACAD11	4.22672	4.51237	4.4338	1.75992	4.39097	-2.63104
231495_at	-	0.710869	-0.0148651	-0.0581327	-2.41762	0.212624	-2.63025
214395_x_at	EEF1D	0.140534	0.932486	1.04684	-1.9223	0.706621	-2.62892
214180_at	MAN1C1	0.936714	1.2432	1.33555	-1.45505	1.17182	-2.62688
209566_at	INSIG2	4.00045	4.1188	4.11798	1.45482	4.07908	-2.62425
231658_x_at	LOC100289079	0.675521	0.547649	1.27035	-1.79273	0.831173	-2.6239
212412_at	PDLIM5	4.77738	4.66931	4.56923	2.04913	4.67198	-2.62285
240636_at	-	0.779078	0.320629	0.560966	-2.06778	0.553558	-2.62134
209818_s_at	HABP4	1.06863	1.31846	1.48371	-1.33069	1.29027	-2.62095
240845_at	-	0.657518	0.127237	0.785047	-2.09768	0.523268	-2.62095
213571_s_at	EIF4E2 /// LOC100507948	6.53756	6.63492	6.73923	4.01631	6.63724	-2.62093
226518_at	KCTD10	4.87794	5.07215	5.26674	2.45247	5.07228	-2.6198
224828_at	CPEB4	2.86956	2.43726	2.38819	-0.0545053	2.56501	-2.61951
242317_at	HIGD1A	2.56917	2.07162	1.98492	-0.410406	2.20857	-2.61898
202512_s_at	ATG5	1.83536	2.02271	1.84288	-0.717162	1.90032	-2.61748
212536_at	ATP11B	4.39355	4.54397	4.21511	1.76709	4.38421	-2.61712
203745_at	HCCS	3.81149	3.42044	3.59085	0.99116	3.60759	-2.61643
203855_at	WDR47	4.69821	5.00082	4.97914	2.27694	4.89272	-2.61578
223451_s_at	CKLF	6.63154	6.45522	5.62254	3.62149	6.23643	-2.61495
227247_at	PLEKHA8	3.33471	3.29416	3.1058	0.630329	3.24489	-2.61456
32541_at	PPP3CC	2.30303	2.33391	2.13733	-0.355426	2.25809	-2.61352
205047_s_at	ASNS	3.48481	3.26091	3.26389	0.723072	3.33654	-2.61347
205709_s_at	CDS1	-0.253766	0.475192	-0.242235	-2.62027	-0.00693648	-2.61333
205918_at	SLC4A3	2.48828	2.89743	2.56415	0.037591	2.64995	-2.61236
225512_at	ZBTB38	3.00984	2.63538	2.3022	0.037591	2.64914	-2.61155
205141_at	ANG	1.12159	1.27537	1.34881	-1.36236	1.24859	-2.61095
226803_at	CHMP4C	-0.227453	0.457802	0.164792	-2.47655	0.131713	-2.60826
236879_at	-	0.602126	0.360328	0.560966	-2.09768	0.507807	-2.60549
208816_x_at	ANXA2P2	6.74264	6.56095	6.31488	3.9355	6.53949	-2.60399
243176_at	ARL5A	1.22559	1.61796	1.63208	-1.11131	1.49188	-2.60318
243780_at	-	-0.0458692	0.345308	0.861041	-2.21439	0.386827	-2.60122
217679_x_at	-	4.42638	4.48125	4.37119	1.8252	4.42627	-2.60107
201059_at	CTTN	1.51615	1.89849	1.87138	-0.838976	1.76201	-2.60098
206551_x_at	KLHL24	3.73358	3.62092	3.50155	1.01783	3.61868	-2.60086
225800_at	JAZF1	0.378952	0.360328	0.412232	-2.21439	0.383837	-2.59823
231167_at	-	2.68594	2.34556	2.66452	-0.032864	2.56534	-2.5982
239175_at	-	2.33525	2.14036	1.85289	-0.488483	2.1095	-2.59798
1562230_at	-	1.05494	0.529439	0.623041	-1.86136	0.735805	-2.59716
206407_s_at	CCL13	2.11594	2.12334	1.90703	-0.548189	2.04877	-2.59696
32069_at	N4BP1	5.50808	5.2169	4.74643	2.56071	5.15714	-2.59643
206932_at	CH25H	0.779078	0.512701	0.72676	-1.9223	0.672846	-2.59514
207328_at	ALOX15	5.31875	4.89679	4.94096	2.45779	5.05217	-2.59437
228697_at	HINT3	4.15071	3.69859	3.87631	1.31424	3.90854	-2.5943
223241_at	SNX8	4.3574	4.23337	4.23736	1.68249	4.27605	-2.59355
242517_at	KISS1R	0.52649	0.946288	0.623041	-1.89044	0.698607	-2.58905
220014_at	PRR16	-0.106166	0.320629	-0.0581327	-2.53653	0.05211	-2.58864
219315_s_at	TMEM204	1.69821	1.78786	1.75526	-0.838976	1.74711	-2.58609
233555_s_at	SULF2	2.53465	2.04679	2.1888	-0.329165	2.25675	-2.58591
228813_at	HDAC4	2.09491	1.82297	2.11423	-0.574841	2.0107	-2.58554
228718_at	ZNF44	1.61589	1.91709	1.2422	-0.993458	1.59173	-2.58519
218477_at	TMEM14A	5.39274	5.44662	5.24876	2.77784	5.3627	-2.58487
225778_at	RBMS2	4.07993	3.82605	3.90337	1.35188	3.93645	-2.58457
242761_s_at	ZNF420	2.98117	3.24018	3.60097	0.690304	3.27411	-2.5838
233964_at	-	1.14817	0.806077	1.15431	-1.54743	1.03619	-2.58361
225496_s_at	SYTL2	0.26925	0.694548	0.580346	-2.06778	0.514715	-2.5825
236283_x_at	LOC646214	4.2097	3.85411	3.34647	1.22134	3.80343	-2.58208
237493_at	IL22RA2	0.791517	0.694548	-0.645632	-2.30126	0.280144	-2.5814
1562255_at	SYTL3	0.482912	-0.239206	0.0692618	-2.47655	0.104323	-2.58087
235068_at	ZDHHC21	1.33255	1.51143	0.998386	-1.29928	1.28079	-2.58007
232528_at	-	2.08034	2.08245	2.1888	-0.462406	2.1172	-2.5796
229504_at	-	0.967495	1.1638	0.964333	-1.54743	1.03188	-2.5793
206637_at	P2RY14	6.16584	6.04689	5.84324	3.43991	6.01865	-2.57874
203758_at	CTSO	2.25018	2.42432	2.3022	-0.253094	2.32557	-2.57866
222621_at	DNAJC1	1.09452	1.29903	1.15431	-1.39564	1.18262	-2.57826
201582_at	SEC23B	3.70537	3.44628	3.40522	0.942643	3.51896	-2.57632
242859_at	-	3.28499	2.80059	3.3856	0.580829	3.15706	-2.57623
239131_at	-	1.68123	1.66501	1.60865	-0.924489	1.65163	-2.57612
213868_s_at	DHRS7	1.1874	0.985705	1.18421	-1.45505	1.1191	-2.57416
212671_s_at	HLA-DQA1 /// HLA-DQA2 /// LOC100507718 /// LOC100509457	7.27035	6.71112	6.50176	4.25414	6.82774	-2.5736
219266_at	ZNF350	2.21419	2.18444	2.41455	-0.301589	2.27106	-2.57265
229221_at	CD44	1.85129	1.85857	1.66274	-0.780558	1.79087	-2.57143
240397_x_at	-	1.36713	1.14107	1.2135	-1.33069	1.24057	-2.57125
232210_at	-	2.12853	2.08812	2.34961	-0.382175	2.18875	-2.57093
213689_x_at	FAM69A	0.161755	0.215628	0.509672	-2.27487	0.295685	-2.57056
227451_s_at	CCDC90A	3.53067	3.33384	3.04833	0.734808	3.30428	-2.56947
227584_at	NAV1	1.75083	1.51143	1.01512	-1.14306	1.42579	-2.56885
240113_at	-	1.64284	1.29903	1.51933	-1.08055	1.48707	-2.56762
209099_x_at	JAG1	6.48135	6.18883	5.93071	3.6328	6.2003	-2.5675
209298_s_at	ITSN1	1.06863	0.529439	-0.645632	-2.24936	0.317479	-2.56684
232614_at	-	1.17479	1.61796	1.66274	-1.08055	1.48516	-2.56572
227371_at	BAIAP2L1	0.542911	0.877229	1.04684	-1.74229	0.822328	-2.56462
218803_at	CHFR	5.28893	5.13043	5.03045	2.58766	5.14994	-2.56228
1569512_at	-	0.241548	0.195003	0.599478	-2.21439	0.345343	-2.55973
229569_at	-	0.693303	0.776886	0.623041	-1.86136	0.697743	-2.5591
215151_at	DOCK10	0.862669	-0.239206	0.487617	-2.18798	0.37036	-2.55834
228571_at	LOC389458 /// RBAK /// RBAK-LOC389458	4.51035	4.48931	4.29416	1.87378	4.43127	-2.55749
223834_at	CD274	2.30616	2.04679	1.85289	-0.488483	2.06861	-2.5571
202769_at	CCNG2	6.57612	6.47093	6.33704	3.90514	6.46136	-2.55622
212764_at	ZEB1	4.08738	3.83299	3.71709	1.32301	3.87915	-2.55614
238900_at	HLA-DRB1 /// HLA-DRB3 /// HLA-DRB4 /// HLA-DRB5 /// LOC100507709 /// LOC100507714	-0.227453	0.475192	-0.274047	-2.56474	-0.00876945	-2.55597
241724_x_at	-	0.952802	0.917277	1.15431	-1.54743	1.00813	-2.55556
227080_at	ZNF697	3.45905	3.01133	3.13206	0.645946	3.20081	-2.55487
212956_at	TBC1D9	4.46318	4.23836	4.47407	1.83886	4.39187	-2.55301
221245_s_at	FZD5	2.91638	2.90708	2.91333	0.360516	2.91226	-2.55175
226435_at	PAPLN	2.68964	2.68225	1.88899	-0.130979	2.42029	-2.55127
213485_s_at	ABCC10	3.51534	3.63086	3.47707	0.99116	3.54109	-2.54993
227603_at	-	2.12143	2.24254	1.7258	-0.518815	2.02992	-2.54874
235964_x_at	SAMHD1	6.54406	6.8542	6.53805	4.09711	6.64544	-2.54833
214807_at	-	2.89284	2.3834	2.6156	0.0829693	2.63062	-2.54765
218642_s_at	CHCHD7	5.8912	6.13803	5.83374	3.40705	5.95432	-2.54727
207914_x_at	EVX1	1.78372	2.05318	2.15954	-0.548189	1.99881	-2.547
226425_at	CLIP4	0.241548	0.00619784	-0.126646	-2.50535	0.0403667	-2.54572
243405_at	-	1.71572	1.48631	1.09485	-1.11131	1.43229	-2.5436
1556185_a_at	STEAP4	2.87347	2.49475	1.94432	-0.10598	2.43751	-2.54349
238002_at	GOLIM4	4.73945	4.51137	4.22734	1.95066	4.49272	-2.54206
244509_at	GPR155	0.63929	1.10573	1.41243	-1.48835	1.05248	-2.54083
230286_at	SLC6A11	0.542911	0.103306	0.487617	-2.16082	0.377944	-2.53877
203411_s_at	LMNA	6.27969	5.94077	6.12899	3.57827	6.11648	-2.53822
229517_at	PTPDC1	2.08764	2.05318	1.91597	-0.518815	2.01893	-2.53775
201832_s_at	USO1	6.09191	6.05527	6.11442	3.54948	6.0872	-2.53772
1556323_at	CELF2	1.38731	1.45725	1.33555	-1.14306	1.39337	-2.53643
229611_at	LMLN	1.49518	1.50381	1.48371	-1.04096	1.49423	-2.53519
205878_at	POU6F1	1.74373	1.64745	1.61963	-0.864664	1.67027	-2.53493
206838_at	TBX19	1.12159	1.44846	1.49653	-1.17539	1.35553	-2.53092
214947_at	FAM105A	1.4523	1.27537	1.53101	-1.11131	1.41956	-2.53086
1563478_at	KIAA1671	0.619277	0.260108	0.0692618	-2.21439	0.316216	-2.53061
214861_at	KDM4C	1.46184	1.89137	1.54177	-0.897778	1.63166	-2.52944
205540_s_at	RRAGB	0.729663	0.215628	0.437199	-2.06778	0.46083	-2.52861
244356_at	-	3.17403	2.5214	3.01233	0.375536	2.90258	-2.52705
244663_at	-	2.12853	1.94298	0.982676	-0.838976	1.68473	-2.5237
241898_at	LIPH	0.4007	0.776886	0.623041	-1.9223	0.600209	-2.52251
227396_at	LOC100287223 /// PTPRJ	5.64139	5.61848	5.76026	3.15276	5.67338	-2.52062
225785_at	REEP3	4.57958	4.58515	3.53642	1.71396	4.23372	-2.51975
212810_s_at	SLC1A4	3.00629	2.72145	2.90918	0.360516	2.87897	-2.51845
223085_at	RNF19A	4.32722	4.23836	3.94161	1.65109	4.16906	-2.51797
225802_at	TOP1MT	2.87347	2.81537	2.8212	0.320451	2.83668	-2.51623
229228_at	CREB5 /// LOC401317	0.418569	0.417057	-0.474963	-2.39529	0.120221	-2.51551
230850_at	-	1.70626	1.12019	0.72676	-1.33069	1.1844	-2.51509
237534_at	-	0.241548	0.666027	0.509672	-2.04221	0.472416	-2.51462
63009_at	SHQ1	3.52748	3.36453	3.72146	1.02322	3.53782	-2.5146
226188_at	LGALSL	2.20801	2.34081	2.14441	-0.282376	2.23108	-2.51346
203218_at	MAPK9	5.81919	5.66147	5.40611	3.11565	5.62892	-2.51328
212500_at	ADO	4.66563	4.58825	4.48553	2.06723	4.5798	-2.51257
202820_at	AHR	3.09539	2.81878	2.74964	0.375536	2.88794	-2.5124
212572_at	STK38L	5.76154	5.37467	5.24876	2.95088	5.46166	-2.51078
218699_at	RAB7L1	4.69218	4.68422	4.63623	2.16156	4.67088	-2.50932
218055_s_at	WDR41	5.28999	5.13954	5.28037	2.72824	5.23663	-2.50839
236846_at	LOC284757	2.76971	2.67774	2.43911	0.120697	2.62885	-2.50816
225781_at	MAPK9	3.83621	3.88912	3.85465	1.35188	3.86	-2.50811
214977_at	-	0.862669	0.215628	1.33555	-1.70285	0.804615	-2.50746
206259_at	PROC	1.12159	1.15302	1.15431	-1.36236	1.14298	-2.50534
237176_at	-	3.15115	3.09425	2.87424	0.534631	3.03988	-2.50525
243514_at	-	3.79339	3.21992	3.29383	0.931211	3.43571	-2.5045
230206_at	DOCK5	5.12914	5.0996	5.17118	2.62913	5.13331	-2.50418
214789_x_at	SRSF8	3.68422	3.70044	3.59343	1.15737	3.65937	-2.502
201428_at	CLDN4	0.418569	0.360328	0.599478	-2.04221	0.459458	-2.50166
231776_at	EOMES	0.581595	-0.151118	0.509672	-2.18798	0.313383	-2.50137
241041_at	-	1.23776	0.788076	1.19683	-1.42612	1.07422	-2.50034
219489_s_at	NXN	1.38731	0.995393	1.12379	-1.33069	1.16883	-2.49951
226802_s_at	LOC96610	2.79978	2.92272	2.60498	0.277303	2.77583	-2.49852
208384_s_at	MID2	1.63289	1.67333	2.29439	-0.630219	1.86687	-2.49709
235727_at	KLHL28	3.70993	3.75118	3.75386	1.24308	3.73832	-2.49524
215811_at	-	1.40989	0.823857	1.25634	-1.33069	1.16337	-2.49405
221058_s_at	CKLF	6.5163	6.29232	6.11027	3.81359	6.3063	-2.49271
205249_at	EGR2	4.34573	3.97915	3.76025	1.53589	4.02838	-2.49249
209682_at	CBLB	3.98609	4.0005	3.8001	1.43787	3.9289	-2.49103
216288_at	CYSLTR1	0.967495	0.512701	0.487617	-1.83447	0.655937	-2.49041
205718_at	ITGB7	4.00402	3.95499	4.04523	1.51136	4.00142	-2.49005
238732_at	COL24A1	0.791517	0.497472	0.509672	-1.89044	0.599554	-2.49
229055_at	GPR68	4.2097	4.0928	4.07332	1.63552	4.12527	-2.48975
222838_at	SLAMF7	1.4215	1.45725	1.46121	-1.04096	1.44665	-2.48761
219412_at	RAB38	1.48415	1.41997	1.50671	-1.01701	1.47028	-2.48729
228153_at	RNF144B	3.42264	3.45924	3.70111	1.04046	3.52766	-2.4872
231199_at	-	2.08034	1.74328	1.48371	-0.717162	1.76911	-2.48627
232845_at	CDH23 /// LOC100653137	1.7593	2.1338	1.91597	-0.548189	1.93635	-2.48454
201422_at	IFI30	8.08465	8.04174	7.90665	5.52743	8.01101	-2.48358
244485_at	HLA-DPB1	2.5591	2.3834	2.1888	-0.10598	2.3771	-2.48308
217892_s_at	LIMA1	1.35415	1.51143	1.15431	-1.14306	1.33996	-2.48302
220562_at	CYP2W1	0.560771	0.728337	0.931976	-1.74229	0.740362	-2.48265
222282_at	-	4.62807	4.24256	4.52809	1.98362	4.46624	-2.48262
242106_at	-	1.84335	1.05799	0.841074	-1.23476	1.24747	-2.48223
205286_at	TFAP2C	1.26081	0.917277	1.0813	-1.39564	1.08646	-2.4821
227713_at	KATNAL1	2.69443	2.44745	2.59984	0.0986209	2.58057	-2.48195
230071_at	40787	2.67777	2.73163	2.65997	0.208166	2.68979	-2.48162
1569003_at	VMP1	3.18716	3.58247	3.29383	0.875307	3.35449	-2.47918
202119_s_at	CPNE3	6.31683	6.09083	5.80525	3.59204	6.07097	-2.47893
243704_at	GPATCH2	1.51615	1.71936	1.50671	-0.897778	1.58074	-2.47852
219959_at	MOCOS	0.241548	0.776886	0.744063	-1.89044	0.587499	-2.47794
229170_s_at	TTC18	0.217419	0.23198	-0.203046	-2.39529	0.0821176	-2.47741
213136_at	PTPN2	5.82037	5.62318	5.81565	3.27612	5.75306	-2.47695
212877_at	KLC1	2.93644	2.77411	2.34253	0.208166	2.68436	-2.47619
1552790_a_at	SEC62	3.22536	3.08066	3.37059	0.752233	3.22554	-2.47331
232147_at	SLX4	4.15913	4.21289	4.11964	1.6908	4.16389	-2.47309
209061_at	NCOA3	4.60031	4.721	4.53422	2.14901	4.61851	-2.4695
1556126_s_at	-	3.5819	3.59208	3.24717	1.00577	3.47372	-2.46795
236099_at	-	0.809296	1.18935	0.560966	-1.61444	0.853204	-2.46765
231022_at	OCLN	0.996439	1.08433	1.2269	-1.36236	1.10255	-2.46491
203132_at	RB1	6.07856	6.12305	5.58808	3.46721	5.9299	-2.46268
217604_at	-	1.80228	1.62422	1.71414	-0.748853	1.71355	-2.4624
244078_at	-	2.23963	1.77315	1.98492	-0.462406	1.99924	-2.46164
236558_at	-	1.974	1.46686	1.34881	-0.864664	1.59655	-2.46122
209925_at	OCLN	0.309873	-0.0431865	-0.314711	-2.47655	-0.0160083	-2.46054
242659_at	-	0.675521	0.215628	1.1105	-1.79273	0.667218	-2.45994
213405_at	RAB22A	3.58469	3.30199	3.51011	1.00577	3.46559	-2.45983
204544_at	HPS5	5.86748	5.68592	5.31841	3.16447	5.62394	-2.45947
214058_at	MYCL1	1.38731	1.17557	1.83348	-0.993458	1.46545	-2.45891
238798_at	TAPT1	1.69011	1.58225	1.58643	-0.838976	1.6196	-2.45857
238267_s_at	-	1.2981	1.68834	1.69424	-0.897778	1.56023	-2.45801
229026_at	-	3.37418	3.92774	4.06717	1.3327	3.7897	-2.457
225915_at	CAB39L	1.94583	1.77315	1.75526	-0.630219	1.82475	-2.45497
215536_at	HLA-DQB2	2.70323	2.28513	2.53545	0.0559287	2.50794	-2.45201
227856_at	C4orf32	4.90698	4.58645	4.7573	2.29935	4.75024	-2.4509
1557260_a_at	ZNF382	0.693303	0.788076	0.194072	-1.89044	0.558484	-2.44893
235078_at	-	2.30616	2.12334	1.44895	-0.488483	1.95949	-2.44797
208978_at	CRIP2	1.71572	1.5415	1.30963	-0.924489	1.52228	-2.44677
208711_s_at	CCND1	3.68662	3.48117	3.18741	1.00577	3.45173	-2.44597
237316_at	ANKDD1A	0.996439	1.13122	1.30963	-1.29928	1.14576	-2.44504
202449_s_at	RXRA	6.08742	6.15639	5.84965	3.58902	6.03115	-2.44214
230009_at	FAM118B	2.7739	3.00834	2.97632	0.478246	2.91952	-2.44127
212675_s_at	CEP68	4.40495	4.41962	4.17917	1.89421	4.33458	-2.44037
212062_at	ATP9A	0.190868	0.23198	0.25308	-2.21439	0.225309	-2.4397
230866_at	CYSLTR1	3.89215	3.64632	3.62744	1.2836	3.72197	-2.43837
228967_at	EIF1	1.78372	1.85857	1.94432	-0.574841	1.8622	-2.43705
1569338_at	-	1.30871	1.0945	0.820828	-1.36236	1.07468	-2.43704
226615_at	XPR1	1.33255	1.71167	1.2852	-0.993458	1.44314	-2.4366
232080_at	HECW2	0.693303	0.417057	1.17041	-1.67605	0.760255	-2.43631
204073_s_at	C11orf9	1.35415	1.75045	1.60865	-0.864664	1.57108	-2.43574
222292_at	CD40	1.49518	1.78088	1.43659	-0.864664	1.57088	-2.43554
227357_at	TAB3	4.12363	3.98341	4.05328	1.6182	4.05344	-2.43524
1557371_a_at	LOC158376	1.35415	2.12334	1.84288	-0.661022	1.77346	-2.43448
212334_at	GNS	5.22362	5.21779	4.99602	2.71386	5.14581	-2.43196
210876_at	ANXA2P1	0.710869	0.633838	0.623041	-1.7759	0.655916	-2.43182
232916_at	-	0.482912	0.0543121	0.461748	-2.09768	0.332991	-2.43067
243350_at	-	1.14817	1.19777	0.662998	-1.42612	1.00298	-2.42909
212837_at	FAM175B	4.90443	5.40082	5.592	2.87036	5.29908	-2.42872
228834_at	-	4.795	5.05354	5.04638	2.5366	4.96497	-2.42837
227015_at	ASPHD2	2.85745	2.68972	2.74964	0.337757	2.7656	-2.42785
204174_at	ALOX5AP	4.33986	4.01188	3.83131	1.63552	4.06102	-2.4255
244031_at	-	1.86836	1.51143	0.914248	-0.993458	1.43134	-2.4248
244023_at	SYK	3.31378	2.85549	3.36174	0.752233	3.177	-2.42477
210845_s_at	PLAUR	4.85984	4.6915	4.58382	2.28744	4.71172	-2.42428
242558_at	-	3.88201	3.61896	4.05328	1.42796	3.85142	-2.42346
1561880_a_at	SIGLEC16	1.40989	1.70615	1.55327	-0.864664	1.55644	-2.4211
219677_at	SPSB1	1.24682	1.29903	1.2852	-1.14306	1.27702	-2.42008
244881_at	LMLN	1.82666	1.81684	1.63208	-0.661022	1.75852	-2.41955
213194_at	ROBO1	0.190868	0.172094	0.412232	-2.16082	0.258398	-2.41922
229484_at	PPM1J	1.34386	1.42804	1.2422	-1.08055	1.33803	-2.41859
218871_x_at	CSGALNACT2	4.84064	4.76219	4.44564	2.26536	4.68283	-2.41747
214150_x_at	ATP6V0E1	7.69065	7.62871	7.40301	5.15707	7.57412	-2.41706
221543_s_at	ERLIN2	3.98112	4.16835	4.00228	1.63552	4.05058	-2.41506
240594_at	-	2.46646	2.12334	2.12142	-0.176871	2.23707	-2.41395
205228_at	RBMS2	2.66318	2.61589	2.39414	0.144593	2.55774	-2.41314
212111_at	STX12	4.92591	4.78646	4.53805	2.33738	4.75014	-2.41276
202464_s_at	PFKFB3	4.16087	4.30207	4.16465	1.79679	4.2092	-2.41241
212289_at	ANKRD12	3.77645	3.3088	3.34032	1.06508	3.47519	-2.41011
214948_s_at	TMF1	5.60666	5.35543	5.48253	3.07178	5.48154	-2.40976
243736_at	-	0.845538	0.932486	0.878125	-1.52223	0.885383	-2.40762
212322_at	SGPL1	3.9367	3.64805	3.51872	1.29355	3.70116	-2.4076
201972_at	ATP6V1A	7.02902	7.14959	7.08893	4.68163	7.08918	-2.40755
206169_x_at	ZC3H7B	3.03185	2.78846	2.83372	0.478246	2.88468	-2.40643
213545_x_at	SNX3	7.03153	7.00819	7.0301	4.61765	7.02327	-2.40562
225814_at	XRN1	4.48755	4.4185	3.97536	1.88831	4.2938	-2.40549
1570032_at	AP3B2	1.56608	0.380696	0.803048	-1.48835	0.916607	-2.40496
236417_at	-	1.76842	1.79551	2.09187	-0.518815	1.88526	-2.40408
239819_at	-	0.952802	0.596156	0.334736	-1.7759	0.627898	-2.4038
201462_at	SCRN1	5.79168	5.81502	5.76134	3.3858	5.78935	-2.40354
200951_s_at	CCND2	4.35995	4.19	4.40485	1.91563	4.31827	-2.40263
219140_s_at	RBP4	0.980833	0.650789	1.1105	-1.48835	0.914042	-2.40239
216472_at	-	0.996439	0.616687	0.841074	-1.58385	0.818066	-2.40192
212735_at	KIAA0226	3.11888	3.11106	3.09488	0.709756	3.10828	-2.39852
242677_at	-	2.08034	1.54727	2.00958	-0.518815	1.87906	-2.39788
242688_at	-	4.60555	4.46821	4.83128	2.23727	4.63501	-2.39775
235360_at	PLEKHM3	2.86956	2.74998	2.19668	0.208166	2.60541	-2.39724
205505_at	GCNT1	3.77471	4.00905	3.85299	1.48293	3.87892	-2.39598
215322_at	LONRF1	0.745377	1.02171	1.13913	-1.42612	0.968738	-2.39485
1570007_at	LRRC8C	2.43443	1.94922	2.1888	-0.202751	2.19082	-2.39357
241966_at	MYO5A	0.462347	0.903194	0.226931	-1.86136	0.530824	-2.39218
221867_at	N4BP1	4.18254	4.44193	4.14239	1.8658	4.25562	-2.38982
236778_at	-	3.88201	3.77353	3.33688	1.27458	3.66414	-2.38956
226482_s_at	TSTD1	3.42264	3.40814	3.3526	1.00577	3.39446	-2.38869
212677_s_at	CEP68	3.70537	3.8723	4.14089	1.51902	3.90619	-2.38717
236184_at	-	0.710869	0.547649	0.132858	-1.9223	0.463792	-2.38609
209526_s_at	HDGFRP3	1.40989	0.946288	1.09485	-1.23476	1.15034	-2.3851
232264_at	-	2.53465	2.04679	2.18088	-0.130979	2.25411	-2.38509
223790_at	KATNAL1	1.54582	1.71167	1.49653	-0.800307	1.58468	-2.38498
217469_at	IGHA1	1.86836	1.51143	1.37404	-0.800307	1.58461	-2.38491
216693_x_at	HDGFRP3	2.10878	1.43784	1.71414	-0.630219	1.75359	-2.38381
204730_at	RIMS3	1.37725	1.10573	1.06417	-1.20036	1.18238	-2.38275
238455_at	-	1.98216	1.85857	1.66274	-0.548189	1.83449	-2.38268
219307_at	PDSS2	3.06923	3.03178	3.37984	0.777984	3.16028	-2.3823
201634_s_at	CYB5B	4.80747	4.67639	4.28962	2.20914	4.59116	-2.38202
214014_at	CDC42EP2	0.967495	1.10573	1.2852	-1.26208	1.11947	-2.38155
205198_s_at	ATP7A	1.04111	0.985705	1.41243	-1.23476	1.14642	-2.38118
204276_at	TK2	3.38505	3.60953	3.55513	1.1354	3.51657	-2.38118
212829_at	PIP4K2A	6.03269	5.85526	6.09203	3.61247	5.99332	-2.38086
1563497_at	USP25	1.66103	1.57419	2.09917	-0.602566	1.77813	-2.3807
238823_at	FMNL3	1.06863	1.08433	1.19683	-1.26208	1.1166	-2.37868
236033_at	ASB12	1.02598	1.63975	2.06859	-0.800307	1.57811	-2.37841
212622_at	TMEM41B	4.67247	4.64831	4.57569	2.25419	4.63216	-2.37797
1557963_at	CDC42BPB	1.7593	1.45725	1.06417	-0.950993	1.42691	-2.3779
238034_at	CANX	5.33902	5.56428	5.92584	3.2328	5.60971	-2.37691
230938_x_at	ATF5	2.14908	2.22206	2.36274	-0.130979	2.24463	-2.37561
242153_at	LARP1B	1.23776	1.13122	-0.274047	-1.67605	0.69831	-2.37436
213327_s_at	USP12	3.80962	3.86191	3.62744	1.39228	3.76632	-2.37405
219543_at	PBLD	1.19782	1.31846	0.706306	-1.29928	1.07419	-2.37347
236966_at	ARMC8	2.07356	2.04679	1.69424	-0.433762	1.9382	-2.37196
239294_at	-	5.95836	5.3681	5.35973	3.19027	5.56206	-2.37179
202893_at	UNC13B	2.79017	2.55044	2.60498	0.277303	2.64853	-2.37123
219517_at	ELL3	0.862669	1.5415	1.58643	-1.04096	1.3302	-2.37115
241906_at	-	2.52433	2.48661	2.58791	0.161867	2.53295	-2.37109
204293_at	SGSH	1.28642	1.78786	1.69424	-0.780558	1.58951	-2.37007
1561615_s_at	SLC8A1	1.66103	1.5563	1.81449	-0.692052	1.67727	-2.36933
238423_at	SYTL3	2.64539	2.83236	2.81063	0.394055	2.7628	-2.36874
222613_at	C12orf4	3.94987	4.20743	3.85465	1.63552	4.00398	-2.36846
226860_at	TMEM19	3.81335	3.58247	3.47102	1.25536	3.62228	-2.36692
240866_at	-	0.602126	-0.0431865	-0.0296423	-2.18798	0.176432	-2.36442
233824_at	-	3.33777	2.50835	2.98817	0.580829	2.94476	-2.36393
223463_at	RAB23	2.30616	2.44745	2.38819	0.0167732	2.3806	-2.36383
218819_at	INTS6	4.52569	4.5418	4.78396	2.25419	4.61715	-2.36296
244464_at	-	0.862669	0.475192	0.641619	-1.70285	0.659827	-2.36267
225372_at	C10orf54	4.08906	3.92076	3.91009	1.61185	3.9733	-2.36146
219431_at	ARHGAP10	2.84126	2.93504	3.00022	0.564495	2.92551	-2.36101
212923_s_at	PXDC1	2.52929	2.66603	2.68408	0.267292	2.62647	-2.35918
1552733_at	KLHDC1	1.09452	1.15302	0.461748	-1.45505	0.903096	-2.35815
1554966_a_at	FILIP1L	3.97318	3.47426	3.59343	1.32301	3.68029	-2.35728
243539_at	KIAA1841	2.12143	2.16257	1.2269	-0.518815	1.83697	-2.35578
206482_at	PTK6	1.02598	0.380696	0.280781	-1.79273	0.562487	-2.35521
200878_at	EPAS1 /// LOC100652809	2.12853	1.40913	1.54177	-0.661022	1.69314	-2.35417
213982_s_at	RABGAP1L	4.68252	4.55732	4.94712	2.3749	4.72899	-2.35409
238155_at	-	1.49518	1.61796	0.706306	-1.08055	1.27315	-2.3537
219925_at	ZMYM6	2.44519	2.41172	1.53101	-0.223997	2.1293	-2.3533
219297_at	WDR44	3.47263	3.35469	3.39602	1.05458	3.40778	-2.3532
242279_at	-	1.26081	0.417057	1.01512	-1.45505	0.89766	-2.35271
1560135_at	-	0.504862	0.28184	0.599478	-1.89044	0.46206	-2.3525
240868_at	LOC100129406	0.862669	0.457802	0.509672	-1.74229	0.610048	-2.35234
236836_at	-	3.23981	3.02055	3.34954	0.851247	3.2033	-2.35205
218816_at	LRRC1	0.952802	0.759937	0.307992	-1.67605	0.673577	-2.34963
221824_s_at	08.03.15	3.55277	3.18489	2.89149	0.860651	3.20971	-2.34906
231321_s_at	ACER3	0.356897	0.681107	0.334736	-1.89044	0.45758	-2.34802
239431_at	TICAM2 /// TMED7-TICAM2	1.67154	1.68086	1.70386	-0.661022	1.68542	-2.34644
238845_at	SLC30A4	-0.227453	-0.322454	0.334736	-2.41762	-0.0717237	-2.3459
209695_at	PTP4A3	5.00808	5.04613	4.94922	2.65619	5.00114	-2.34495
203499_at	EPHA2	0.980833	0.848119	1.2135	-1.33069	1.01415	-2.34484
204552_at	INPP4A	3.34342	2.98239	2.83372	0.709756	3.05318	-2.34342
239571_at	-	3.17403	2.92272	3.2187	0.762301	3.10515	-2.34285
201849_at	BNIP3	6.45886	6.32738	6.07847	3.94547	6.28824	-2.34276
213930_at	ATG12	1.50612	1.61796	1.65361	-0.748853	1.59256	-2.34142
244397_at	-	1.92967	1.78786	2.15954	-0.382175	1.95902	-2.3412
204036_at	LPAR1	1.94583	1.6574	1.86282	-0.518815	1.82202	-2.34083
212828_at	SYNJ2	2.39217	2.49475	2.42666	0.0986209	2.43786	-2.33924
32625_at	NPR1	1.95631	1.9389	2.22931	-0.297681	2.04151	-2.33919
223391_at	SGPP1	4.43141	4.0618	3.37707	1.6182	3.95676	-2.33856
1558508_a_at	C1orf53	1.33255	1.5563	1.42501	-0.897778	1.43795	-2.33573
204861_s_at	LOC100509323 /// NAIP	3.27764	3.21992	3.40522	0.966483	3.30093	-2.33444
206171_at	ADORA3	5.21777	4.77938	4.76138	2.58766	4.91951	-2.33185
243154_at	-	0.878303	0.836039	0.437199	-1.61444	0.71718	-2.33162
209716_at	CSF1	1.52694	1.84457	1.81449	-0.602566	1.72867	-2.33123
219666_at	MS4A6A	1.06863	1.18935	1.19683	-1.17539	1.1516	-2.327
1561167_at	-	2.33525	2.04679	1.92485	-0.223997	2.1023	-2.32629
223386_at	FAM118B	4.82506	4.74179	4.84655	2.47845	4.80447	-2.32602
203984_s_at	CASP9	4.06606	4.19736	4.01436	1.76709	4.0926	-2.32551
219920_s_at	AMIGO3 /// GMPPB	2.85318	2.95131	2.82527	0.551292	2.87659	-2.32529
226045_at	FRS2	1.40989	1.2103	1.1105	-1.08055	1.24357	-2.32412
1559201_a_at	-	2.38078	2.105	2.31528	-0.0545053	2.26702	-2.32153
224967_at	UGCG	3.60127	3.47426	3.08416	1.06508	3.38656	-2.32148
205352_at	SERPINI1	3.53294	3.47859	3.25738	1.1018	3.42297	-2.32117
240092_at	-	0.791517	0.806077	1.0813	-1.42612	0.892963	-2.31908
228007_at	CEP85L	1.24682	1.38077	1.47251	-0.950993	1.3667	-2.31769
207156_at	HIST1H2AG /// HIST1H2AH /// HIST1H2AI /// HIST1H2AK /// HIST1H2AL /// HIST1H2AM	1.16101	1.27537	0.914248	-1.20036	1.11687	-2.31724
214765_s_at	NAAA	4.80857	4.70596	4.58802	2.38471	4.70085	-2.31614
226175_at	TTC9C	4.8168	4.53523	4.63941	2.3484	4.66381	-2.31541
231871_at	GPR180	1.98216	2.16793	2.03441	-0.253094	2.0615	-2.3146
243357_at	NEGR1	-0.198782	-0.602734	0.841074	-2.30126	0.0131862	-2.31444
209457_at	DUSP5	4.2299	3.70229	4.03809	1.67566	3.9901	-2.31444
219023_at	AP1AR	2.06733	1.90493	1.81449	-0.382175	1.92892	-2.31109
234724_x_at	PCDHB18	0.441489	1.36964	1.33555	-1.26208	1.04889	-2.31097
219760_at	LIN7B	1.24682	1.41997	1.41243	-0.950993	1.35974	-2.31073
226901_at	C17orf58	2.89765	3.1498	3.2187	0.777984	3.08871	-2.31073
227003_at	RAB28	3.92279	4.16715	3.83989	1.66649	3.97661	-2.31011
222150_s_at	PION	2.83393	2.77411	2.2252	0.300973	2.61108	-2.31011
212226_s_at	PPAP2B	0.809296	0.877229	0.599478	-1.54743	0.762001	-2.30943
229597_s_at	WDFY4	4.5292	3.96535	4.34514	1.97127	4.2799	-2.30863
242549_at	PRKD3	0.290682	0.583376	0.194072	-1.95149	0.356043	-2.30753
214293_at	40787	2.36422	2.44214	1.87138	-0.081184	2.22592	-2.3071
229453_at	PDIA3	3.31162	3.15818	3.00442	0.851247	3.15807	-2.30683
219282_s_at	TRPV2	4.43141	4.46194	4.54804	2.17939	4.48046	-2.30108
202005_at	ST14	3.84735	3.53115	3.49358	1.32301	3.62402	-2.30101
227645_at	PIK3R5	4.51176	4.17143	4.09146	1.95756	4.25822	-2.30066
243170_at	-	2.43443	1.57419	1.98492	-0.301589	1.99785	-2.29944
209903_s_at	ATR	4.17531	4.15288	3.76468	1.73165	4.03095	-2.29931
238326_at	ODF3B	1.63289	1.50381	2.20347	-0.518815	1.78006	-2.29887
233039_at	-	0.356897	-0.380327	0.437199	-2.16082	0.137923	-2.29875
1570439_at	-	1.2981	0.398983	0.72676	-1.48835	0.807946	-2.29629
223136_at	AIG1	0.0887453	-0.63915	0.00790182	-2.47655	-0.180834	-2.29571
228081_at	CCNG2	2.10878	2.0779	2.09187	-0.202751	2.09285	-2.2956
229319_at	-	3.3998	3.04058	3.02433	0.860651	3.1549	-2.29425
228596_at	LOC728377	1.65272	1.47554	1.50671	-0.748853	1.54499	-2.29384
227769_at	GPR27	0.309873	-0.26285	0.00790182	-2.27487	0.0183083	-2.29318
242506_at	-	1.60653	1.42804	1.76448	-0.692052	1.59968	-2.29174
209234_at	KIF1B	3.89392	3.75297	4.15343	1.64177	3.93344	-2.29167
1569110_x_at	LOC728613	3.79339	3.89058	3.74619	1.51902	3.81005	-2.29103
225295_at	SLC39A10	5.59727	5.27633	5.31278	3.10466	5.39546	-2.2908
215576_at	-	0.710869	1.12019	1.33555	-1.23476	1.05554	-2.2903
239264_at	-	1.44269	1.00861	1.64365	-0.924489	1.36498	-2.28947
241563_at	-	0.161755	0.172094	0.509672	-2.00772	0.281174	-2.28889
224950_at	PTGFRN	1.4523	1.58225	1.75526	-0.692052	1.5966	-2.28865
1555689_at	CD80	-0.358933	-0.297584	0.194072	-2.44206	-0.154148	-2.28791
235871_at	LIPH	1.06863	0.694548	1.30963	-1.26208	1.02427	-2.28635
226959_at	CAMK1D /// LOC283070	3.14173	2.61941	3.2223	0.709756	2.99448	-2.28473
216940_x_at	YBX1	0.675521	0.0543121	1.01512	-1.70285	0.58165	-2.2845
229268_at	FAM105B	3.49224	3.47275	3.76468	1.29355	3.57655	-2.283
213434_at	STX2	3.54524	3.69507	3.6067	1.3327	3.61567	-2.28297
209884_s_at	SLC4A7	2.48828	1.93041	0.437199	-0.661022	1.61863	-2.27965
1552553_a_at	NLRC4	2.72537	2.04096	2.43246	0.120697	2.3996	-2.2789
204748_at	PTGS2	5.48114	5.36326	5.06604	3.02505	5.30348	-2.27843
233228_at	-	2.81713	2.66603	3.09094	0.580829	2.85803	-2.27721
243702_at	-	0.542911	-0.123617	0.386841	-2.00772	0.268712	-2.27643
225885_at	EEA1	3.72946	3.40098	3.33021	1.21193	3.48688	-2.27496
238682_at	CCDC96	0.845538	0.956244	0.744063	-1.42612	0.848615	-2.27473
231832_at	GALNT4 /// POC1B-GALNT4	2.89765	3.12188	2.34253	0.512681	2.78735	-2.27467
244310_at	-	1.46184	1.2103	1.63208	-0.838976	1.43474	-2.27372
201193_at	IDH1	6.59706	6.46567	6.50896	4.25165	6.5239	-2.27225
213939_s_at	RUFY3	2.12143	1.89849	1.88899	-0.301589	1.96964	-2.27123
208950_s_at	ALDH7A1	0.791517	0.903194	1.12379	-1.33069	0.939499	-2.27019
213644_at	CEP112	-0.253766	-0.417067	0.226931	-2.41762	-0.147967	-2.26966
1560060_s_at	VPS37C	4.85779	5.23961	5.22269	2.83706	5.1067	-2.26964
44783_s_at	HEY1	0.638524	0.503425	1.00737	-1.55271	0.716441	-2.26915
226752_at	FAM174A	4.17939	3.85411	3.67972	1.63552	3.90441	-2.26889
219386_s_at	SLAMF8	4.19651	3.98676	3.9674	1.78201	4.05022	-2.26821
228218_at	LSAMP	0.217419	0.475192	0.25308	-1.95149	0.31523	-2.26672
204183_s_at	ADRBK2	1.88458	2.27472	2.39414	-0.081184	2.18448	-2.26566
217966_s_at	FAM129A	4.814	4.85283	4.85363	2.57466	4.84016	-2.2655
213418_at	HSPA6	1.14817	1.0945	0.560966	-1.33069	0.934545	-2.26523
208923_at	CYFIP1	6.47743	6.38388	6.4762	4.18108	6.44584	-2.26475
209012_at	TRIO	3.51221	3.81053	3.64828	1.39228	3.65701	-2.26473
223586_at	ARNTL2	1.7593	1.78786	1.43659	-0.602566	1.66125	-2.26381
228372_at	C10orf128	5.50069	5.56561	5.6016	3.29333	5.55596	-2.26263
212074_at	SUN1	3.69364	3.86389	3.48567	1.4189	3.68106	-2.26217
241472_at	-	2.18095	1.89849	2.45715	-0.081184	2.17887	-2.26005
242505_at	-	0.332636	0.23198	0.360994	-1.95149	0.308537	-2.26002
229293_at	-	2.15551	2.16257	2.36274	-0.032864	2.22694	-2.25981
1557302_at	ZNF585B	2.10159	2.02862	1.97702	-0.223997	2.03574	-2.25974
217482_at	-	3.24635	2.44214	2.05189	0.320451	2.58013	-2.25968
231887_s_at	KIAA1274	4.07485	4.13409	4.08511	1.83886	4.09802	-2.25916
229732_at	ZNF823	2.004	2.24863	2.05189	-0.156416	2.10151	-2.25792
223533_at	LRRC8C	3.87618	3.76983	4.00602	1.6261	3.88401	-2.25791
207176_s_at	CD80	2.35773	2.53475	2.6156	0.245168	2.50269	-2.25752
222662_at	PPP1R3B	3.34974	3.41616	3.6404	1.21193	3.46877	-2.25684
203932_at	HLA-DMB	7.52508	7.27461	7.19554	5.07598	7.33174	-2.25577
215336_at	AKAP11	2.44519	2.16257	2.06055	-0.032864	2.22277	-2.25563
226382_at	CAMK1D /// LOC283070	3.61572	3.43609	3.53642	1.27458	3.52941	-2.25483
209430_at	BTAF1	4.50873	4.77938	4.20531	2.24344	4.49781	-2.25437
1556735_at	-	1.32116	1.15302	1.04684	-1.08055	1.17367	-2.25423
238206_at	RXFP1	2.45608	2.46934	1.67256	-0.0545053	2.19933	-2.25383
238554_at	CYB5B	2.2931	2.40219	2.42666	0.120697	2.37398	-2.25329
219385_at	SLAMF8	3.57452	3.3685	3.58275	1.25536	3.50859	-2.25324
240262_at	-	0.920445	0.877229	1.06417	-1.29928	0.953949	-2.25323
216199_s_at	MAP3K4	4.38519	4.42422	4.52256	2.19222	4.44399	-2.25178
203773_x_at	BLVRA	4.49359	4.52826	4.52538	2.26536	4.51574	-2.25038
219765_at	ZNF329	2.004	1.9107	1.44895	-0.462406	1.78789	-2.25029
201468_s_at	NQO1	4.26687	4.14732	4.34668	2.00377	4.25362	-2.24986
266_s_at	CD24	4.97672	5.03627	4.55605	2.60655	4.85634	-2.2498
209444_at	RAP1GDS1	5.18114	5.2218	5.3536	3.00247	5.25218	-2.24972
224844_at	SLAIN2	3.81149	3.75653	4.08327	1.63552	3.88376	-2.24824
224452_s_at	FAM220A	5.34184	5.10772	5.21509	2.97458	5.22155	-2.24697
231817_at	USP53	2.28188	1.98005	1.8049	-0.223997	2.02228	-2.24627
242755_at	-	1.48415	0.512701	0.461748	-1.42612	0.819533	-2.24565
228728_at	CPED1	-0.165678	-0.297584	-0.126646	-2.44206	-0.196636	-2.24542
228638_at	-	3.52282	3.72394	3.82878	1.44682	3.69185	-2.24503
235375_x_at	TTC9B	0.710869	1.08433	1.41243	-1.17539	1.06921	-2.2446
215092_s_at	NFAT5	3.33777	3.05194	2.92159	0.860651	3.10377	-2.24312
227139_s_at	HPS3	3.73161	3.68818	3.365	1.35188	3.59493	-2.24305
1569052_at	-	-0.0793874	-0.0963922	-0.0946345	-2.33218	-0.090138	-2.24204
200928_s_at	RAB14	1.36713	0.681107	0.487617	-1.39564	0.845285	-2.24093
225949_at	LOC100653301 /// NRBP2	2.74398	2.95752	2.71403	0.564495	2.80518	-2.24068
223343_at	MS4A7	2.55343	2.62372	2.44486	0.300973	2.54067	-2.2397
227900_at	CBLB	2.03223	1.43784	1.17041	-0.692052	1.54683	-2.23888
201745_at	TWF1	3.19343	3.17959	2.92159	0.860651	3.0982	-2.23755
1554036_at	ZBTB24	1.16101	1.5415	0.580346	-1.14306	1.09428	-2.23734
206950_at	SCN9A	0.00782214	-0.539223	-0.274047	-2.50535	-0.268482	-2.23687
235301_at	KIAA1324L	-0.288153	0.00619784	0.509672	-2.16082	0.0759057	-2.23673
236484_at	-	1.58605	1.60061	1.36288	-0.717162	1.51651	-2.23368
229064_s_at	RCAN3	2.28188	2.14527	1.59838	-0.223997	2.00851	-2.2325
232930_at	DOCK1	1.60653	1.12019	1.19683	-0.924489	1.30785	-2.23234
227970_at	GPR157	2.57798	2.63538	2.71403	0.410542	2.64246	-2.23192
236437_at	-	0.967495	1.00861	0.437199	-1.42612	0.804434	-2.23055
223983_s_at	C19orf12	3.96031	3.96257	4.00228	1.74477	3.97505	-2.23029
209340_at	UAP1	4.55598	4.3673	4.52986	2.25419	4.48438	-2.23019
239555_at	-	2.28188	2.19078	2.26821	0.0167732	2.24695	-2.23018
1553376_a_at	AXDND1	-0.288153	0.215628	0.00790182	-2.24936	-0.0215409	-2.22782
231259_s_at	-	2.47248	2.64272	2.58151	0.337757	2.56557	-2.22781
242119_at	PROX1	1.12159	0.666027	1.46121	-1.14306	1.08294	-2.226
215490_at	IBA57	0.602126	1.04755	0.560966	-1.48835	0.736879	-2.22523
220331_at	CYP46A1	0.418569	0.56562	0.662998	-1.67605	0.549062	-2.22511
204197_s_at	RUNX3	5.14289	4.81286	4.79429	2.69182	4.91668	-2.22486
216289_at	GPR144	1.32116	1.08433	1.67256	-0.864664	1.35935	-2.22401
212089_at	LMNA	3.52779	3.89253	4.08667	1.61185	3.83566	-2.22381
227931_at	INO80D	2.87769	2.57205	2.50996	0.430469	2.65323	-2.22276
203231_s_at	ATXN1	1.14817	0.260108	0.226931	-1.67605	0.545069	-2.22112
238767_at	-	1.55477	1.2432	1.51933	-0.780558	1.4391	-2.21966
204701_s_at	STOML1	0.462347	0.596156	1.03165	-1.52223	0.696719	-2.21895
208003_s_at	NFAT5	3.08223	2.85182	3.23638	0.839065	3.05681	-2.21775
202721_s_at	GFPT1	3.1903	2.97047	3.19503	0.901578	3.1186	-2.21702
226712_at	SSR1	3.21668	3.14491	3.23638	0.982571	3.19932	-2.21675
223168_at	RHOU	1.83536	1.63975	2.26821	-0.301589	1.91444	-2.21603
229733_s_at	-	5.21636	5.04446	5.16938	2.92742	5.1434	-2.21598
203158_s_at	GLS	2.14908	1.96101	1.86282	-0.223997	1.99097	-2.21497
228318_s_at	CRIPAK	4.06264	3.90832	3.7899	1.70653	3.92029	-2.21375
227231_at	KIAA1211	0.63929	-0.239206	0.0376913	-2.06778	0.145925	-2.21371
206370_at	PIK3CG	1.48415	1.33953	1.29795	-0.838976	1.37388	-2.21285
207528_s_at	SLC7A11	0.996439	0.823857	1.03165	-1.26208	0.95065	-2.21273
229793_at	ASAH2B	1.34386	1.29903	1.29795	-0.897778	1.31361	-2.21139
217762_s_at	RAB31	6.03949	6.04567	6.0994	3.85064	6.06152	-2.21088
228373_at	C16orf72	3.81691	3.32474	3.66636	1.39228	3.60267	-2.21039
235536_at	SNORD89	3.81149	3.39916	3.27013	1.2836	3.49359	-2.20999
225579_at	PQLC3	4.6557	4.66567	4.59057	2.42738	4.63731	-2.20993
232072_at	-	2.45086	2.28513	2.25318	0.120697	2.32972	-2.20902
1554095_at	RBM33	1.23776	1.3909	1.13913	-0.950993	1.25593	-2.20692
230786_at	ZCCHC8	1.43213	1.54727	1.29795	-0.780558	1.42579	-2.20634
214118_x_at	PCM1	4.24418	4.54994	4.42991	2.20176	4.40801	-2.20625
223097_at	ADPRHL2	4.47742	4.77583	5.0439	2.55947	4.76572	-2.20624
228857_at	GNL1	0.763729	0.666027	0.820828	-1.45505	0.750195	-2.20525
218445_at	H2AFY2	2.29989	2.57205	2.87014	0.375536	2.58069	-2.20515
232835_at	-	2.73041	2.39671	2.97632	0.497275	2.70115	-2.20387
1562996_at	-	0.542911	-0.0673335	0.194072	-1.98036	0.223216	-2.20358
220141_at	C11orf63	-1.14107	0.299413	0.194072	-2.41762	-0.215863	-2.20176
215133_s_at	FAM153A /// FAM153B /// LOC100507387 /// LOC100507427	0.504862	0.0790021	-0.274047	-2.09768	0.103273	-2.20096
207606_s_at	ARHGAP12	0.952802	0.320629	1.2422	-1.36236	0.838544	-2.2009
235529_x_at	SAMHD1	6.87906	7.04435	6.8419	4.72098	6.92177	-2.20078
1553299_at	DUSP5P	0.581595	-0.948407	-0.126646	-2.36522	-0.164486	-2.20074
218988_at	SLC35E3	3.36623	3.52468	3.67972	1.32301	3.52355	-2.20054
216379_x_at	CD24	6.40188	6.30083	6.21842	4.10871	6.30704	-2.19833
208954_s_at	LARP4B	4.13913	4.2112	4.3101	2.02244	4.22014	-2.1977
223174_at	BTBD10	4.60555	4.67568	4.73204	2.47364	4.67109	-2.19745
222858_s_at	DAPP1	3.36068	3.31317	3.3856	1.15737	3.35315	-2.19578
1554171_at	ZMYM3	2.26958	2.5214	1.84288	0.0167732	2.21129	-2.19451
213238_at	ATP10D	3.94307	3.8172	3.39932	1.52579	3.71986	-2.19407
233893_s_at	UVSSA	3.83388	3.86191	3.4632	1.52579	3.71966	-2.19387
223378_at	GLIS2	0.0887453	0.215628	0.509672	-1.9223	0.271349	-2.19364
204089_x_at	MAP3K4	4.39649	4.2213	4.16465	2.06723	4.26081	-2.19358
203164_at	SLC33A1	2.57438	2.91604	2.97967	0.630329	2.82336	-2.19303
235208_at	CCDC112	0.980833	0.788076	1.47251	-1.11131	1.08047	-2.19178
244424_at	LOC439938	-0.317691	0.398983	0.72676	-1.9223	0.26935	-2.19165
1563719_a_at	-	1.46184	1.0945	1.2422	-0.924489	1.26618	-2.19067
234959_at	-	0.116999	0.360328	0.0692618	-2.00772	0.182196	-2.18991
219843_at	IPP	0.657518	1.17557	1.03165	-1.23476	0.954914	-2.18967
238214_at	LRRC69	1.64284	1.54727	1.2269	-0.717162	1.47234	-2.1895
244167_at	-	-0.0458692	0.380696	0.72676	-1.83447	0.353862	-2.18833
223659_at	TMPRSS13	1.63289	2.04679	1.49653	-0.462406	1.7254	-2.18781
226313_at	C10orf35	0.952802	1.08433	0.820828	-1.23476	0.952652	-2.18741
227091_at	CCDC146	1.4215	1.7661	1.56387	-0.602566	1.58382	-2.18639
226034_at	DUSP4	0.791517	0.892864	0.878125	-1.33069	0.854168	-2.18485
227230_s_at	KIAA1211	1.67154	1.38077	1.34881	-0.717162	1.46704	-2.1842
1556543_at	-	2.04729	1.78786	2.0426	-0.223997	1.95925	-2.18325
201362_at	IVNS1ABP	3.37418	3.28727	2.89988	1.00577	3.18711	-2.18135
205622_at	SMPD2	3.17403	3.34074	3.36174	1.11084	3.29217	-2.18133
217542_at	MDM2	1.32116	0.861424	0.931976	-1.14306	1.03819	-2.18124
238430_x_at	SLFN5	2.49294	2.61235	2.56415	0.375536	2.55648	-2.18094
242915_at	ZNF682	0.356897	-0.417067	-1.16733	-2.59006	-0.409166	-2.18089
237239_at	-	2.01877	1.79551	1.88054	-0.282376	1.89827	-2.18065
201278_at	DAB2	4.71603	4.63626	4.37287	2.39492	4.57506	-2.18014
1558569_at	LOC100131541	1.22559	1.00861	1.06417	-1.08055	1.09946	-2.18001
232313_at	TMEM132C	0.441489	0.345308	0.164792	-1.86136	0.317196	-2.17855
204613_at	PLCG2	6.39944	6.15444	6.28082	4.10137	6.27823	-2.17687
244467_at	SHISA8	-0.106166	0.146659	0.194072	-2.09768	0.0781886	-2.17587
219157_at	KLHL2	4.29833	4.21794	4.11964	2.03615	4.21197	-2.17582
234276_at	-	0.4007	0.0790021	0.280781	-1.9223	0.253494	-2.17579
227200_at	ETV3	5.16822	5.01886	4.99708	2.88657	5.06138	-2.17482
217696_at	FUT7	1.83536	1.73535	1.48371	-0.488483	1.68481	-2.17329
232244_at	KIAA1161	1.2981	0.823857	1.15431	-1.08055	1.09209	-2.17264
1554206_at	TMLHE	1.34386	1.36964	1.1105	-0.897778	1.27467	-2.17245
1560522_at	LOC201477	0.290682	0.836039	0.461748	-1.64273	0.52949	-2.17222
238723_at	ATXN3	0.745377	0.903194	1.15431	-1.23476	0.934295	-2.16906
226270_at	EXOC2	3.66763	3.72394	3.85074	1.57885	3.74744	-2.16859
223089_at	VEZT	2.56415	2.41668	2.35666	0.277303	2.44583	-2.16853
230630_at	AK4 /// LOC100507855	1.34386	1.43784	1.91597	-0.602566	1.56589	-2.16846
226280_at	BNIP2	4.73069	4.57549	4.19171	2.33207	4.4993	-2.16722
227425_at	REPS2	1.02598	0.788076	0.599478	-1.36236	0.804513	-2.16687
201733_at	CLCN3	2.28774	1.26739	1.71414	-0.410406	1.75643	-2.16683
224896_s_at	TTL	3.66763	4.03951	4.02635	1.74477	3.91116	-2.1664
226571_s_at	PTPRS	0.952802	0.583376	0.684067	-1.42612	0.740081	-2.1662
209473_at	ENTPD1	4.49886	4.26951	4.37449	2.21492	4.38095	-2.16604
225031_at	CHD6	2.54407	2.59174	2.59349	0.410542	2.57643	-2.16589
243766_s_at	TEAD2	1.55477	1.18935	1.50671	-0.748853	1.41694	-2.1658
203098_at	CDYL	4.45663	4.61541	4.4699	2.3484	4.51398	-2.16558
218124_at	RETSAT	3.31162	3.35657	3.365	1.18008	3.3444	-2.16431
227620_at	SLC44A1	2.7167	1.87703	2.52213	0.208166	2.37196	-2.16379
205315_s_at	SNTB2	1.95262	1.80242	1.27035	-0.488483	1.67513	-2.16361
205105_at	MAN2A1	5.42556	5.28771	5.00383	3.07582	5.23903	-2.16321
238065_at	TPM3	1.86836	1.68086	1.95241	-0.329165	1.83387	-2.16304
231897_at	PTGR1	3.58716	3.23763	3.45359	1.26348	3.42613	-2.16264
225379_at	MAPT	0.829543	0.788076	0.226931	-1.54743	0.61485	-2.16228
1557718_at	PPP2R5C	1.70626	1.31846	1.2135	-0.748853	1.41274	-2.16159
225669_at	IFNAR1	3.39437	3.45673	3.51306	1.29355	3.45472	-2.16116
224906_at	ANO6	5.18685	4.84197	5.07743	2.87468	5.03541	-2.16074
213708_s_at	MLX	5.74611	5.50302	5.44199	3.40384	5.56371	-2.15987
224892_at	PLDN	6.46661	6.59347	6.35064	4.31044	6.47024	-2.15981
210830_s_at	PON2	4.18084	4.10963	3.86943	1.89421	4.0533	-2.15909
206186_at	MPP3	2.13614	2.00484	1.86282	-0.156416	2.00127	-2.15768
1554806_a_at	FBXO8	3.66049	3.07182	3.34647	1.20245	3.35959	-2.15715
213511_s_at	MTMR1	4.05062	4.16969	4.07617	1.94245	4.09883	-2.15637
222572_at	PDP1	3.68662	3.30199	3.4219	1.31424	3.47017	-2.15593
203181_x_at	SRPK2	4.63231	4.80908	5.14179	2.7053	4.86106	-2.15576
202324_s_at	ACBD3	4.33538	4.22555	4.34986	2.14901	4.3036	-2.15459
223712_at	PCBD2	2.36422	2.53475	2.2252	0.220637	2.37472	-2.15409
201464_x_at	JUN	2.56917	2.70179	2.4823	0.430469	2.58442	-2.15395
235705_at	-	3.07913	2.6702	2.64853	0.645946	2.79928	-2.15334
240189_at	ACOXL	1.10784	0.23198	0.931976	-1.39564	0.757266	-2.15291
237208_at	WDR61	0.889919	0.776886	0.0376913	-1.58385	0.568166	-2.15202
210840_s_at	IQGAP1	5.69727	5.26883	5.47917	3.32983	5.48176	-2.15193
239377_at	EIF1AD	3.01339	2.86113	3.284	0.901578	3.05284	-2.15126
232205_at	-	0.161755	0.398983	0.307992	-1.86136	0.289577	-2.15093
209902_at	ATR	2.50809	2.71706	2.30851	0.360516	2.51122	-2.15071
212731_at	ANKRD46	3.22841	3.20042	3.03959	1.00577	3.15614	-2.15038
240238_at	-	2.23356	2.1338	2.32969	0.0829693	2.23235	-2.14938
218705_s_at	SNX24	-0.392016	0.00619784	0.00790182	-2.27487	-0.125972	-2.1489
235689_at	MTFMT	2.66318	2.5214	2.493	0.410542	2.55919	-2.14865
233399_x_at	TMED10P1 /// ZNF252	2.57438	1.97516	2.45715	0.187302	2.33557	-2.14826
231747_at	CYSLTR1	5.64563	5.59221	5.63848	3.47839	5.62544	-2.14706
235671_at	-	0.504862	0.0790021	1.2135	-1.54743	0.599121	-2.14655
228745_at	SGTB	3.51846	3.44628	2.66981	1.06508	3.21152	-2.14644
226914_at	ARPC5L	4.01452	4.29939	4.28962	2.05558	4.20118	-2.1456
213931_at	ID2 /// ID2B	3.53067	3.77353	2.98301	1.2836	3.42907	-2.14547
214778_at	MEGF8	1.76842	1.6574	1.2852	-0.574841	1.57034	-2.14518
230261_at	ST8SIA4	3.92679	3.82605	2.96344	1.42796	3.57209	-2.14413
1559776_at	-	2.84987	2.58052	2.23187	0.410542	2.55409	-2.14354
238243_at	-	0.657518	0.360328	0.841074	-1.52223	0.61964	-2.14187
207730_x_at	-	4.8474	4.80908	4.59758	2.61014	4.75135	-2.14122
242383_at	-	1.09452	0.932486	1.15431	-1.08055	1.06044	-2.14099
212112_s_at	STX12	4.90928	4.60239	4.84112	2.6436	4.78426	-2.14066
226930_at	FNDC1	-0.744252	0.694548	-0.434473	-2.30126	-0.161392	-2.13986
225665_at	ZAK	4.44553	4.14392	4.08836	2.08625	4.22594	-2.13968
201438_at	COL6A3	0.63929	1.27537	1.17041	-1.11131	1.02835	-2.13966
213165_at	CEP350	4.02962	4.67295	5.20763	2.49709	4.63674	-2.13964
232511_at	-	1.83536	1.85059	1.74527	-0.329165	1.81041	-2.13957
225750_at	ERO1L	6.11058	5.73946	5.93799	3.79014	5.92934	-2.1392
228231_at	SNX8	3.14416	3.26091	3.24401	1.07781	3.21636	-2.13855
226641_at	ANKRD44	4.48755	4.23337	3.37707	1.89421	4.03266	-2.13846
243614_s_at	PRODH2	1.13521	0.969822	1.18421	-1.04096	1.09641	-2.13737
236907_at	-	2.68594	2.69345	2.57023	0.512681	2.64987	-2.13719
220617_s_at	ZNF532	0.241548	0.497472	0.560966	-1.70285	0.433329	-2.13618
203747_at	AQP3	2.004	1.68834	2.10644	-0.202751	1.93293	-2.13568
224832_at	DUSP16	2.16882	2.05897	2.07601	-0.032864	2.10127	-2.13413
220865_s_at	PDSS1	4.95944	4.77938	4.85745	2.733	4.86542	-2.13242
204524_at	PDPK1	3.79939	3.70229	3.87631	1.66035	3.79267	-2.13231
227140_at	INHBA	0.462347	0.836039	0.25308	-1.61444	0.517155	-2.1316
236224_at	RIT1	3.24911	3.00834	3.15435	1.00577	3.13727	-2.1315
217910_x_at	MLX	4.75065	4.96963	5.02857	2.7865	4.91628	-2.12979
219829_at	ITGB1BP2	1.9606	1.9678	1.47251	-0.329165	1.8003	-2.12946
218434_s_at	AACS	3.09539	2.89743	3.09881	0.901578	3.03054	-2.12896
212286_at	ANKRD12	3.95479	3.79761	3.97917	1.78201	3.91052	-2.12851
225438_at	NUDCD1	0.920445	0.56562	0.533055	-1.45505	0.67304	-2.12809
241929_at	-	4.107	3.56814	3.68906	1.66035	3.78807	-2.12772
222763_s_at	SFT2D3 /// WDR33	4.26823	4.30524	4.01049	2.06723	4.19466	-2.12743
213933_at	PTGER3	0.309873	0.497472	0.194072	-1.79273	0.333806	-2.12653
203732_at	TRIP4	4.43796	4.41669	4.31969	2.26536	4.39145	-2.12609
219938_s_at	PSTPIP2	6.55947	6.49796	6.42623	4.36951	6.49456	-2.12505
215990_s_at	BCL6	1.19782	1.3909	0.803048	-0.993458	1.13059	-2.12405
209285_s_at	FAM208A	4.60824	4.5617	4.48413	2.42738	4.55136	-2.12398
229490_s_at	-	3.12518	3.32954	3.2223	1.1018	3.22567	-2.12387
203761_at	SLA	5.84001	5.78245	5.66101	3.63848	5.76116	-2.12268
218247_s_at	MEX3C	3.369	2.96339	3.19135	1.05458	3.17458	-2.12
216387_x_at	-	2.68594	2.90708	2.83372	0.690304	2.80891	-2.11861
217264_s_at	SCNN1A	1.10784	1.45725	1.44895	-0.780558	1.33801	-2.11857
223394_at	SERTAD1	2.84987	3.28184	3.23995	1.00577	3.12389	-2.11812
225561_at	SELT	3.62849	3.77879	3.71031	1.58778	3.70587	-2.11809
239285_at	-	1.9667	1.75045	2.10644	-0.176871	1.9412	-2.11807
219010_at	C1orf106	0.462347	0.360328	0.599478	-1.64273	0.474051	-2.11678
241351_at	-	0.905263	1.02171	0.820828	-1.20036	0.915932	-2.11629
219395_at	ESRP2	-0.135749	-0.205332	0.560966	-2.04221	0.0732953	-2.1155
1554600_s_at	LMNA	5.59019	5.37895	5.47313	3.36542	5.48076	-2.11534
223741_s_at	TTYH2	3.12845	3.83821	3.93134	1.51902	3.63267	-2.11365
222830_at	GRHL1	0.378952	0.23198	-0.474963	-2.06778	0.0453229	-2.1131
216563_at	ANKRD12	2.15551	2.22746	2.12142	0.0559287	2.16813	-2.1122
219648_at	MREG	1.49518	1.00861	0.706306	-1.04096	1.07003	-2.11099
222316_at	-	1.91395	1.51143	1.83348	-0.3565	1.75295	-2.10945
201599_at	OAT	6.55639	6.38205	6.23975	4.28334	6.39273	-2.10939
209666_s_at	CHUK	4.05062	3.99145	3.84808	1.85441	3.96338	-2.10897
222364_at	SLC44A1	0.675521	0.776886	1.27035	-1.20036	0.907585	-2.10795
225163_at	FRMD4A	4.15553	3.82927	4.06416	1.90853	4.01632	-2.10779
225776_at	RBMS2	3.33128	2.99633	2.85279	0.952729	3.06013	-2.10741
202265_at	BMI1 /// COMMD3-BMI1	4.36914	4.22632	4.18631	2.15557	4.26059	-2.10502
219229_at	SLCO3A1	4.00045	4.08828	4.03414	1.93611	4.04096	-2.10484
235258_at	DCP2	3.46467	3.52698	3.5494	1.40886	3.51369	-2.10483
205904_at	MICA	2.71271	2.80886	2.08396	0.430469	2.53518	-2.10471
209916_at	DHTKD1	5.40285	5.28315	5.05319	3.14261	5.2464	-2.10379
229713_at	PIP4K2A	5.66719	5.46743	5.80471	3.54302	5.64644	-2.10342
34726_at	CACNB3	1.5757	1.88487	1.65323	-0.398732	1.7046	-2.10333
212946_at	KIAA0564	3.12845	3.14192	3.12794	1.02978	3.13277	-2.10299
244443_at	CHD2	0.116999	0.172094	0.641619	-1.79273	0.310237	-2.10296
213686_at	VPS13A	2.34607	2.41668	2.37575	0.277303	2.3795	-2.1022
238965_at	C21orf2	1.71572	1.80999	1.93368	-0.282376	1.8198	-2.10217
213186_at	DZIP3	1.36713	1.5415	0.803048	-0.864664	1.23723	-2.10189
227062_at	LOC100653017 /// MIR612 /// NEAT1	4.57549	4.0846	4.6515	2.33738	4.4372	-2.09982
204981_at	SLC22A18	3.76634	3.77879	3.70535	1.65109	3.75016	-2.09907
225123_at	SESN3	1.72512	1.52152	0.897589	-0.717162	1.38141	-2.09857
233465_at	-	-0.0458692	-0.572523	-0.274047	-2.39529	-0.29748	-2.09781
1555145_at	CCSAP	-0.0223027	0.23198	0.412232	-1.89044	0.207303	-2.09775
222799_at	WDR91	1.9667	2.3023	1.92485	-0.032864	2.06462	-2.09748
208898_at	ATP6V1D	5.5264	5.35892	5.46021	3.35262	5.44851	-2.09589
214220_s_at	ALMS1	2.18724	2.19446	2.33636	0.144593	2.23935	-2.09476
206291_at	NTS	0.482912	0.380696	-0.434473	-1.95149	0.143045	-2.09453
1558371_a_at	-	1.68123	1.85059	1.36288	-0.462406	1.63157	-2.09397
212900_at	SEC24A	3.97705	3.82027	3.84374	1.78977	3.88035	-2.09058
214748_at	N4BP2L2	2.73507	2.81537	1.95241	0.410542	2.50095	-2.09041
218763_at	STX18	3.95663	3.68462	3.70111	1.6908	3.78079	-2.08999
202880_s_at	CYTH1	3.58716	3.96958	3.49634	1.59504	3.68436	-2.08932
225192_at	CACUL1	4.03239	3.89722	4.14409	1.93611	4.02457	-2.08845
228722_at	PRMT2	2.50264	2.46934	2.02618	0.245168	2.33272	-2.08755
218528_s_at	RNF38	4.88626	4.55507	4.80128	2.66101	4.74754	-2.08653
235456_at	-	1.0107	0.956244	-0.349918	-1.54743	0.539007	-2.08643
225589_at	SH3RF1	2.16882	1.98795	1.19683	-0.301589	1.78454	-2.08612
209250_at	DEGS1	5.92111	5.97001	5.64845	3.7612	5.84652	-2.08532
218668_s_at	RAP2C	4.50034	4.43528	4.0994	2.25978	4.345	-2.08522
201393_s_at	IGF2R	4.7068	4.51015	4.12832	2.36407	4.44842	-2.08435
242001_at	-	0.504862	0.596156	0.307992	-1.61444	0.46967	-2.08411
233009_at	-	0.996439	0.892864	1.58643	-0.924489	1.15858	-2.08307
228121_at	TGFB2	-0.0793874	-0.123617	-0.879964	-2.44206	-0.360989	-2.08107
224839_s_at	GPT2	0.602126	0.788076	0.487617	-1.45505	0.62594	-2.08099
219155_at	PITPNC1	3.05382	3.37315	3.98676	1.39228	3.47124	-2.07897
225069_at	PCYT1A	4.38194	4.53631	4.8091	2.49709	4.57578	-2.07869
226354_at	LACTB	5.86372	5.64281	5.10165	3.45773	5.53606	-2.07834
227706_at	SPIRE2	0.441489	0.475192	0.386841	-1.64273	0.434507	-2.07724
225752_at	NIPA1	3.96222	3.6775	3.40522	1.60467	3.68165	-2.07698
236072_at	-	1.09452	1.03468	0.766818	-1.11131	0.96534	-2.07665
237904_at	-	1.79337	1.52152	1.44895	-0.488483	1.58795	-2.07643
214102_at	-	3.02806	3.27341	3.33367	1.1354	3.21171	-2.07631
1564813_at	-	-0.665809	-1.12651	0.0692618	-2.64982	-0.574354	-2.07547
227224_at	RALGPS2	0.657518	0.299413	0.803048	-1.48835	0.58666	-2.07501
239917_at	-	1.78372	1.6574	1.71414	-0.3565	1.71842	-2.07492
228747_at	SEC61A2	1.4215	0.56562	0.533055	-1.23476	0.840059	-2.07482
213858_at	ZNF250	1.67154	1.5563	1.53101	-0.488483	1.58628	-2.07477
214706_at	ZNF200	2.54407	2.50835	2.51585	0.448338	2.52276	-2.07442
227788_at	USP13	2.24366	2.37832	2.43246	0.277303	2.35148	-2.07418
231312_at	-	1.23776	1.42804	1.15431	-0.800307	1.27337	-2.07368
204028_s_at	RABGAP1	4.45087	4.20116	4.43125	2.28744	4.36109	-2.07365
222669_s_at	SBDS /// SBDSP1	3.92859	4.19487	4.26385	2.05558	4.12911	-2.07353
206991_s_at	CCR5	3.1613	3.1498	3.1691	1.087	3.16007	-2.07307
231689_at	TRPM7	0.217419	-0.0673335	0.684067	-1.79273	0.278051	-2.07078
243578_at	-	1.59633	1.26739	1.70386	-0.548189	1.52253	-2.07072
212560_at	SORL1	0.356897	0.299413	-0.0296423	-1.86136	0.208889	-2.07025
242143_at	-	3.26108	3.07182	3.284	1.1354	3.20563	-2.07024
222217_s_at	SLC27A3	6.24214	6.07003	5.92649	4.00938	6.07955	-2.07017
236192_at	HOOK3	2.87769	2.73163	2.03441	0.478246	2.54791	-2.06966
205870_at	BDKRB2	1.59633	1.66501	1.95984	-0.329165	1.74039	-2.06956
206857_s_at	FKBP1B	2.49294	2.82219	2.96344	0.690304	2.75952	-2.06922
228866_at	-	2.30616	2.14036	2.24661	0.161867	2.23105	-2.06918
203887_s_at	THBD	-0.165678	-0.417067	0.0376913	-2.24936	-0.181685	-2.06768
236354_at	-	0.190868	-0.26285	-0.474963	-2.24936	-0.182315	-2.06705
222402_at	POMP	3.17746	2.93504	2.55233	0.821286	2.88828	-2.06699
1556768_at	LOC100144604	1.10784	1.02171	1.29795	-0.924489	1.1425	-2.06699
238494_at	TRAF3IP1	2.26958	2.44745	2.14441	0.220637	2.28715	-2.06651
207008_at	CXCR2	3.16503	2.74998	2.90437	0.875307	2.9398	-2.06449
224616_at	DYNC1LI2	5.39197	5.16947	4.99143	3.12041	5.18429	-2.06388
243527_at	-	3.446	2.85549	3.19503	1.1018	3.1655	-2.0637
227594_at	ZMYM6	3.48715	3.61308	2.69525	1.20245	3.26516	-2.06271
241483_at	CLNK	0.00782214	-0.602734	-0.314711	-2.36522	-0.303208	-2.06202
230077_at	LOC220729 /// SDHA /// SDHAP1 /// SDHAP2	2.67777	2.42925	2.6156	0.512681	2.57421	-2.06153
212899_at	CDK19	4.22367	4.3701	4.43514	2.28145	4.34297	-2.06151
32137_at	JAG2	2.182	2.39305	2.55642	0.316023	2.37716	-2.06114
218809_at	PANK2	5.46387	5.67903	5.18692	3.38278	5.44327	-2.0605
225904_at	CCSAP	4.68752	4.56038	4.54063	2.5366	4.59618	-2.05957
207128_s_at	ZNF223	0.920445	1.03468	0.437199	-1.26208	0.797442	-2.05952
230233_at	-	-0.253766	-0.0431865	-0.274047	-2.24936	-0.190333	-2.05903
205088_at	MAMLD1	0.504862	0.320629	0.599478	-1.58385	0.47499	-2.05884
212652_s_at	SNX4	4.20519	4.11102	4.27407	2.138	4.19676	-2.05876
217557_s_at	CPM	0.217419	0.475192	0.841074	-1.54743	0.511228	-2.05865
1566897_at	-	-0.0223027	0.215628	0.0376913	-1.98036	0.0770057	-2.05737
1553769_at	SLAMF9	1.80228	1.66501	1.47251	-0.410406	1.6466	-2.057
243003_at	-	2.54407	2.22206	3.0083	0.534631	2.59148	-2.05685
226729_at	USP37	1.22559	0.712275	0.803048	-1.14306	0.913637	-2.05669
240221_at	CSNK1A1	2.70798	2.01023	2.07601	0.208166	2.26474	-2.05657
205512_s_at	AIFM1	5.90398	5.62824	5.34394	3.56969	5.62539	-2.0557
208949_s_at	LGALS3	6.32005	6.17056	6.09551	4.1405	6.19537	-2.05488
205741_s_at	DTNA	0.309873	-0.0963922	0.00790182	-1.98036	0.0737942	-2.05416
204600_at	EPHB3	2.70323	2.71706	2.67922	0.645946	2.69984	-2.05389
224772_at	NAV1	1.02598	1.42804	0.931976	-0.924489	1.12867	-2.05315
216954_x_at	ATP5O	4.72295	5.13043	5.09756	2.93125	4.98365	-2.0524
209815_at	PTCH1	3.90191	3.59626	3.44391	1.59504	3.64736	-2.05232
240046_at	-	1.30871	0.666027	0.841074	-1.11131	0.938604	-2.04991
202370_s_at	CBFB	6.16672	6.36765	6.41603	4.26695	6.3168	-2.04985
240873_x_at	DAB2	0.952802	0.457802	0.841074	-1.29928	0.750559	-2.04984
204624_at	ATP7B	0.378952	0.260108	-0.161853	-1.89044	0.159069	-2.04951
232687_at	-	0.441489	0.457802	-0.692458	-1.98036	0.0689442	-2.04931
1565868_at	CD44	2.13614	1.57419	2.0426	-0.130979	1.91764	-2.04862
222687_s_at	ACER3	3.80571	3.65016	3.73703	1.68249	3.73097	-2.04847
233970_s_at	TRMT6	3.79098	3.77511	3.67972	1.70056	3.7486	-2.04804
203917_at	CXADR	0.581595	0.0543121	-0.434473	-1.98036	0.0671447	-2.04751
211373_s_at	PSEN2	2.65866	2.83574	2.97967	0.777984	2.82469	-2.0467
202451_at	GTF2H1	5.30393	5.33274	5.24243	3.24644	5.29303	-2.04659
242747_at	-	0.920445	1.233	0.744063	-1.08055	0.965836	-2.04639
203851_at	IGFBP6	2.26958	2.105	2.49853	0.245168	2.29104	-2.04587
232181_at	PPARGC1B	2.22085	2.17168	1.99339	0.0829693	2.12864	-2.04567
222939_s_at	SLC16A10	0.905263	0.848119	1.13913	-1.08055	0.964171	-2.04473
239232_at	MSI2	0.862669	0.903194	-0.274047	-1.54743	0.497272	-2.0447
202125_s_at	TRAK2	3.41059	3.44892	3.41651	1.38112	3.42534	-2.04423
32088_at	BLZF1	1.51114	1.95916	1.52142	-0.379758	1.66391	-2.04367
242463_x_at	ZNF600	3.53067	3.42493	3.11719	1.31424	3.3576	-2.04336
222570_at	NCS1	0.862669	1.05799	1.2269	-0.993458	1.04918	-2.04264
225884_s_at	GZF1	3.77471	3.92774	3.79475	1.78977	3.8324	-2.04263
229614_at	ZNF320	2.51353	2.19446	1.53101	0.037591	2.07967	-2.04207
219439_at	C1GALT1	3.44304	3.54544	2.98817	1.2836	3.32555	-2.04195
222868_s_at	IL18BP	5.30453	4.85741	5.1908	3.07582	5.11758	-2.04176
226272_at	RCAN3	4.66291	4.47801	4.38912	2.46838	4.51001	-2.04164
232914_s_at	SYTL2	-0.0223027	0.728337	-0.349918	-1.9223	0.118706	-2.041
225997_at	MOB1B	5.56168	5.42005	5.04953	3.30298	5.34375	-2.04078
244375_at	-	1.63289	0.806077	1.43659	-0.748853	1.29185	-2.0407
229954_at	CHDH	-0.524203	-0.151118	-0.0296423	-2.27487	-0.234988	-2.03989
220650_s_at	SLC9A5	0.710869	1.07179	1.09485	-1.08055	0.959169	-2.03972
240544_at	-	0.00782214	-0.602734	0.0692618	-2.21439	-0.175217	-2.03917
236079_at	LOC202025	0.52649	0.694548	0.25308	-1.54743	0.491373	-2.0388
226297_at	HIPK3	6.57525	6.36105	6.35536	4.39192	6.43055	-2.03863
229540_at	RBPJ	1.16101	0.903194	1.19683	-0.950993	1.08701	-2.03801
238510_at	ZNF720	4.88069	4.81555	4.20817	2.59734	4.63481	-2.03747
204333_s_at	AGA	2.03223	1.81684	1.41243	-0.282376	1.75383	-2.03621
228867_at	TATDN3	3.50205	3.37315	3.14243	1.30344	3.33921	-2.03577
212758_s_at	ZEB1	2.93644	2.91604	3.04397	0.931211	2.96548	-2.03427
1557535_at	PALLD	-0.5959	-0.352339	-0.560306	-2.53653	-0.502848	-2.03368
213331_s_at	NEK1	2.06733	2.19078	2.20347	0.120697	2.15386	-2.03316
218706_s_at	GRAMD3	-0.632335	-0.352339	-0.434473	-2.50535	-0.473049	-2.0323
239167_at	-	1.98968	1.68086	2.3225	-0.032864	1.99768	-2.03054
235051_at	CCDC50	0.542911	0.475192	0.706306	-1.45505	0.574803	-2.02986
203416_at	CD53	7.33932	7.18797	7.16043	5.19997	7.22924	-2.02927
222380_s_at	PDCD6	3.08924	2.89452	2.93012	0.942643	2.97129	-2.02865
204101_at	MTM1	1.48415	1.15302	2.3022	-0.382175	1.64646	-2.02863
209072_at	MBP	0.378952	0.776886	0.360994	-1.52223	0.505611	-2.02784
232441_at	KRR1	2.05305	1.87703	1.68382	-0.156416	1.8713	-2.02772
230689_at	-	-0.198782	0.417057	0.00790182	-1.95149	0.0753922	-2.02688
212637_s_at	WWP1	1.68123	1.82297	1.58643	-0.329165	1.69688	-2.02604
201384_s_at	NBR1	5.32125	5.28315	5.13968	3.22202	5.24803	-2.026
1556809_a_at	-	0.0600173	-0.602734	-0.474963	-2.36522	-0.339227	-2.026
244193_at	DNAJC22	2.18724	1.92535	2.26121	0.0986209	2.1246	-2.02598
225810_at	MTMR10	3.02368	3.27092	3.01663	1.07781	3.10374	-2.02593
53912_at	SNX11	4.78436	4.57958	4.43879	2.57506	4.60091	-2.02585
228196_s_at	LARP4B	3.87456	3.57006	3.67972	1.68249	3.70812	-2.02562
237922_at	-	-0.0458692	0.195003	0.599478	-1.7759	0.249537	-2.02544
1558323_at	TMEM72	0.936714	0.380696	0.861041	-1.29928	0.72615	-2.02543
1553955_at	PPP1R21	4.24568	4.62255	4.05162	2.28145	4.30662	-2.02517
219801_at	ZNF34	1.32116	1.14107	1.09485	-0.838976	1.18569	-2.02467
201822_at	TIMM17A	0.542911	0.848119	1.0813	-1.20036	0.824108	-2.02447
243127_x_at	DNASE1	1.27367	0.299413	0.897589	-1.20036	0.823558	-2.02392
228598_at	DPP10	-0.392016	-0.70726	0.0692618	-2.36522	-0.343338	-2.02189
233308_at	COPB1	1.0107	0.932486	0.998386	-1.04096	0.980523	-2.02148
203130_s_at	KIF5C	0.878303	1.00861	1.48371	-0.897778	1.12354	-2.02132
244340_x_at	-	0.290682	-1.01339	0.0376913	-2.24936	-0.228339	-2.02103
227013_at	LATS2	5.76759	5.91926	5.83821	3.82075	5.84169	-2.02094
222876_s_at	ADAP2	2.30616	2.50835	2.32969	0.360516	2.3814	-2.02088
204255_s_at	VDR	2.86532	2.65462	2.96775	0.808847	2.82923	-2.02038
228611_s_at	-	2.33525	2.66319	2.66452	0.534631	2.55432	-2.01969
239274_at	-	2.31241	2.04679	2.06055	0.120697	2.13992	-2.01922
234438_at	-	0.26925	1.22169	1.2269	-1.11131	0.905947	-2.01725
238303_at	-	1.38731	0.681107	0.931976	-1.01701	1.00013	-2.01714
230640_at	-	1.66103	1.71167	2.06859	-0.202751	1.81376	-2.01652
214866_at	PLAUR	3.11614	3.01133	2.74964	0.942643	2.95904	-2.01639
200771_at	LAMC1	-0.165678	0.0790021	0.00790182	-2.04221	-0.0262581	-2.01595
208370_s_at	RCAN1	4.03239	3.49703	3.73198	1.73822	3.7538	-2.01558
227143_s_at	BID	5.14383	5.40713	5.27665	3.26047	5.27587	-2.0154
216060_s_at	DAAM1	2.18724	1.85857	1.53101	-0.156416	1.85894	-2.01536
230523_at	QSOX1	0.675521	0.320629	0.684067	-1.45505	0.560072	-2.01513
205420_at	PEX7	1.34386	1.2432	0.861041	-0.864664	1.14937	-2.01403
231106_at	BMS1P2 /// BMS1P6	3.79339	3.43119	3.32291	1.50195	3.51583	-2.01388
226968_at	KIF1B	2.41468	2.68972	2.82527	0.630329	2.64323	-2.0129
241893_at	-	2.92488	2.75391	2.69005	0.777984	2.78961	-2.01163
230580_at	-	1.02598	1.02171	1.2135	-0.924489	1.08706	-2.01155
203505_at	ABCA1	3.70993	3.61681	3.47102	1.58778	3.59925	-2.01147
1555938_x_at	VIM	0.241548	0.380696	-0.0946345	-1.83447	0.17587	-2.01034
225731_at	ANKRD50	3.76125	3.72011	3.39932	1.6182	3.62689	-2.0087
203426_s_at	IGFBP5	0.619277	0.694548	1.18421	-1.17539	0.832678	-2.00807
230029_x_at	UBR3	4.90698	4.45439	3.7251	2.35412	4.36215	-2.00803
203327_at	IDE	4.19313	4.23145	4.32886	2.24344	4.25115	-2.00771
205307_s_at	KMO	1.05494	1.03468	0.599478	-1.11131	0.896366	-2.00767
226722_at	FAM20C	3.1903	2.67774	2.94766	0.931211	2.93857	-2.00735
222494_at	FOXN3	5.50877	5.33891	5.17118	3.33297	5.33962	-2.00665
1559391_s_at	-	1.99566	2.20023	1.576	-0.081184	1.92397	-2.00515
229794_at	ZNF585A	1.53518	1.26739	0.964333	-0.748853	1.25563	-2.00449
37152_at	PPARD	2.16882	2.16284	1.82876	0.0492921	2.05347	-2.00418
225200_at	DPH3	3.75226	3.92964	3.84574	1.83886	3.84255	-2.00369
228024_at	VPS37A	2.93207	3.00295	3.19503	1.04046	3.04335	-2.00289
230604_at	-	2.10159	2.3023	1.71414	0.037591	2.03934	-2.00175
225229_at	AFF4	4.63499	4.52204	4.28322	2.47845	4.48008	-2.00163
220252_x_at	CXorf21	4.9223	4.28896	4.03984	2.41603	4.41703	-2.001
1556321_a_at	-	1.2981	1.02171	1.43659	-0.748853	1.25213	-2.00098
228398_at	SENP8	0.996439	1.3909	1.63208	-0.661022	1.33981	-2.00083
240723_at	-	1.39819	1.52152	1.43659	-0.548189	1.4521	-2.00029
233796_at	-	0.462347	0.650789	1.2852	-1.20036	0.799446	-1.99981
218171_at	VPS4B	5.08062	5.32775	5.16088	3.19027	5.18975	-1.99947
204277_s_at	TK2	1.80228	2.29055	2.52839	0.208166	2.20707	-1.99891
212121_at	TCTN3	5.3203	5.16846	5.14942	3.21458	5.21273	-1.99815
213849_s_at	PPP2R2B	-0.0793874	0.23198	-1.06305	-2.30126	-0.303486	-1.99777
219296_at	ZDHHC13	2.33005	2.0949	1.86282	0.0986209	2.09592	-1.9973
230221_at	ABHD16A	1.04111	0.666027	0.580346	-1.23476	0.762495	-1.99726
214744_s_at	RPL23	2.52433	2.77094	2.71988	0.675157	2.67171	-1.99656
236458_at	-	0.217419	0.28184	-0.0946345	-1.86136	0.134875	-1.99623
237890_at	-	0.418569	0.00619784	0.334736	-1.74229	0.253168	-1.99546
227768_at	ZNF407	3.60362	3.86042	3.912	1.79679	3.79201	-1.99523
238859_at	-	1.21126	1.63975	1.2422	-0.630219	1.3644	-1.99462
205031_at	EFNB3	3.02806	3.23098	3.26389	1.18008	3.17431	-1.99423
225173_at	ARHGAP18	5.31708	5.16377	5.23906	3.24644	5.23997	-1.99353
225961_at	KLHDC5	2.59345	2.49047	2.43246	0.512681	2.50546	-1.99278
221257_x_at	FBXO38	4.2999	4.03335	4.01911	2.12468	4.11745	-1.99278
1569077_x_at	ZNF836	1.17479	1.80999	1.34881	-0.548189	1.44453	-1.99272
220536_at	VRTN	0.729663	0.985705	1.13913	-1.04096	0.9515	-1.99246
239012_at	RNF144B	1.70626	1.71936	1.70386	-0.282376	1.70983	-1.9922
1555301_a_at	DIP2A	0.791517	0.744224	0.914248	-1.17539	0.816663	-1.99206
219598_s_at	RWDD1	6.51555	6.87018	6.8571	4.75556	6.74761	-1.99205
229553_at	PGM2L1	3.91571	3.90832	4.08157	1.97684	3.96853	-1.99169
218614_at	C12orf35	6.11541	5.98744	5.91121	4.01383	6.00469	-1.99086
201301_s_at	ANXA4	6.88029	6.93536	6.68845	4.84437	6.8347	-1.99033
1563079_at	LOC100289090	0.0887453	-0.0673335	0.360994	-1.86136	0.127469	-1.98883
203157_s_at	GLS	2.52433	1.86585	1.87138	0.0986209	2.08719	-1.98857
230734_x_at	STRN	3.31378	3.07182	3.11719	1.18008	3.1676	-1.98751
201250_s_at	SLC2A1	3.88846	3.71105	4.00602	1.88106	3.86851	-1.98745
208212_s_at	ALK	0.217419	0.172094	0.194072	-1.79273	0.194529	-1.98726
240843_at	-	2.99945	2.8651	2.77301	0.892438	2.87919	-1.98675
222646_s_at	ERO1L	4.35274	4.25351	4.03208	2.22614	4.21278	-1.98664
211729_x_at	BLVRA	4.5292	4.49444	4.69868	2.58766	4.57411	-1.98645
236476_at	-	0.729663	0.823857	0.412232	-1.33069	0.655251	-1.98594
1568249_at	LOC388796 /// SNORA71B	0.675521	1.62422	2.35666	-0.433762	1.55213	-1.9859
242312_x_at	-	3.46208	3.49319	3.22898	1.40886	3.39475	-1.98589
235561_at	TXNL1	1.10784	0.438453	0.623041	-1.26208	0.723112	-1.98519
238279_x_at	-	0.602126	0.28184	0.706306	-1.45505	0.530091	-1.98515
1557707_at	-	-0.0223027	-0.0148651	0.487617	-1.83447	0.15015	-1.98462
228920_at	ZNF260	3.446	3.27341	3.5984	1.45482	3.43927	-1.98444
243181_at	ANKIB1	0.217419	0.195003	-0.314711	-1.95149	0.0325704	-1.98406
225189_s_at	RAPH1	0.418569	-0.735232	-0.827594	-2.36522	-0.381419	-1.9838
228164_at	AP4E1	3.54789	3.31099	3.31606	1.40886	3.39164	-1.98279
213656_s_at	KLC1	4.91145	4.97128	4.7987	2.91134	4.89381	-1.98247
216115_at	NF1	1.24682	1.45725	1.59838	-0.548189	1.43415	-1.98234
220774_at	DYM	1.33255	0.836039	1.53101	-0.748853	1.2332	-1.98205
201874_at	MPZL1	1.49518	1.40913	1.576	-0.488483	1.49344	-1.98192
207106_s_at	LTK	-0.0458692	0.475192	0.487617	-1.67605	0.305646	-1.9817
229360_at	ZNF280B	1.52694	1.62422	1.88899	-0.301589	1.68005	-1.98164
1563130_a_at	-	1.16101	0.788076	1.01512	-0.993458	0.988067	-1.98152
217752_s_at	CNDP2	5.1647	5.34283	5.31549	3.29333	5.27434	-1.98101
239811_at	-	2.42404	2.50835	2.44486	0.478246	2.45908	-1.98083
209098_s_at	JAG1	2.56415	2.25822	2.24661	0.375536	2.35633	-1.98079
225645_at	EHF	-0.227453	0.0360861	-0.692458	-2.27487	-0.294608	-1.98027
227203_at	FBXL17	3.0926	2.79818	2.63196	0.860651	2.84091	-1.98026
228185_at	ZNF25	2.2013	2.23234	2.06859	0.187302	2.16741	-1.9801
225250_at	STIM2	0.290682	-0.0673335	0.132858	-1.86136	0.118736	-1.98009
239780_at	-	1.48415	1.3909	1.25634	-0.602566	1.37713	-1.9797
205463_s_at	PDGFA	1.85129	1.46686	2.2252	-0.130979	1.84778	-1.97876
209658_at	CDC16	5.03601	5.14394	4.97109	3.07178	5.05034	-1.97856
1565811_at	-	2.01111	1.93041	2.10644	0.037591	2.01599	-1.9784
228582_x_at	MALAT1	2.004	2.17754	2.31528	0.187302	2.16561	-1.97831
222591_at	STYXL1	1.26081	0.728337	0.964333	-0.993458	0.984492	-1.97795
235478_at	DCLRE1C	3.34342	3.35233	3.54427	1.43787	3.41334	-1.97547
243008_at	RHEB	0.378952	0.0790021	-0.203046	-1.89044	0.0849693	-1.97541
202638_s_at	ICAM1	3.37177	3.11634	3.13916	1.2338	3.20909	-1.97529
1559882_at	SAMHD1	1.19782	1.32903	1.50671	-0.630219	1.34452	-1.97474
227232_at	EVL	3.97318	3.92616	3.81519	1.93038	3.90484	-1.97446
1556779_s_at	-	1.27367	1.48631	1.27035	-0.630219	1.34344	-1.97366
207681_at	CXCR3	0.791517	1.1638	0.914248	-1.01701	0.956522	-1.97353
212066_s_at	USP34	5.27801	5.171	5.18946	3.23938	5.21282	-1.97344
223250_at	KLHL7	3.74624	3.67184	4.00228	1.83341	3.80679	-1.97338
226977_at	IGIP	2.97027	3.20564	3.40817	1.22134	3.19469	-1.97335
229430_at	C8orf46	-0.106166	-0.912987	-0.161853	-2.36522	-0.393669	-1.97156
202071_at	SDC4	1.84335	2.12334	2.06055	0.037591	2.00908	-1.97149
234928_x_at	RUNX3	0.710869	0.823857	1.25634	-1.04096	0.930357	-1.97131
224399_at	PDCD1LG2	0.693303	0.215628	0.25308	-1.58385	0.387337	-1.97119
222123_s_at	HIF3A	0.4007	0.380696	0.487617	-1.54743	0.423004	-1.97043
1561135_at	-	0.675521	0.0543121	0.533055	-1.54743	0.420963	-1.96839
232653_at	-	2.03223	1.51143	1.96784	-0.130979	1.83717	-1.96815
205507_at	ARHGEF15	1.05494	0.932486	0.487617	-1.14306	0.825013	-1.96807
240557_at	-	0.217419	0.759937	0.461748	-1.48835	0.479702	-1.96805
1562468_at	-	1.52694	1.32903	2.28752	-0.253094	1.7145	-1.96759
200791_s_at	IQGAP1	6.70072	6.21927	6.17994	4.3992	6.36664	-1.96744
226375_at	LMTK2	1.48415	1.36964	1.06417	-0.661022	1.30599	-1.96701
235678_at	GM2A	1.4523	1.61796	1.59838	-0.410406	1.55621	-1.96662
213469_at	PGAP1	0.936714	0.457802	0.509672	-1.33069	0.634729	-1.96542
242399_at	-	0.462347	-0.205332	0.412232	-1.74229	0.223082	-1.96537
212483_at	NIPBL	2.82521	3.03413	3.0083	0.99116	2.95588	-1.96472
201501_s_at	GRSF1	5.28004	5.23294	5.21728	3.27963	5.24342	-1.96379
229784_at	MGC16121	1.59633	2.20023	2.06055	-0.011405	1.95237	-1.96378
230679_at	DCAF10	1.12159	1.233	0.841074	-0.897778	1.06522	-1.963
239629_at	CFLAR	5.15196	4.71927	4.67744	2.88657	4.84956	-1.96299
232587_at	EML4	1.38731	1.03468	1.48371	-0.661022	1.3019	-1.96292
1553286_at	ZNF555	2.98117	2.94163	2.98301	1.00577	2.9686	-1.96284
218669_at	RAP2C	4.88626	4.92336	4.83339	2.91876	4.881	-1.96225
228918_at	-	2.73041	2.55044	2.73402	0.709756	2.67162	-1.96187
210849_s_at	VPS41	4.35274	4.18749	4.35609	2.33738	4.29877	-1.9614
213570_at	EIF4E2 /// LOC100507948	2.64082	2.34081	2.2816	0.462504	2.42108	-1.95857
228676_at	ORAOV1	0.693303	1.1638	1.32313	-0.897778	1.06008	-1.95786
225844_at	POLE4	4.23952	4.34284	4.43236	2.38051	4.33824	-1.95773
219002_at	FASTKD1	4.54989	4.53226	4.40065	2.5366	4.49427	-1.95766
203024_s_at	C5orf15	5.97264	6.01304	5.95905	4.02403	5.98158	-1.95755
240789_at	-	0.26925	-0.26285	0.280781	-1.86136	0.0957269	-1.95709
235394_at	PLAA	0.996439	0.759937	0.684067	-1.14306	0.813481	-1.95654
225539_at	ZNF295	2.94698	3.00295	3.0083	1.02978	2.98608	-1.95629
1558216_at	AFAP1-AS1	0.763729	0.583376	0.334736	-1.39564	0.560614	-1.95626
200871_s_at	PSAP	7.98525	8.10836	8.00943	6.07833	8.03435	-1.95602
230599_at	-	2.47762	2.12334	2.65426	0.462504	2.41841	-1.9559
1569157_s_at	ZNF846	1.05494	1.5563	0.132858	-1.04096	0.914698	-1.95565
218918_at	MAN1C1	1.5749	1.41997	1.48371	-0.462406	1.49286	-1.95526
225144_at	BMPR2	4.43141	4.14092	3.92043	2.20914	4.16426	-1.95511
204724_s_at	COL9A3	0.729663	0.583376	0.948246	-1.20036	0.753761	-1.95412
220140_s_at	SNX11	3.49436	3.58608	3.59343	1.60467	3.55796	-1.95329
203215_s_at	MYO6	-0.392016	-0.322454	0.280781	-2.09768	-0.144563	-1.95312
239600_at	-	1.0107	1.00861	1.32313	-0.838976	1.11414	-1.95312
227842_at	RAB30	0.441489	-0.474665	0.0376913	-1.95149	0.00150489	-1.95299
226485_at	VSIG10	3.31928	3.40939	3.3856	1.4189	3.37142	-1.95253
224893_at	ATL3	5.20749	4.95466	4.81551	3.0405	4.99255	-1.95206
225232_at	MTMR12	4.58207	4.45691	4.18987	2.45779	4.40962	-1.95182
236698_at	-	1.21126	0.985705	0.964333	-0.897778	1.05376	-1.95154
242014_at	-	-0.227453	-0.539223	-0.474963	-2.36522	-0.41388	-1.95134
224747_at	UBE2Q2	4.45087	4.20899	3.97123	2.25978	4.21036	-1.95058
211430_s_at	IGHG1 /// IGHG2 /// IGHM /// IGHV4-31	0.889919	0.694548	0.560966	-1.23476	0.715145	-1.94991
212703_at	TLN2	0.482912	0.892864	0.766818	-1.23476	0.714198	-1.94896
32029_at	PDPK1	3.47478	3.53873	3.6673	1.61185	3.56027	-1.94842
214306_at	OPA1	2.41468	2.16793	2.34253	0.360516	2.30838	-1.94787
230092_at	UBXN10	0.140534	0.512701	0.437199	-1.58385	0.363478	-1.94733
201171_at	LOC100652765	0.905263	0.877229	1.2852	-0.924489	1.02257	-1.94705
233480_at	TMEM43	0.779078	0.788076	0.487617	-1.26208	0.684924	-1.947
228905_at	PCM1	1.98216	2.07162	2.14441	0.120697	2.06606	-1.94537
226525_at	STK17B	5.82513	5.65031	5.31841	3.65343	5.59795	-1.94452
239842_x_at	-	0.952802	0.475192	0.412232	-1.33069	0.613408	-1.94409
234258_at	-	0.905263	0.788076	1.73593	-0.800307	1.14309	-1.9434
226273_at	CLCN5	1.40989	1.3909	1.47251	-0.518815	1.42443	-1.94325
239563_at	-	-0.135749	0.475192	0.560966	-1.64273	0.300136	-1.94287
226394_at	05.03.15	1.94583	1.87178	1.40066	-0.202751	1.73943	-1.94218
235925_at	-	2.13614	2.10052	2.3225	0.245168	2.18639	-1.94122
215612_at	-	0.378952	0.345308	0.820828	-1.42612	0.515029	-1.94115
229764_at	LOC100505861 /// TPRG1	-0.524203	-0.417067	0.280781	-2.16082	-0.220163	-1.94066
225356_at	-	5.67446	5.43981	5.33418	3.54302	5.48282	-1.93979
220260_at	TBC1D19	0.619277	0.345308	0.766818	-1.36236	0.577135	-1.93949
240248_at	-	1.02598	0.650789	0.803048	-1.11131	0.826607	-1.93791
243960_x_at	-	0.140534	0.497472	0.533055	-1.54743	0.390354	-1.93778
223396_at	TMEM60	5.34069	5.21902	5.14373	3.2968	5.23448	-1.93768
229630_s_at	WTAP	5.77748	5.43748	5.50502	3.63574	5.57333	-1.93759
204208_at	RNGTT	3.19992	2.90708	3.11026	1.1354	3.07242	-1.93702
242551_at	-	0.675521	0.806077	1.34881	-0.993458	0.943468	-1.93693
224336_s_at	DUSP16	-0.5959	-0.380327	0.0376913	-2.24936	-0.312845	-1.93652
235059_at	RAB12	1.64284	0.583376	1.33555	-0.748853	1.18725	-1.93611
239585_at	-	0.140534	0.0360861	-0.392045	-2.00772	-0.0718083	-1.93591
200765_x_at	CTNNA1	5.5442	5.65819	5.65595	3.68384	5.61944	-1.93561
205263_at	BCL10	5.02068	4.90661	4.58917	2.90324	4.83882	-1.93558
224361_s_at	IL17RB	0.332636	0.146659	0.861041	-1.48835	0.446779	-1.93513
228603_at	ACTR3	3.54524	3.28937	3.1465	1.39228	3.32704	-1.93476
226066_at	MITF	0.0887453	-0.0431865	0.25308	-1.83447	0.0995462	-1.93401
207996_s_at	C18orf1	2.72104	2.31687	2.19668	0.478246	2.41153	-1.93328
233867_at	-	1.85129	1.80242	2.39414	0.0829693	2.01595	-1.93298
204527_at	MYO5A	2.42935	1.9678	2.06055	0.220637	2.15257	-1.93193
242852_at	LOC285147	0.809296	0.861424	0.132858	-1.33069	0.601193	-1.93188
218502_s_at	TRPS1	3.1219	2.75391	3.03959	1.04046	2.9718	-1.93134
204807_at	TMEM5	1.19782	1.40913	0.412232	-0.924489	1.00639	-1.93088
202085_at	TJP2	5.14995	5.00082	4.78396	3.04757	4.97824	-1.93067
239102_s_at	-	2.47762	1.49615	1.65361	-0.0545053	1.8758	-1.9303
230912_at	ASPDH	1.10784	1.74328	2.09187	-0.282376	1.64766	-1.93004
1554595_at	SYMPK	2.82924	2.82219	2.81575	0.892438	2.8224	-1.92996
1556332_at	-	-0.227453	0.260108	0.25308	-1.83447	0.0952448	-1.92971
239236_at	-	2.26413	1.88487	1.88899	0.0829693	2.01267	-1.9297
211984_at	CALM1 /// CALM2 /// CALM3	5.53467	5.29196	5.34394	3.46104	5.39019	-1.92914
242563_at	-	2.56917	2.23234	2.32969	0.448338	2.37707	-1.92873
222744_s_at	TMLHE	2.05305	2.25419	2.65997	0.394055	2.3224	-1.92835
209627_s_at	OSBPL3	2.89765	2.47368	2.66981	0.752233	2.68038	-1.92815
232153_at	SPEG	0.845538	0.823857	0.684067	-1.14306	0.784487	-1.92755
209425_at	AMACR /// C1QTNF3 /// C1QTNF3-AMACR	0.763729	1.03468	0.861041	-1.04096	0.886485	-1.92744
206338_at	ELAVL3	1.16101	1.29903	1.76448	-0.518815	1.40817	-1.92699
214057_at	MCL1	1.19782	1.61796	1.66274	-0.433762	1.49284	-1.9266
233914_s_at	SBF2	0.441489	-0.380327	0.132858	-1.86136	0.0646733	-1.92603
202950_at	CRYZ	3.06923	3.05368	2.62692	0.99116	2.91661	-1.92545
211319_at	RAE1	-0.227453	-1.05616	0.307992	-2.24936	-0.325208	-1.92416
242932_at	-	2.14908	1.43784	1.42501	-0.253094	1.67064	-1.92374
208091_s_at	VOPP1	5.36011	5.01127	5.18084	3.26047	5.18407	-1.9236
221264_s_at	TARDBP	3.52779	3.32186	2.86207	1.31424	3.23724	-1.923
234594_at	ITPK1-AS1	1.12159	1.03468	1.09485	-0.838976	1.08371	-1.92268
212623_at	TMEM41B	4.01791	3.88277	3.67108	1.93611	3.85725	-1.92114
1553207_at	ARL10	0.241548	0.806077	0.437199	-1.42612	0.494941	-1.92106
1558605_at	-	1.58605	1.85857	1.64365	-0.223997	1.69609	-1.92009
202840_at	TAF15	2.39761	2.45229	2.40189	0.497275	2.41726	-1.91999
220094_s_at	CCDC90A	4.70484	4.80319	4.64815	2.79948	4.71873	-1.91925
215128_at	-	1.50612	1.69727	1.48371	-0.3565	1.56237	-1.91887
219892_at	TM6SF1	4.05062	3.80572	3.4632	1.85441	3.77318	-1.91877
228835_at	-	2.13614	1.74328	1.48371	-0.130979	1.78771	-1.91869
227933_at	LINGO1	0.441489	0.0790021	0.00790182	-1.74229	0.176131	-1.91842
1553815_a_at	TCEANC	0.140534	0.00619784	0.580346	-1.67605	0.242359	-1.91841
236117_at	-	1.89101	1.88487	2.09187	0.037591	1.95592	-1.91833
221803_s_at	NRBF2	4.33986	4.17236	3.70793	2.15557	4.07338	-1.91781
1555163_at	-	-0.0793874	-0.0963922	-0.0946345	-2.00772	-0.090138	-1.91758
204332_s_at	AGA	3.86495	3.84459	3.51872	1.8252	3.74275	-1.91755
223658_at	KCNK6	3.16768	2.94163	2.94766	1.1018	3.01899	-1.91719
205050_s_at	MAPK8IP2	0.729663	0.320629	0.914248	-1.26208	0.654847	-1.91693
205458_at	MC1R	1.04111	1.28823	1.43659	-0.661022	1.25531	-1.91633
233410_at	CYP1B1-AS1	-0.358933	0.398983	-0.0581327	-1.9223	-0.00602772	-1.91627
229240_at	ZDHHC21	0.763729	1.22169	-0.602641	-1.45505	0.460928	-1.91598
204015_s_at	DUSP4	0.675521	0.744224	0.623041	-1.23476	0.680929	-1.91569
241636_x_at	-	1.21126	0.547649	1.2135	-0.924489	0.990801	-1.91529
227577_at	EXOC8	3.55783	3.59028	3.35905	1.58778	3.50239	-1.91461
244551_at	FLJ43489	0.462347	0.345308	-0.735399	-1.89044	0.0240852	-1.91453
218658_s_at	ACTR8	1.49518	1.50381	1.75526	-0.329165	1.58475	-1.91392
243792_x_at	PTPN13	-0.940779	-1.09576	0.00790182	-2.59006	-0.676213	-1.91384
223500_at	CPLX1	0.482912	0.417057	0.560966	-1.42612	0.486978	-1.91309
221320_at	BCL2L10	0.602126	-0.0673335	0.560966	-1.54743	0.365253	-1.91268
204032_at	BCAR3	-0.782241	0.0360861	-0.161853	-2.21439	-0.30267	-1.91172
1556636_at	-	-0.782241	-0.63915	-0.274047	-2.47655	-0.565146	-1.9114
210679_x_at	-	3.34083	2.94726	3.38858	1.31424	3.22556	-1.91132
238869_at	-	1.60653	1.68086	1.83348	-0.202751	1.70696	-1.90971
220201_at	RC3H2	2.31863	2.70604	2.53545	0.611364	2.52004	-1.90868
222235_s_at	CSGALNACT2	4.58525	4.56466	4.49232	2.63892	4.54741	-1.90848
214316_x_at	CALR	3.66312	3.88733	4.02635	1.95066	3.85894	-1.90828
204511_at	FARP2	0.809296	0.596156	0.533055	-1.26208	0.646169	-1.90825
238890_at	BRWD1	2.26413	2.12334	1.63208	0.0986209	2.00652	-1.9079
241348_at	ZNF654	3.21668	2.98817	2.53545	1.00577	2.91343	-1.90767
216682_s_at	FAM48A	0.878303	0.475192	0.662998	-1.23476	0.672164	-1.90693
228604_at	FAM76A	0.829543	0.861424	-0.0581327	-1.36236	0.544278	-1.90664
239441_at	ZNF780A	1.36713	1.28823	1.59838	-0.488483	1.41791	-1.9064
235539_at	NUMA1	2.18095	2.02862	1.75526	0.0829693	1.98828	-1.90531
231508_s_at	-	-0.317691	0.438453	0.00790182	-1.86136	0.0428879	-1.90425
241434_at	-	0.140534	0.806077	0.487617	-1.42612	0.478076	-1.90419
218306_s_at	HERC1	4.14493	4.01352	3.78764	2.07879	3.98203	-1.90324
223297_at	AMMECR1L	3.94632	4.24078	4.3624	2.28145	4.18317	-1.90171
244180_at	ZNF793	0.00782214	-0.297584	0.226931	-1.9223	-0.0209436	-1.90135
240547_at	-	0.980833	1.22169	1.42501	-0.692052	1.20918	-1.90123
227094_at	DHTKD1	5.61808	5.58205	5.69855	3.73167	5.63289	-1.90123
218878_s_at	SIRT1	3.24911	3.26892	2.239	1.01783	2.91901	-1.90119
210001_s_at	SOCS1	2.88609	2.8684	2.40778	0.821286	2.72076	-1.89947
240562_at	GSK3B	-0.227453	-0.26285	0.164792	-2.00772	-0.108504	-1.89921
218310_at	KCTD7 /// RABGEF1	3.65766	3.38794	3.2086	1.51902	3.41807	-1.89905
1553957_at	ZNF564	2.41915	2.22206	2.54618	0.497275	2.39579	-1.89852
222657_s_at	UBE2W	4.60197	4.44083	4.31554	2.55451	4.45278	-1.89827
1555841_at	MSANTD3	3.52282	3.50828	3.61691	1.65109	3.54934	-1.89825
1562529_s_at	-	0.140534	-0.572523	0.10246	-2.00772	-0.109843	-1.89787
225817_at	CGNL1	-0.0793874	-0.123617	-0.126646	-2.00772	-0.109883	-1.89783
238739_at	IPMK	2.22747	2.06531	1.44895	0.0167732	1.91391	-1.89714
208363_s_at	INPP4A	1.72512	1.5415	1.95241	-0.156416	1.73968	-1.89609
224995_at	SPIRE1	1.94583	1.80999	1.40066	-0.176871	1.71883	-1.8957
214341_at	AP1G2	-0.0793874	0.0360861	0.226931	-1.83447	0.0612099	-1.89568
213106_at	ATP8A1	2.39217	2.17754	1.77434	0.220637	2.11468	-1.89405
222991_s_at	UBQLN1	3.35859	3.25739	3.45643	1.46367	3.35747	-1.8938
209875_s_at	SPP1	0.190868	-0.151118	0.533055	-1.70285	0.190935	-1.89378
229985_at	BTNL9	0.657518	1.08433	0.412232	-1.17539	0.718025	-1.89342
225411_at	TMEM87B	3.25511	3.26091	3.16174	1.3327	3.22592	-1.89322
226652_at	USP3	3.13253	3.39642	3.40227	1.4189	3.31041	-1.89151
202515_at	DLG1	3.85181	3.80417	3.31907	1.76709	3.65835	-1.89126
229213_at	DIRC2	-0.0458692	-0.205332	0.25308	-1.89044	0.000626278	-1.89107
242337_at	-	2.81272	2.64657	2.83843	0.875307	2.76591	-1.8906
244633_at	-	2.06733	1.88487	1.96784	0.0829693	1.97335	-1.89038
241219_at	-	1.05494	-0.0431865	0.194072	-1.48835	0.401941	-1.89029
201137_s_at	HLA-DPB1	8.42213	8.40692	8.33839	6.49977	8.38915	-1.88938
208733_at	RAB2A	0.0329751	0.299413	0.10246	-1.74229	0.144949	-1.88724
1557193_at	-	3.07913	2.66603	2.62069	0.901578	2.78862	-1.88704
221045_s_at	PER3	0.332636	0.457802	-0.0581327	-1.64273	0.244102	-1.88683
1558924_s_at	CLIP1	2.53875	2.35969	2.25318	0.497275	2.38387	-1.8866
213062_at	NTAN1	4.08373	4.25105	4.07118	2.24908	4.13532	-1.88624
211241_at	ANXA2P3	1.35415	1.75829	1.78483	-0.253094	1.63242	-1.88552
1559092_at	SLC9A5	-0.0223027	-0.84121	0.226931	-2.09768	-0.212194	-1.88549
227276_at	PLXDC2	3.51534	3.23763	3.58765	1.56166	3.44687	-1.88522
[truncated: 52,614 more rows]
