# Supplementary material for: NKL Homeobox Gene VENTX Is Part of a Regulatory Network in Human Conventional Dendritic Cells
Source: Int J Mol Sci. 2021 May 31;22(11):5902. doi: 10.3390/ijms22115902 (PMC8198381; doi:10.3390/ijms22115902)
Supplement: Supplementary file 1 [file ijms-22-05902-s001.zip › SupplTable8_siVENTX-MUTZ3.xlsx]

## Sheet: Sheet1
Probe_set_ID	gene symbol	MUTZ3-siVENTX	MUTZ3-siCTR	CTR-VENTX
242171_at	-	-2.19939	-0.260439	1.93895
1556097_at	HOMER2	-1.52317	0.389723	1.91289
214616_at	HIST1H3A /// HIST1H3B /// HIST1H3C /// HIST1H3D /// HIST1H3E /// HIST1H3F /// HIST1H3G /// HIST1H3H /// HIST1H3I /// HIST1H3J	-1.77602	0.0824862	1.8585
242420_at	-	-2.36657	-0.547261	1.81931
1557400_at	-	-1.77602	0.0327361	1.80875
1563404_at	-	-2.05273	-0.291612	1.76112
220029_at	ELOVL2	-2.41298	-0.741078	1.6719
1570624_at	-	-2.59318	-0.932502	1.66068
1569361_a_at	LOC100129098	-2.31965	-0.661206	1.65844
1555742_at	ERVH-6	-1.85276	-0.199947	1.65281
207976_at	KLHL18	-1.72541	-0.0858478	1.63957
239567_at	-	-1.85276	-0.22989	1.62286
243173_at	CABP7	-1.77602	-0.170589	1.60543
1565389_s_at	GRM5	-2.00313	-0.42292	1.58021
210319_x_at	MSX2	-2.00313	-0.42292	1.58021
238483_at	SSBP2	-2.05273	-0.475132	1.5776
241751_at	OFD1	-2.05273	-0.475132	1.5776
1559645_at	LINC00184	-2.54897	-0.977047	1.57193
1564264_at	-	-2.54897	-0.977047	1.57193
1561940_at	LOC100128843	-2.45886	-0.888683	1.57018
216933_x_at	APC	-1.62415	-0.0858478	1.5383
213488_at	SNED1	-1.85276	-0.323429	1.52933
1558626_at	-	-2.59318	-1.06821	1.52498
244484_at	-	-2.31965	-0.803297	1.51635
224158_s_at	-	-1.52317	-0.018779	1.50439
232262_at	PIGL	-1.67477	-0.170589	1.50418
239039_at	-	-2.15089	-0.661206	1.48969
1559591_s_at	CHDH	-1.3238	0.165637	1.48944
215057_at	LOC100272228	-1.57359	-0.0858478	1.48775
1557805_at	-	-2.45886	-0.977047	1.48182
239750_x_at	VAPA	-2.41298	-0.932502	1.48048
1560636_a_at	HSPC081	-2.31965	-0.845609	1.47404
214844_s_at	DOK5	-2.31965	-0.845609	1.47404
202552_s_at	CRIM1	-1.85276	-0.389065	1.46369
208330_at	ALX4	-1.4229	0.0327361	1.45564
225189_s_at	RAPH1	-1.3238	0.130584	1.45438
1562232_at	-	-1.47292	-0.0452362	1.42768
227173_s_at	BACH2	-1.77602	-0.355907	1.42011
227838_at	UNC5C	-2.19939	-0.782188	1.41721
236530_at	HS1BP3	-1.15392	0.255152	1.40907
204161_s_at	ENPP4	-1.57359	-0.170589	1.40301
229769_at	TMEM242	-1.47292	-0.0721812	1.40073
211208_s_at	CASK	-1.9031	-0.51082	1.39228
206765_at	KCNJ2	-2.5042	-1.11476	1.38944
204942_s_at	ALDH3B2	-2.31965	-0.932502	1.38715
222272_x_at	SCIN	-2.54897	-1.16191	1.38706
242960_at	-	-1.37318	0.0072066	1.38038
234791_at	GSX1	-1.85276	-0.475132	1.37762
230119_at	-	-1.57359	-0.199947	1.37365
215145_s_at	CNTNAP2	-1.95324	-0.584467	1.36878
236154_at	QKI	-1.95324	-0.584467	1.36878
207589_at	ADRA1B	-1.20163	0.165637	1.36727
232963_at	-	-1.0143	0.349637	1.36394
207568_at	CHRNA6	-1.62415	-0.260439	1.36371
1557540_at	LOC100507403	-2.102	-0.741078	1.36092
244249_at	-	-2.102	-0.741078	1.36092
227550_at	GFRA1	-2.24747	-0.888683	1.35878
228632_at	MEG9	-2.24747	-0.888683	1.35878
243601_at	LOC285957	-0.576478	0.7774	1.35388
234658_at	-	-1.85276	-0.51082	1.34194
205710_at	LRP2	-2.86704	-1.53115	1.33589
239996_x_at	ATP2A2	-1.47292	-0.141799	1.33112
1553080_at	CSN1S2AP	-2.63681	-1.30655	1.33027
206423_at	ANGPTL7	-2.102	-0.782188	1.31981
219855_at	NUDT11	-2.102	-0.782188	1.31981
241804_at	-	-2.102	-0.782188	1.31981
239531_at	-	-1.4229	-0.113558	1.30934
1552898_a_at	KCNG3	-2.63681	-1.33179	1.30503
236475_at	MICAL2	-1.3238	-0.018779	1.30502
244551_at	FLJ43489	-2.00313	-0.70075	1.30238
244701_at	-	-2.00313	-0.70075	1.30238
240126_x_at	-	-1.37318	-0.0721812	1.301
235978_at	FABP4	-1.77602	-0.475132	1.30089
238866_at	C19orf68	-1.77602	-0.475132	1.30089
229921_at	-	-1.62415	-0.323429	1.30072
237630_s_at	FLJ10661	-0.880694	0.419073	1.29977
232517_s_at	PRIC285	-0.733089	0.566256	1.29935
217477_at	PIP5K1B	-2.102	-0.803297	1.2987
233523_at	BPIFB4	-2.31965	-1.02229	1.29736
237226_at	-	-1.52317	-0.22989	1.29327
1559821_at	-	-2.54897	-1.25785	1.29112
242329_at	CREB5 /// LOC401317	-2.54897	-1.25785	1.29112
236975_at	-	-1.0143	0.27669	1.29099
216288_at	CYSLTR1	-0.614458	0.675687	1.29014
244299_at	-	-1.67477	-0.389065	1.28571
216654_at	TNXB	-1.72541	-0.440183	1.28523
230951_at	EPB41L5	-1.72541	-0.440183	1.28523
232626_at	-	-1.72541	-0.440183	1.28523
228434_at	BTNL9	-2.70186	-1.43089	1.27097
1568974_at	NHEG1	-2.05273	-0.782188	1.27054
207269_at	DEFA4	-2.24747	-0.977047	1.27042
228342_s_at	ALPK3	-2.24747	-0.977047	1.27042
233410_at	CYP1B1-AS1	-2.24747	-0.977047	1.27042
237342_at	TOLLIP	-0.880694	0.389723	1.27042
207862_at	UPK2	-1.52317	-0.260439	1.26273
204758_s_at	C2CD2L	-2.15089	-0.888683	1.26221
217534_at	FAM49B	-2.15089	-0.888683	1.26221
1553660_at	HUS1B	-2.59318	-1.33179	1.26139
236294_at	HUWE1	-0.614458	0.642891	1.25735
1562319_at	FAM169B	-2.102	-0.845609	1.25639
237655_at	-	-2.102	-0.845609	1.25639
243150_at	-	-2.102	-0.845609	1.25639
1563949_at	-	-1.95324	-0.70075	1.25249
243978_at	FAM65C	-1.95324	-0.70075	1.25249
223934_at	SP140L	-2.41298	-1.16191	1.25107
1561785_at	MUC4	-1.57359	-0.323429	1.25017
217483_at	FOLH1	-2.05273	-0.803297	1.24943
239383_at	-	-0.25245	0.99442	1.24687
203398_s_at	GALNT3	-2.5042	-1.25785	1.24635
1564143_at	-	-1.47292	-0.22989	1.24303
1569041_at	-	-1.9031	-0.661206	1.2419
217193_x_at	-	-1.9031	-0.661206	1.2419
230904_at	FSD1L	-1.15392	0.0824862	1.23641
1557723_at	LOC285847	-0.924513	0.308405	1.23292
219113_x_at	HSD17B14	-1.37318	-0.141799	1.23138
229608_at	FAM212B	-1.37318	-0.141799	1.23138
231076_at	C16orf82	-1.85276	-0.622447	1.23031
217156_at	-	-1.77602	-0.547261	1.22876
227556_at	NME7	-0.83762	0.389723	1.22734
217953_at	PHF3	-2.24747	-1.02229	1.22517
233454_at	POLN	-0.692761	0.530844	1.2236
236861_at	-	-2.19939	-0.977047	1.22235
236990_at	LOC100507360	-2.15089	-0.932502	1.21839
1558949_at	TNRC18	-1.57359	-0.355907	1.21769
221715_at	-	0.0658134	1.28219	1.21638
211405_x_at	IFNA17	-0.467143	0.74686	1.214
243427_at	-	-2.94607	-1.7334	1.21267
242361_at	-	-0.774199	0.438313	1.21251
201452_at	RHEB	-1.47292	-0.260439	1.21248
216056_at	-	-1.47292	-0.260439	1.21248
231888_at	-	-1.47292	-0.260439	1.21248
234834_at	-	-1.47292	-0.260439	1.21248
215341_at	DNAH6	-1.15392	0.0578245	1.21175
1556236_at	-	-2.05273	-0.845609	1.20712
1559194_a_at	CLEC4GP1	-2.05273	-0.845609	1.20712
1565911_at	LOC283693	-2.31965	-1.11476	1.20489
208513_at	FOXB1	-2.31965	-1.11476	1.20489
234552_at	EPPK1	-2.31965	-1.11476	1.20489
1553183_at	UMODL1	-2.36657	-1.16191	1.20466
238000_at	-	-1.0143	0.188541	1.20284
244221_at	-	-1.37318	-0.170589	1.20259
239372_at	-	-1.9031	-0.70075	1.20235
233648_at	-	-0.969058	0.233288	1.20235
233178_at	TGIF2LY	-1.62415	-0.42292	1.20123
240511_at	-	-1.62415	-0.42292	1.20123
221178_at	BAIAP2L2	-2.45886	-1.25785	1.20101
228407_at	SCUBE3	-2.45886	-1.25785	1.20101
229335_at	CADM4	-2.00313	-0.803297	1.19984
243315_at	-	-1.52317	-0.323429	1.19974
217595_at	GSPT1	-1.67477	-0.475132	1.19964
236965_at	UBQLNL	-1.67477	-0.475132	1.19964
243996_at	-	-1.67477	-0.475132	1.19964
214836_x_at	IGK@ /// IGKC /// LOC100294406	-1.77602	-0.584467	1.19155
1559635_at	CASC4	-1.85276	-0.661206	1.19155
238867_at	TMEM182	-1.85276	-0.661206	1.19155
228319_at	-	-0.880694	0.308405	1.1891
1566134_at	CARHSP1	-0.692761	0.49454	1.1873
240899_at	-	-1.62415	-0.440183	1.18397
208889_s_at	NCOR2	-1.3238	-0.141799	1.182
237041_x_at	RCOR1	-1.3238	-0.141799	1.182
216585_at	-	-2.5042	-1.33179	1.17241
241529_at	-	-2.102	-0.932502	1.16949
232534_at	LIN37	-0.692761	0.47604	1.1688
229440_at	RBM47	-1.06022	0.106735	1.16695
234216_at	FLJ21408	-1.10677	0.0578245	1.16459
222355_at	-	-2.05273	-0.888683	1.16405
215353_at	-	-1.67477	-0.51082	1.16395
1557208_at	LOC219731	-1.9031	-0.741078	1.16203
217061_s_at	ETV1	-1.9031	-0.741078	1.16203
1554098_at	SPIN3	-2.31965	-1.16191	1.15774
208382_s_at	DMC1	-2.31965	-1.16191	1.15774
237900_at	KLHDC4 /// LOC100652950 /// LOC100653213	-2.00313	-0.845609	1.15752
242284_at	LINC00466	-2.00313	-0.845609	1.15752
219875_s_at	DESI2	-0.880694	0.27669	1.15738
237362_at	ZFP41	-0.880694	0.27669	1.15738
234350_at	IGLC1	-2.36657	-1.20962	1.15695
213303_x_at	ZBTB7A	-1.77602	-0.622447	1.15357
238802_at	TYSND1	-1.77602	-0.622447	1.15357
244090_at	-	-1.77602	-0.622447	1.15357
220665_at	LUZP4	-1.3238	-0.170589	1.15321
211095_at	NF1	-2.45886	-1.30655	1.15231
239698_at	-	-2.45886	-1.30655	1.15231
1569502_s_at	TP73-AS1	-1.85276	-0.70075	1.15201
206847_s_at	HOXA7	-1.57359	-0.42292	1.15067
208272_at	RANBP3	-1.95324	-0.803297	1.14995
244662_at	MBD5	-1.95324	-0.803297	1.14995
201205_at	-	-1.47292	-0.323429	1.14949
208556_at	GPR31	-1.37318	-0.22989	1.14329
216507_at	TAPT1	-1.37318	-0.22989	1.14329
230555_s_at	MED30	-1.37318	-0.22989	1.14329
1558897_at	PLK5	-1.06022	0.0824862	1.1427
220282_at	RIC3	-1.72541	-0.584467	1.14095
233525_s_at	LINC00475	-1.72541	-0.584467	1.14095
240530_at	-	-1.72541	-0.584467	1.14095
243426_at	LOC339290	-1.10677	0.0327361	1.1395
1553323_a_at	CATSPER2	-1.24986	-0.113558	1.1363
231407_s_at	FOXH1	-1.57359	-0.440183	1.13341
233914_s_at	SBF2	-1.4229	-0.291612	1.13129
211621_at	AR	-2.19939	-1.06821	1.13119
242867_x_at	-	-2.19939	-1.06821	1.13119
228540_at	QKI	-1.20163	-0.0721812	1.12945
220391_at	ZBTB3	-0.221901	0.90735	1.12925
231658_x_at	LOC100289079	-2.45886	-1.33179	1.12707
235733_at	GXYLT2	-2.45886	-1.33179	1.12707
1566086_at	-	-2.102	-0.977047	1.12495
232363_at	-	-1.3238	-0.199947	1.12385
1555314_at	WDR19	-2.5042	-1.38117	1.12303
1558323_at	TMEM72	-2.90685	-1.78401	1.12285
237330_at	-	-0.13381	0.987905	1.12172
221121_at	CXorf48	-2.05273	-0.932502	1.12023
243432_at	CHL1-AS2	-2.05273	-0.932502	1.12023
224018_s_at	SCD5	-1.06022	0.0578245	1.11804
244576_at	-	-1.20163	-0.0858478	1.11579
1568574_x_at	SPP1	-2.00313	-0.888683	1.11445
215898_at	TTLL5	-1.10677	0.0072066	1.11398
224122_at	-	-1.62415	-0.51082	1.11333
232579_at	LOC100134229	-1.62415	-0.51082	1.11333
243524_at	-	-0.924513	0.188541	1.11305
203618_at	FAIM2	-1.37318	-0.260439	1.11274
233658_at	-	-0.381076	0.731345	1.11242
233666_at	TMEM106B	-2.59318	-1.4809	1.11228
214260_at	COPS8	-1.85276	-0.741078	1.11168
227189_at	CPNE5	-1.85276	-0.741078	1.11168
1568779_a_at	ECM2	-2.31965	-1.20962	1.11003
239703_at	-	-1.15392	-0.0452362	1.10869
242585_at	LOC100131067	-1.24986	-0.141799	1.10806
205122_at	MSANTD3-TMEFF1 /// TMEFF1	-2.63681	-1.53115	1.10566
219589_s_at	TMEM143	-1.52317	-0.42292	1.10024
1558802_at	-	-1.9031	-0.803297	1.09981
1553526_at	NLRP8	-1.57359	-0.475132	1.09846
204530_s_at	TOX	-1.57359	-0.475132	1.09846
227306_at	-	-1.57359	-0.475132	1.09846
226937_at	CRLS1	-0.283623	0.814687	1.09831
222367_at	WHAMMP2 /// WHAMMP3	-2.82664	-1.7334	1.09324
240745_at	-	-2.82664	-1.7334	1.09324
1556090_at	-	-1.06022	0.0327361	1.09295
1557538_at	-	-0.83762	0.255152	1.09277
232639_at	C3orf25	-0.83762	0.255152	1.09277
1569008_at	FAM201B /// LOC100132249	-0.653218	0.438313	1.09153
207448_at	POFUT2	-2.24747	-1.16191	1.08556
230958_s_at	-	-2.24747	-1.16191	1.08556
208409_at	SLC14A2	-2.19939	-1.11476	1.08464
1560765_a_at	-	-1.47292	-0.389065	1.08385
1562924_at	LOC340357	-1.52317	-0.440183	1.08298
230481_at	ACY3	-1.52317	-0.440183	1.08298
216641_s_at	LAD1	-1.15392	-0.0721812	1.08174
1556075_at	-	-1.37318	-0.291612	1.08157
205102_at	TMPRSS2	-1.24986	-0.170589	1.07927
205518_s_at	CMAHP	-0.191958	0.886488	1.07845
1552910_at	SIGLEC11	-0.31544	0.762211	1.07765
240116_at	-	-1.62415	-0.547261	1.07689
212976_at	LRRC8B	-0.283623	0.79243	1.07605
1557224_at	-	-1.77602	-0.70075	1.07527
242598_at	-	-0.432194	0.642891	1.07509
222253_s_at	POM121L9P	-2.5042	-1.43089	1.07331
236727_at	-	-2.5042	-1.43089	1.07331
215676_at	BRF1	-1.0143	0.0578245	1.07213
1561733_at	-	-2.00313	-0.932502	1.07063
201372_s_at	CUL3	-2.00313	-0.932502	1.07063
216827_at	-	-2.00313	-0.932502	1.07063
228806_at	RORC	-2.00313	-0.932502	1.07063
240628_at	-	-2.00313	-0.932502	1.07063
206837_at	ALX1	-1.85276	-0.782188	1.07057
208577_at	HIST1H3A /// HIST1H3B /// HIST1H3C /// HIST1H3D /// HIST1H3E /// HIST1H3F /// HIST1H3G /// HIST1H3H /// HIST1H3I /// HIST1H3J	-1.85276	-0.782188	1.07057
210173_at	PTPRJ	-1.85276	-0.782188	1.07057
232688_at	BMP2K	-1.85276	-0.782188	1.07057
239131_at	-	-1.85276	-0.782188	1.07057
233065_at	RNF207	0.377808	1.44799	1.07018
206882_at	SLC1A6	-0.880694	0.188541	1.06923
235604_x_at	ZNF493	-0.880694	0.188541	1.06923
216183_at	TGM2	-1.15392	-0.0858478	1.06807
234839_at	-	-2.54897	-1.4809	1.06807
210047_at	SLC11A2	-1.06022	0.0072066	1.06742
229601_at	SCYL1	-1.4229	-0.355907	1.067
233091_at	ATAD3B	-1.4229	-0.355907	1.067
238583_at	MSRB3	-1.4229	-0.355907	1.067
238782_at	-	-1.4229	-0.355907	1.067
230704_s_at	ITGB4	-0.924513	0.142363	1.06688
1554132_a_at	FAM190B	-1.95324	-0.888683	1.06456
207009_at	PHOX2B	-1.95324	-0.888683	1.06456
232858_at	-	-1.95324	-0.888683	1.06456
243186_at	-	-1.95324	-0.888683	1.06456
1563259_at	-	-1.72541	-0.661206	1.06421
220374_at	KLHL28	-1.72541	-0.661206	1.06421
221327_s_at	OPN1LW /// OPN1MW /// OPN1MW2	-1.57359	-0.51082	1.06277
222929_at	FAM160B2	-1.57359	-0.51082	1.06277
237993_at	CHCHD5	-1.57359	-0.51082	1.06277
244491_at	-	-1.57359	-0.51082	1.06277
217532_x_at	-	-2.59318	-1.53115	1.06203
219602_s_at	PIEZO2	-2.59318	-1.53115	1.06203
206507_at	ZSCAN12	-2.31965	-1.25785	1.0618
233108_at	-	-0.774199	0.287339	1.06154
232619_at	ACTL10	-1.10677	-0.0452362	1.06153
1559257_a_at	MAGI1	-2.36657	-1.30655	1.06002
1557886_at	CEP112	-1.20163	-0.141799	1.05983
1563090_at	CCDC33	0.0151955	1.07038	1.05518
234610_at	HSPA12B	-1.67477	-0.622447	1.05233
235705_at	-	0.723649	1.77374	1.05009
1556732_at	EML4	-1.47292	-0.42292	1.05
206646_at	GLI1	-1.47292	-0.42292	1.05
207376_at	VENTX	0.822676	1.87252	1.04985
1561626_at	-	-1.37318	-0.323429	1.04975
217469_at	IGHA1	-1.37318	-0.323429	1.04975
1556165_at	-	-1.85276	-0.803297	1.04946
213972_at	-	-1.85276	-0.803297	1.04946
219886_at	CEP97	-1.85276	-0.803297	1.04946
210608_s_at	FUT2	-1.52317	-0.475132	1.04803
201300_s_at	PRNP	-0.347918	0.699804	1.04772
244778_x_at	-	0.556647	1.60095	1.04431
210247_at	SYN2	-0.692761	0.349637	1.0424
235447_at	TRUB1	-1.06022	-0.018779	1.04144
233360_at	UBE2I	-1.15392	-0.113558	1.04036
1554787_at	C9orf96	-2.24747	-1.20962	1.03784
1564227_at	-	-2.19939	-1.16191	1.03748
205124_at	MEF2B /// MEF2BNB /// MEF2BNB-MEF2B	-2.19939	-1.16191	1.03748
210123_s_at	CHRFAM7A /// CHRNA7	-2.19939	-1.16191	1.03748
223824_at	RNLS	-2.19939	-1.16191	1.03748
210103_s_at	FOXA2	-1.77602	-0.741078	1.03494
227272_at	C15orf52	-1.77602	-0.741078	1.03494
244274_at	-	-1.77602	-0.741078	1.03494
1562163_at	-	-2.36657	-1.33179	1.03479
204130_at	HSD11B2	-2.36657	-1.33179	1.03479
231128_at	FAM181B	-2.36657	-1.33179	1.03479
218744_s_at	PACSIN3	-1.10677	-0.0721812	1.03459
1565628_at	-	-1.4229	-0.389065	1.03384
241784_x_at	HELQ	-1.4229	-0.389065	1.03384
1567374_at	-	-2.102	-1.06821	1.03379
1558854_a_at	-	-0.467143	0.566256	1.0334
1568745_at	LOC646268	-1.47292	-0.440183	1.03273
203969_at	PEX3	-1.3238	-0.291612	1.03219
228224_at	PRELP	-1.3238	-0.291612	1.03219
1553515_at	MYEOV2	-2.41298	-1.38117	1.03182
1562516_at	WDR60	-2.05273	-1.02229	1.03044
1570111_at	LINC00521	-2.05273	-1.02229	1.03044
203872_at	ACTA1	-2.05273	-1.02229	1.03044
227612_at	ELAVL3	-2.05273	-1.02229	1.03044
213776_at	LOC157562	-0.969058	0.0578245	1.02688
226907_at	PPP1R14C	-1.57359	-0.547261	1.02633
229147_at	RASSF6	-1.57359	-0.547261	1.02633
244217_at	-	-1.57359	-0.547261	1.02633
238703_at	FAM207A	-0.83762	0.188541	1.02616
222002_at	C7orf26	-2.00313	-0.977047	1.02609
239856_at	-	-2.00313	-0.977047	1.02609
1560728_at	-	-2.5042	-1.4809	1.02329
215197_at	-	-2.5042	-1.4809	1.02329
233834_at	-	-2.5042	-1.4809	1.02329
236686_at	-	-1.0143	0.0072066	1.02151
211546_x_at	SNCA	-1.10677	-0.0858478	1.02092
238869_at	-	-1.10677	-0.0858478	1.02092
1568748_at	LOC100508869	-1.95324	-0.932502	1.02074
233627_at	-	-1.95324	-0.932502	1.02074
241609_at	FOXD3	-1.95324	-0.932502	1.02074
217149_x_at	TNK1	-1.24986	-0.22989	1.01997
209169_at	GPM6B	-2.70186	-1.68276	1.0191
231750_at	PCDHB4	-2.70186	-1.68276	1.0191
222384_at	DKFZP564C196	-2.54897	-1.53115	1.01782
244499_at	THAP2	-1.37318	-0.355907	1.01727
221105_at	-	-1.9031	-0.888683	1.01442
205050_s_at	MAPK8IP2	-1.67477	-0.661206	1.01357
221368_at	NEU2	-1.52317	-0.51082	1.01235
233310_at	-	-1.52317	-0.51082	1.01235
227782_at	ZBTB7C	-1.15392	-0.141799	1.01212
205132_at	ACTC1	-0.880694	0.130584	1.01128
230980_x_at	-	-0.880694	0.130584	1.01128
240196_at	-	-2.74405	-1.7334	1.01064
220332_at	CLDN16	-0.733089	0.27669	1.00978
1566784_at	NSF	-0.774199	0.233288	1.00749
1560065_at	PAIP2	-1.85276	-0.845609	1.00715
239585_at	-	-1.85276	-0.845609	1.00715
205249_at	EGR2	-0.924513	0.0824862	1.007
1554717_a_at	PDE4D	-0.83762	0.165637	1.00326
215109_at	RC3H1	-0.83762	0.165637	1.00326
1552343_s_at	PDE7A	-0.969058	0.0327361	1.00179
1560596_at	-	-1.62415	-0.622447	1.0017
1570165_at	-	-1.62415	-0.622447	1.0017
1553204_at	C20orf166-AS1	-1.20163	-0.199947	1.00169
215371_at	MED27	-1.20163	-0.199947	1.00169
1556770_a_at	FBXL13	-2.78564	-1.78401	1.00163
233977_at	GREB1L	-1.3238	-0.323429	1.00037
239396_at	-	-1.3238	-0.323429	1.00037
206398_s_at	CD19	-1.4229	-0.42292	0.999982
230569_at	KIAA1430	-1.47292	-0.475132	0.997784
237842_at	MAP7D3	-1.47292	-0.475132	0.997784
238371_s_at	-	-2.90685	-1.91109	0.995759
212354_at	SULF1	-1.77602	-0.782188	0.993829
232326_at	C8orf56	-1.77602	-0.782188	0.993829
232979_at	MIR10A	-1.77602	-0.782188	0.993829
243343_at	-	-1.77602	-0.782188	0.993829
1556590_s_at	-	-1.10677	-0.113558	0.993211
1569305_a_at	-	-1.10677	-0.113558	0.993211
216203_at	SPTLC2	-1.10677	-0.113558	0.993211
233550_s_at	SLC4A11	-1.10677	-0.113558	0.993211
1563898_at	-	-2.19939	-1.20962	0.989771
241397_at	-	-2.19939	-1.20962	0.989771
1564539_at	LOC647323	-2.24747	-1.25785	0.989615
211798_x_at	IGLJ3	-2.24747	-1.25785	0.989615
237295_at	-	-2.24747	-1.25785	0.989615
215906_at	-	-1.24986	-0.260439	0.989423
234937_x_at	ZFP28	-1.24986	-0.260439	0.989423
1556527_a_at	-	-1.06022	-0.0721812	0.988035
209283_at	CRYAB	-1.06022	-0.0721812	0.988035
234938_at	BACH1	-1.06022	-0.0721812	0.988035
236423_at	-	-2.31965	-1.33179	0.987862
238153_at	PDE6B	-2.31965	-1.33179	0.987862
244451_x_at	-	-2.31965	-1.33179	0.987862
1559302_at	KIAA1467	-2.102	-1.11476	0.987237
1555982_at	ZFYVE16	-1.72541	-0.741078	0.984335
1557022_at	-	-1.72541	-0.741078	0.984335
238445_x_at	MGAT5B	-1.72541	-0.741078	0.984335
208234_x_at	FGFR2	-0.25245	0.731345	0.983795
1561978_at	LOC284798	-1.15392	-0.170589	0.983332
212772_s_at	ABCA2	-1.15392	-0.170589	0.983332
1561079_at	ANKRD28	-1.4229	-0.440183	0.982719
232068_s_at	TLR4	-0.653218	0.329168	0.982386
214434_at	HSPA12A	-2.41298	-1.43089	0.982092
1554769_at	ZNF785	-2.00313	-1.02229	0.980843
1556665_at	LOC100652860 /// LOC100653093 /// TTC6	-2.00313	-1.02229	0.980843
212819_at	ASB1	-2.00313	-1.02229	0.980843
229482_at	DDX51	-2.00313	-1.02229	0.980843
232220_at	S100A7A	-2.00313	-1.02229	0.980843
1564315_at	C8orf49	-2.45886	-1.4809	0.977958
233016_at	LOC100506546	-2.45886	-1.4809	0.977958
233251_at	STRBP	-2.45886	-1.4809	0.977958
1560342_at	-	-0.969058	0.0072066	0.976264
205794_s_at	NOVA1	-1.95324	-0.977047	0.976198
210245_at	ABCC8	-1.95324	-0.977047	0.976198
234900_at	-	-1.95324	-0.977047	0.976198
240343_at	-	-1.95324	-0.977047	0.976198
220716_at	GNL3LP1	-1.52317	-0.547261	0.975904
232261_at	-	-2.78564	-1.81023	0.975407
1559159_at	CEP68	-1.67477	-0.70075	0.974023
236568_at	CC2D1B	-1.67477	-0.70075	0.974023
238872_at	LOC100128239	-1.67477	-0.70075	0.974023
244005_at	-	-2.5042	-1.53115	0.973043
214817_at	UNC13A	-1.77602	-0.803297	0.97272
230652_at	ARAF	-1.77602	-0.803297	0.97272
236204_at	COPS8	-1.77602	-0.803297	0.97272
209749_s_at	ACE	-1.20163	-0.22989	0.971743
230898_at	-	-1.20163	-0.22989	0.971743
1566186_at	-	-1.9031	-0.932502	0.970602
209756_s_at	MYCN	-0.191958	0.7774	0.969357
241534_at	LOC100505549	-1.0143	-0.0452362	0.969066
1556679_at	-	-2.70186	-1.7334	0.968458
1559350_at	-	-2.70186	-1.7334	0.968458
224019_at	SCD5	-2.70186	-1.7334	0.968458
1554367_at	CALHM1	-1.3238	-0.355907	0.967892
216768_x_at	TTC38	-1.3238	-0.355907	0.967892
234642_at	-	-1.3238	-0.355907	0.967892
1560934_at	LOC284669	-2.54897	-1.58158	0.96739
1563673_a_at	ALS2CR11	-2.54897	-1.58158	0.96739
1566665_at	CCDC168	-2.54897	-1.58158	0.96739
1567527_at	-	-2.54897	-1.58158	0.96739
204654_s_at	TFAP2A	-2.54897	-1.58158	0.96739
231178_at	SPATA4	-0.733089	0.233288	0.966377
1554947_at	ACAT1	-2.82664	-1.86074	0.965894
1562690_at	-	-2.82664	-1.86074	0.965894
1564790_at	ST7-AS2	-2.82664	-1.86074	0.965894
240476_at	-	-2.82664	-1.86074	0.965894
236830_at	-	-0.614458	0.349637	0.964095
210744_s_at	IL5RA	-1.85276	-0.888683	0.964073
214516_at	HIST1H4A /// HIST1H4B /// HIST1H4C /// HIST1H4D /// HIST1H4E /// HIST1H4F /// HIST1H4H /// HIST1H4I /// HIST1H4J /// HIST1H4K /// HIST1H4L /// HIST2H4A /// HIST2H4B /// HIST4H4	-1.85276	-0.888683	0.964073
214984_at	LOC100271836 /// SLC7A5P1	-1.85276	-0.888683	0.964073
231971_at	FANCM	-1.85276	-0.888683	0.964073
241521_at	LOC100507652	-1.85276	-0.888683	0.964073
220257_x_at	NXF2 /// NXF2B	-0.880694	0.0824862	0.96318
208357_x_at	CSH1	-1.62415	-0.661206	0.962942
229619_at	FOLR2	-1.62415	-0.661206	0.962942
238943_at	FIBCD1	-1.62415	-0.661206	0.962942
1561761_x_at	LOC100507322 /// LOC645513	-1.47292	-0.51082	0.962096
217324_at	-	-1.47292	-0.51082	0.962096
241391_at	-	-0.467143	0.49454	0.961683
1560679_at	LOC100506328	-2.59318	-1.63214	0.961044
223829_at	TKTL2	-2.59318	-1.63214	0.961044
223764_x_at	NIPSNAP3B	-0.539272	0.419073	0.958345
234192_s_at	GKAP1	-0.31544	0.642891	0.958331
229292_at	EPB41L5	-1.24986	-0.291612	0.958249
228307_at	EMILIN3	-0.924513	0.0327361	0.95725
207398_at	HOXD13	-1.57359	-0.622447	0.951148
219334_s_at	NABP1	-1.57359	-0.622447	0.951148
1560305_x_at	FKBP4	-1.37318	-0.42292	0.950258
1556038_at	GPR173	-1.4229	-0.475132	0.94777
212477_at	ACAP2	-1.4229	-0.475132	0.94777
228644_s_at	SLC12A4	-1.4229	-0.475132	0.94777
239272_at	MMP28	-1.4229	-0.475132	0.94777
204621_s_at	NR4A2	-1.06022	-0.113558	0.946659
234704_at	-	-1.06022	-0.113558	0.946659
217713_x_at	-	-0.576478	0.369819	0.946297
235237_at	VMA21	-0.576478	0.369819	0.946297
236806_at	-	-0.83762	0.106735	0.944355
1563300_at	-	-1.72541	-0.782188	0.943226
217121_at	TNKS	-1.72541	-0.782188	0.943226
233551_at	LOC642776	-1.72541	-0.782188	0.943226
237559_at	GPR55	-1.72541	-0.782188	0.943226
244625_at	-	-1.0143	-0.0721812	0.942121
1554708_s_at	SPATA6L	-2.15089	-1.20962	0.941271
215375_x_at	LRRFIP1	-2.15089	-1.20962	0.941271
230232_at	SEL1L3	-2.15089	-1.20962	0.941271
230824_at	10.03.15	-2.15089	-1.20962	0.941271
238749_at	-	-2.15089	-1.20962	0.941271
216077_s_at	L3MBTL1	-2.24747	-1.30655	0.940917
216204_at	COMT	-0.653218	0.287339	0.940557
242298_x_at	-	-0.653218	0.287339	0.940557
1552507_at	KCNE4	-2.102	-1.16191	0.940085
1557769_at	-	-2.102	-1.16191	0.940085
202087_s_at	CTSL1	-2.102	-1.16191	0.940085
215881_x_at	SSX2 /// SSX2B /// SSX3	-2.102	-1.16191	0.940085
244692_at	CYP4F22	-2.102	-1.16191	0.940085
217663_at	ZNF234	-0.774199	0.165637	0.939835
1569930_at	-	-1.52317	-0.584467	0.938698
203993_x_at	C21orf2	-1.52317	-0.584467	0.938698
240202_x_at	PFKP	-1.52317	-0.584467	0.938698
224843_at	SLAIN2	-0.880694	0.0578245	0.938518
230576_at	BLOC1S3	-0.880694	0.0578245	0.938518
241802_x_at	GRM2	-1.10677	-0.170589	0.93618
1564381_s_at	LOC100505876	-2.36657	-1.43089	0.935682
214915_at	ZNF362	-2.36657	-1.43089	0.935682
216132_at	-	-2.36657	-1.43089	0.935682
224251_at	WDR96	-2.36657	-1.43089	0.935682
236434_at	PES1	-2.36657	-1.43089	0.935682
238917_s_at	DENND5B	-2.36657	-1.43089	0.935682
242671_at	-	-2.36657	-1.43089	0.935682
1558053_s_at	TMED4	-2.00313	-1.06821	0.934928
214081_at	PLXDC1	-2.00313	-1.06821	0.934928
222353_at	LIMD1	-2.00313	-1.06821	0.934928
235824_at	-	-2.00313	-1.06821	0.934928
232540_x_at	-	-0.105569	0.829336	0.934905
227684_at	S1PR2	0.785389	1.71972	0.934332
244188_at	-	-2.74405	-1.81023	0.933814
236357_at	-	-1.67477	-0.741078	0.933695
1569032_at	LOC642852	-1.37318	-0.440183	0.932995
211238_at	ADAM7	-2.41298	-1.4809	0.932078
243659_at	-	-2.41298	-1.4809	0.932078
228187_at	-	-0.924513	0.0072066	0.93172
1562945_at	-	-1.95324	-1.02229	0.930954
232174_at	-	-1.95324	-1.02229	0.930954
236953_s_at	NHLRC3	-0.0372473	0.893476	0.930723
216918_s_at	DST /// LOC100652766	-1.77602	-0.845609	0.930408
213601_at	ARHGAP19 /// SLIT1	-1.0143	-0.0858478	0.928454
222159_at	-	-1.0143	-0.0858478	0.928454
1559403_at	LOC100288198	-2.45886	-1.53115	0.927708
237910_x_at	FAM92A1	-2.45886	-1.53115	0.927708
244056_at	SFTA2	-2.45886	-1.53115	0.927708
1556347_at	-	-1.24986	-0.323429	0.926433
228804_at	DGCR5 /// LOC100287576 /// LOC100506454	-1.24986	-0.323429	0.926433
215181_at	CDH22	-1.9031	-0.977047	0.926057
221447_s_at	GLT8D2	-1.9031	-0.977047	0.926057
1562511_at	LYST	-0.692761	0.233288	0.926049
1554978_at	ERICH1-AS1	-1.47292	-0.547261	0.925655
233206_at	SLC22A23	-1.47292	-0.547261	0.925655
235557_at	GPAT2	-1.47292	-0.547261	0.925655
219115_s_at	IL20RA	-2.78564	-1.86074	0.924896
238956_at	EFNA2	-2.78564	-1.86074	0.924896
1561044_at	-	-0.31544	0.609333	0.924772
37145_at	GNLY	-1.63425	-0.71004	0.924212
211258_s_at	TGFA	-1.15392	-0.22989	0.924031
218879_s_at	MTHFSD	-1.15392	-0.22989	0.924031
1559420_x_at	CACNB2	-2.98471	-2.06072	0.923988
238245_at	ENPP7	-0.969058	-0.0452362	0.923822
234157_at	-	-1.62415	-0.70075	0.923399
237965_at	-	-1.62415	-0.70075	0.923399
1562627_at	LOC100130078	-0.614458	0.308405	0.922863
237437_s_at	ADARB2	-1.72541	-0.803297	0.922116
243576_at	-	-1.72541	-0.803297	0.922116
231644_at	-	-0.502831	0.419073	0.921904
235512_at	CDKL1	-0.502831	0.419073	0.921904
242836_at	-	-0.733089	0.188541	0.92163
229990_at	TSC22D1-AS1	-1.85276	-0.932502	0.920253
239690_at	-	-1.85276	-0.932502	0.920253
243590_at	-	-1.85276	-0.932502	0.920253
230766_at	GART	-1.06022	-0.141799	0.918418
225054_x_at	LOC100499466	-2.70186	-1.78401	0.917854
233019_at	CNOT7	0.316394	1.23346	0.917063
239501_at	-	-2.54897	-1.63214	0.916836
204893_s_at	ZFYVE9	-0.774199	0.142363	0.916562
1557780_at	-	-2.24747	-1.33179	0.915678
1558342_x_at	DIXDC1	-2.24747	-1.33179	0.915678
1563868_a_at	FAM75E1	-1.57359	-0.661206	0.912388
204239_s_at	NNAT	-1.57359	-0.661206	0.912388
231322_at	-	-1.57359	-0.661206	0.912388
233004_x_at	-	-1.57359	-0.661206	0.912388
1562572_at	-	-1.4229	-0.51082	0.912082
215897_at	MED25	-1.4229	-0.51082	0.912082
244063_at	BTN2A1	-1.4229	-0.51082	0.912082
226814_at	ADAMTS9	-2.59318	-1.68276	0.91042
242269_at	FLJ42875	-2.59318	-1.68276	0.91042
216256_at	GRM8	-1.20163	-0.291612	0.910021
216845_x_at	MLL2	-0.539272	0.369819	0.909091
218552_at	ECHDC2	-0.31544	0.592256	0.907695
1564117_at	HMCN2 /// LOC100289200	-1.10677	-0.199947	0.906822
211298_s_at	ALB	-2.86704	-1.96123	0.905808
209446_s_at	-	0.397712	1.30333	0.905619
207861_at	CCL22	-0.467143	0.438313	0.905456
227142_at	PLEKHG5	-0.467143	0.438313	0.905456
1554491_a_at	SERPINC1	-2.63681	-1.7334	0.903411
1558501_at	DNM3	-2.63681	-1.7334	0.903411
233490_at	DCTN4	-2.63681	-1.7334	0.903411
239938_x_at	-	-2.63681	-1.7334	0.903411
1569714_at	ZFYVE20	-0.614458	0.287339	0.901797
234747_at	TRAPPC11	0.417345	1.31899	0.901641
1561037_a_at	-	-1.3238	-0.42292	0.900878
222091_at	HPCAL4	-1.3238	-0.42292	0.900878
232478_at	MIR181A2HG	-1.3238	-0.42292	0.900878
240873_x_at	DAB2	-1.3238	-0.42292	0.900878
1554677_s_at	CMTM4	-1.0143	-0.113558	0.900744
239467_at	-	-1.0143	-0.113558	0.900744
242923_at	ZNF678	-1.0143	-0.113558	0.900744
227795_at	NDUFV1	-1.52317	-0.622447	0.900719
233817_at	-	-1.52317	-0.622447	0.900719
236956_at	-	-1.52317	-0.622447	0.900719
243560_at	-	-1.52317	-0.622447	0.900719
1553810_a_at	KIAA1524	-0.733089	0.165637	0.898726
225102_at	MGLL	-1.37318	-0.475132	0.898046
234898_at	-	-1.37318	-0.475132	0.898046
240686_x_at	TFRC	-1.37318	-0.475132	0.898046
236950_s_at	LOC157381	-2.90685	-2.01112	0.89573
244311_at	-	-0.83762	0.0578245	0.895444
222397_at	EFTUD2	-1.24986	-0.355907	0.893955
243400_x_at	LTBR	-1.24986	-0.355907	0.893955
242480_at	-	-0.381076	0.512806	0.893882
211643_x_at	IGK@ /// IGKC	-1.15392	-0.260439	0.893482
216968_at	MASP2	-1.15392	-0.260439	0.893482
220472_at	ZCCHC4	-1.15392	-0.260439	0.893482
228048_at	ZNF503-AS2	-1.15392	-0.260439	0.893482
1559583_at	CD276	-2.15089	-1.25785	0.893043
1568717_a_at	FKBP15	-2.15089	-1.25785	0.893043
233078_at	API5	-2.15089	-1.25785	0.893043
239306_at	-	-2.15089	-1.25785	0.893043
215534_at	-	-2.19939	-1.30655	0.892846
226769_at	FIBIN	-2.19939	-1.30655	0.892846
228892_at	SH3RF2	-2.19939	-1.30655	0.892846
235147_at	-	-2.19939	-1.30655	0.892846
237801_at	-	-2.19939	-1.30655	0.892846
240546_at	LOC389043	-2.19939	-1.30655	0.892846
1554752_a_at	-	-1.67477	-0.782188	0.892585
208059_at	CCR8	-1.67477	-0.782188	0.892585
215552_s_at	ESR1	-1.67477	-0.782188	0.892585
232501_at	-	-1.67477	-0.782188	0.892585
233930_at	DMRT3	-1.67477	-0.782188	0.892585
215888_at	PDS5B	-0.502831	0.389723	0.892554
216763_at	-	-2.102	-1.20962	0.892373
237321_at	LOC100506457	-2.102	-1.20962	0.892373
215188_at	STK24	-2.70186	-1.81023	0.891627
218885_s_at	GALNT12	-2.70186	-1.81023	0.891627
220646_s_at	KLRF1	-2.70186	-1.81023	0.891627
237645_at	LOC100506577	-2.70186	-1.81023	0.891627
244597_at	-	-2.70186	-1.81023	0.891627
228320_x_at	CCDC64	-0.614458	0.27669	0.891147
207045_at	CCDC132	-2.05273	-1.16191	0.89082
214342_at	ATXN7L1	-2.05273	-1.16191	0.89082
241698_at	RFTN2	-2.05273	-1.16191	0.89082
244840_x_at	DOCK4	-2.05273	-1.16191	0.89082
217637_at	-	-1.06022	-0.170589	0.889628
1562891_at	-	-2.31965	-1.43089	0.888759
206388_at	PDE3A	-2.31965	-1.43089	0.888759
214307_at	HGD	-2.31965	-1.43089	0.888759
243532_at	LNPEP	-2.31965	-1.43089	0.888759
1569416_at	-	-1.47292	-0.584467	0.888449
229918_at	CCDC40	-1.47292	-0.584467	0.888449
1553192_at	ZNF441	-2.00313	-1.11476	0.888376
1558848_at	LOC100653281	-2.00313	-1.11476	0.888376
208599_at	HUWE1	-2.00313	-1.11476	0.888376
241361_at	-	-0.880694	0.0072066	0.8879
1561967_at	FLNB-AS1	-1.77602	-0.888683	0.887334
208537_at	S1PR2	-1.77602	-0.888683	0.887334
223881_at	ICA1L	-1.77602	-0.888683	0.887334
231711_at	ACPP	-1.77602	-0.888683	0.887334
235832_at	NKX6-2	-1.77602	-0.888683	0.887334
235960_at	FXR1	-1.77602	-0.888683	0.887334
242691_at	-	-0.467143	0.419073	0.886216
215673_at	TEF	-2.94607	-2.06072	0.885354
1557835_at	-	-1.95324	-1.06821	0.885039
1562691_at	-	-1.95324	-1.06821	0.885039
233566_at	-	-1.95324	-1.06821	0.885039
237294_at	RASSF4	-1.95324	-1.06821	0.885039
241286_at	LOC100506758	-1.95324	-1.06821	0.885039
241418_at	LOC344887	-1.95324	-1.06821	0.885039
242785_at	EML6	-1.95324	-1.06821	0.885039
1556739_at	GOLGA8IP	-1.3238	-0.440183	0.883616
1558569_at	LOC100131541	-1.3238	-0.440183	0.883616
201982_s_at	PAPPA	-1.3238	-0.440183	0.883616
204309_at	CYP11A1	-1.3238	-0.440183	0.883616
208469_s_at	EGFL8 /// PPT2 /// PPT2-EGFL8	-1.3238	-0.440183	0.883616
221104_s_at	NIPSNAP3B	-1.3238	-0.440183	0.883616
231819_at	LOC100505876	-1.3238	-0.440183	0.883616
1560909_x_at	-	-2.74405	-1.86074	0.883303
1570361_a_at	-	-2.74405	-1.86074	0.883303
230728_at	FKBP14	0.634198	1.51748	0.88328
243203_at	-	-0.969058	-0.0858478	0.88321
1566236_at	DGCR12	-1.62415	-0.741078	0.883071
1560499_at	C14orf64	-2.41298	-1.53115	0.881829
216110_x_at	-	-2.41298	-1.53115	0.881829
1560588_at	-	-0.774199	0.106735	0.880934
243020_at	-	-0.774199	0.106735	0.880934
244290_at	-	-0.774199	0.106735	0.880934
1558195_at	LINC00592	-1.9031	-1.02229	0.880813
204017_at	KDELR3	-1.9031	-1.02229	0.880813
205464_at	SCNN1B	-1.9031	-1.02229	0.880813
231268_at	LOC645895 /// MYBL1	-1.9031	-1.02229	0.880813
1562738_a_at	LOC100130855	-1.72541	-0.845609	0.879805
221320_at	BCL2L10	-0.924513	-0.0452362	0.879277
222304_x_at	LOC100509541 /// OR7E47P	-0.924513	-0.0452362	0.879277
239274_at	-	-1.20163	-0.323429	0.878205
208395_s_at	URB1	-1.10677	-0.22989	0.876879
206679_at	APBA1	-1.85276	-0.977047	0.875709
220365_at	ALLC	-1.85276	-0.977047	0.875709
235221_at	CBLN3	-1.85276	-0.977047	0.875709
240743_at	-	-1.85276	-0.977047	0.875709
214905_at	RASGRF1	-1.4229	-0.547261	0.875641
229702_at	CSNK1G3	-1.4229	-0.547261	0.875641
230092_at	UBXN10	-1.4229	-0.547261	0.875641
219871_at	FLJ13197	-2.98471	-2.10998	0.874723
213336_at	BAZ1B	0.397712	1.2715	0.87379
230822_at	TMEM61	-1.57359	-0.70075	0.872845
216859_x_at	-	-0.502831	0.369819	0.87265
216940_x_at	YBX1	-2.5042	-1.63214	0.872059
222564_at	POGK	-2.5042	-1.63214	0.872059
240007_at	-	-2.5042	-1.63214	0.872059
217397_at	YME1L1	-1.67477	-0.803297	0.871476
231102_at	CROT	-1.67477	-0.803297	0.871476
231144_at	SMARCD3	-1.67477	-0.803297	0.871476
241516_at	-	-1.67477	-0.803297	0.871476
1560199_x_at	-	0.0904751	0.96155	0.871075
201806_s_at	ATXN2L	-0.432194	0.438313	0.870507
1560069_at	PLEKHM3	-0.83762	0.0327361	0.870356
235798_at	TMEM170B	-0.83762	0.0327361	0.870356
218284_at	SMAD3	0.0658134	0.934705	0.868891
206190_at	GPR17	-2.19939	-1.33179	0.867606
215913_s_at	GULP1	-2.19939	-1.33179	0.867606
227830_at	GABRB3	-2.19939	-1.33179	0.867606
231256_at	LOC727944	-2.19939	-1.33179	0.867606
1553335_x_at	LOC285696	-2.24747	-1.38117	0.866298
1560435_at	-	-2.24747	-1.38117	0.866298
1570110_at	-	-2.24747	-1.38117	0.866298
210637_at	TACR1	-2.24747	-1.38117	0.866298
220899_at	-	-2.24747	-1.38117	0.866298
222696_at	AXIN2	-2.24747	-1.38117	0.866298
231585_at	VPS13A	-2.24747	-1.38117	0.866298
201976_s_at	MYO10	-2.54897	-1.68276	0.866212
1555586_at	FAM71B	-2.82664	-1.96123	0.865404
235332_at	FAM22A /// FAM22D	-0.221901	0.642891	0.864793
220777_at	KIF13A	-0.576478	0.287339	0.863817
232659_at	-	-0.576478	0.287339	0.863817
221346_at	OR10J1	-0.733089	0.130584	0.863673
238422_at	LBX2-AS1	-0.733089	0.130584	0.863673
241448_at	-	-0.1626	0.699804	0.862404
230126_s_at	KDM4B	-1.37318	-0.51082	0.862358
234441_at	-	-1.15392	-0.291612	0.862309
1562976_at	-	-1.52317	-0.661206	0.861959
232667_at	-	-1.52317	-0.661206	0.861959
234864_s_at	TRPM6	-1.52317	-0.661206	0.861959
208354_s_at	SLC12A3	-0.880694	-0.018779	0.861915
216601_at	AOC4	-0.880694	-0.018779	0.861915
215677_s_at	BRF1	-1.24986	-0.389065	0.860797
239347_at	-	-1.24986	-0.389065	0.860797
227201_at	LOC643837	-0.347918	0.512806	0.860724
1552775_at	GPRC6A	-1.06022	-0.199947	0.86027
243042_at	FAM73A	-1.06022	-0.199947	0.86027
244668_at	-	-1.06022	-0.199947	0.86027
1560523_at	-	-2.59318	-1.7334	0.85978
222946_s_at	C1orf135	0.915339	1.77374	0.858396
232126_at	COQ2	-0.969058	-0.113558	0.8555
219714_s_at	CACNA2D3	-2.63681	-1.78401	0.852807
219509_at	MYOZ1	-0.924513	-0.0721812	0.852332
205918_at	SLC4A3	-0.191958	0.659382	0.85134
221663_x_at	HRH3	-0.432194	0.419073	0.851267
1552726_at	ADAMTS17	-1.47292	-0.622447	0.850469
1562272_at	-	-1.47292	-0.622447	0.850469
202766_s_at	FBN1	-1.47292	-0.622447	0.850469
211221_at	TADA3	-1.47292	-0.622447	0.850469
221555_x_at	CDC14B	-1.47292	-0.622447	0.850469
1553719_s_at	ZNF548	-0.283623	0.566256	0.849879
228476_at	KIAA1407	-0.13381	0.71566	0.84947
1565597_at	-	-1.3238	-0.475132	0.848667
239659_at	-	-1.3238	-0.475132	0.848667
239990_at	-	-1.3238	-0.475132	0.848667
238955_at	RFTN2	-0.539272	0.308405	0.847678
204055_s_at	CTAGE5	0.241277	1.08876	0.847483
1558460_at	ABCC5	-1.10677	-0.260439	0.84633
232740_at	MCM3AP-AS1	-1.10677	-0.260439	0.84633
215349_at	BTBD18	-0.83762	0.0072066	0.844826
1555804_a_at	YSK4	-2.15089	-1.30655	0.844346
223750_s_at	TLR10	-2.15089	-1.30655	0.844346
236057_at	KCTD1	-2.15089	-1.30655	0.844346
226388_at	TCEA3	-2.102	-1.25785	0.844144
1557236_at	APOL6	-1.77602	-0.932502	0.843515
1557502_at	PCCB	-1.77602	-0.932502	0.843515
1568636_a_at	-	-1.77602	-0.932502	0.843515
202526_at	SMAD4	-1.77602	-0.932502	0.843515
220009_at	LONRF3	-1.77602	-0.932502	0.843515
220868_s_at	SLC7A10	-2.05273	-1.20962	0.843107
230791_at	-	-2.05273	-1.20962	0.843107
241174_at	AP4E1	-2.05273	-1.20962	0.843107
227055_at	METTL7B	-1.62415	-0.782188	0.841961
227059_at	GPC6	-1.62415	-0.782188	0.841961
231502_at	-	-1.62415	-0.782188	0.841961
236550_s_at	ZNF311	-1.62415	-0.782188	0.841961
231055_at	-	-0.653218	0.188541	0.841758
238155_at	-	-0.653218	0.188541	0.841758
216955_at	TAF1	-2.00313	-1.16191	0.841224
236083_at	BCL2L15	-2.00313	-1.16191	0.841224
1561469_at	-	-2.70186	-1.86074	0.841116
223722_at	DNAJC12	-2.70186	-1.86074	0.841116
241581_at	-	-2.70186	-1.86074	0.841116
234882_at	-	-0.733089	0.106735	0.839824
226213_at	ERBB3	-2.31965	-1.4809	0.838745
228858_at	-	-2.31965	-1.4809	0.838745
230939_at	-	-2.31965	-1.4809	0.838745
232161_x_at	PTPN4	-2.31965	-1.4809	0.838745
239407_at	GCFC1-AS1	-2.31965	-1.4809	0.838745
241654_at	-	-2.31965	-1.4809	0.838745
235693_at	-	1.49345	2.33198	0.83853
1570318_at	-	-1.95324	-1.11476	0.838487
216581_at	-	-1.95324	-1.11476	0.838487
217459_at	-	-1.95324	-1.11476	0.838487
225488_at	DERL1	-1.95324	-1.11476	0.838487
231232_at	LOC100506125	-1.95324	-1.11476	0.838487
223520_s_at	KIF13A	-1.4229	-0.584467	0.838435
237065_s_at	-	-1.4229	-0.584467	0.838435
237348_at	-	-1.4229	-0.584467	0.838435
241213_x_at	-	-1.4229	-0.584467	0.838435
1569315_s_at	LOC100272228	-1.72541	-0.888683	0.836731
210348_at	38231	-1.72541	-0.888683	0.836731
228154_at	C19orf44	-1.72541	-0.888683	0.836731
244155_x_at	TOR2A	-1.72541	-0.888683	0.836731
229248_at	UCHL5	0.19653	1.0329	0.836369
1557012_a_at	-	-2.94607	-2.10998	0.836089
1562455_at	-	-2.36657	-1.53115	0.835419
1563113_at	UBR4	-2.36657	-1.53115	0.835419
215574_at	-	-2.36657	-1.53115	0.835419
232757_at	-	-2.36657	-1.53115	0.835419
241857_at	-	-2.36657	-1.53115	0.835419
1554974_at	ACY3	-1.9031	-1.06821	0.834899
207383_s_at	RHBDL1	-1.9031	-1.06821	0.834899
211614_at	ERVH-6	-1.9031	-1.06821	0.834899
215590_x_at	ACVR2B-AS1	-1.9031	-1.06821	0.834899
221119_at	ARHGEF38	-1.9031	-1.06821	0.834899
221171_at	CCDC30	-1.9031	-1.06821	0.834899
233725_at	-	-1.9031	-1.06821	0.834899
1560897_a_at	KRTAP10-11	-0.191958	0.642891	0.834849
1555581_a_at	TP63	-3.04202	-2.20738	0.834641
1566645_at	-	-2.74405	-1.91109	0.832954
243884_at	TEX26	-2.74405	-1.91109	0.832954
204501_at	NOV	-1.57359	-0.741078	0.832516
210593_at	KIAA0913 /// SAT1	-1.57359	-0.741078	0.832516
222285_at	IGHD	-1.57359	-0.741078	0.832516
228262_at	MAP7D2	-1.57359	-0.741078	0.832516
216006_at	-	-0.774199	0.0578245	0.832023
1566079_at	RPS16P5	-0.502831	0.329168	0.831999
239630_at	-	0.040725	0.872411	0.831686
230034_x_at	MRPL41	-0.576478	0.255152	0.83163
1556826_s_at	C1orf187	-2.41298	-1.58158	0.831399
1557553_at	PPP1R12B	-2.41298	-1.58158	0.831399
207530_s_at	CDKN2B	-2.41298	-1.58158	0.831399
214032_at	ZAP70	-2.41298	-1.58158	0.831399
239415_at	MAP9	-2.41298	-1.58158	0.831399
1552555_at	PRSS36	-0.221901	0.609333	0.831234
211691_x_at	-	0.538833	1.36998	0.831143
215828_at	-	-1.15392	-0.323429	0.830493
239853_at	KLC3	-1.15392	-0.323429	0.830493
202490_at	IKBKAP	-1.85276	-1.02229	0.830464
214613_at	GPR3	-1.85276	-1.02229	0.830464
215637_at	CEP41	-1.85276	-1.02229	0.830464
244109_at	WDR38	-1.85276	-1.02229	0.830464
221015_s_at	CDADC1	-1.06022	-0.22989	0.830326
234647_at	KCNIP3	-1.06022	-0.22989	0.830326
205184_at	GNG4	-1.67477	-0.845609	0.829164
217605_at	USP27X	-1.67477	-0.845609	0.829164
237286_at	INTS9	-1.67477	-0.845609	0.829164
243461_at	-	-1.67477	-0.845609	0.829164
202843_at	DNAJB9	0.0151955	0.843838	0.828642
1566518_at	-	-0.31544	0.512806	0.828246
1557050_at	HOTAIRM1	-0.969058	-0.141799	0.827259
211189_x_at	CD84	-0.969058	-0.141799	0.827259
232594_at	HSBP1L1	-0.969058	-0.141799	0.827259
208219_at	ACVR1B	-1.24986	-0.42292	0.826941
229709_at	ATP1B3	-1.24986	-0.42292	0.826941
1556239_a_at	-	-2.45886	-1.63214	0.826725
1567256_at	OR1J2	-2.45886	-1.63214	0.826725
229868_s_at	LOC100653010	-2.45886	-1.63214	0.826725
236255_at	PLEKHG4B	-2.45886	-1.63214	0.826725
237988_at	EIF1B	-2.45886	-1.63214	0.826725
205762_s_at	DUS4L	-0.539272	0.287339	0.826612
1566955_at	-	-2.63681	-1.81023	0.82658
204736_s_at	CSPG4	-2.63681	-1.81023	0.82658
208295_x_at	CSHL1	-2.63681	-1.81023	0.82658
215322_at	LONRF1	-1.37318	-0.547261	0.825917
206390_x_at	PF4	-0.13381	0.691809	0.825619
221538_s_at	PLXNA1	0.397712	1.2224	0.824689
206535_at	SLC2A2	-3.15195	-2.32764	0.824312
227555_s_at	KHSRP	-0.692761	0.130584	0.823345
239730_at	DGCR14 /// TSSK2	-0.692761	0.130584	0.823345
238654_at	VSIG10L	-1.52317	-0.70075	0.822415
239097_at	FRRS1L	-1.52317	-0.70075	0.822415
240072_at	ASXL2	-0.1626	0.659382	0.821982
1563070_at	-	-2.5042	-1.68276	0.821435
201884_at	CEACAM5	-2.5042	-1.68276	0.821435
210398_x_at	FUT6	-2.5042	-1.68276	0.821435
217003_s_at	ADAM5P	-2.5042	-1.68276	0.821435
1570192_at	-	-1.62415	-0.803297	0.820852
1570200_at	HELB	-1.62415	-0.803297	0.820852
201283_s_at	TRAK1	-1.62415	-0.803297	0.820852
217659_at	-	-1.62415	-0.803297	0.820852
227938_s_at	DLL1	-1.62415	-0.803297	0.820852
215508_at	BUB1	-2.15089	-1.33179	0.819106
221130_s_at	-	-2.15089	-1.33179	0.819106
222293_at	CADM4	-2.15089	-1.33179	0.819106
222835_at	THSD4	-2.15089	-1.33179	0.819106
1562034_at	LINC00163	-0.83762	-0.018779	0.818841
232025_at	SYT7	-0.83762	-0.018779	0.818841
1553447_at	AGBL1	-2.19939	-1.38117	0.818227
1565073_at	-	-2.19939	-1.38117	0.818227
241484_x_at	-	0.337157	1.15422	0.817064
211842_s_at	SLC24A1	-2.24747	-1.43089	0.816574
219701_at	TMOD2	-2.24747	-1.43089	0.816574
220017_x_at	CYP2C9	-2.24747	-1.43089	0.816574
240562_at	GSK3B	-2.24747	-1.43089	0.816574
229203_at	B4GALNT3	-0.539272	0.27669	0.815962
238954_at	-	-0.539272	0.27669	0.815962
1565879_at	-	-0.733089	0.0824862	0.815575
1555116_s_at	SLC11A1	-2.54897	-1.7334	0.815572
205765_at	CYP3A5	-2.54897	-1.7334	0.815572
241962_at	-	-2.54897	-1.7334	0.815572
230780_at	LOC730091	-1.10677	-0.291612	0.815157
230976_at	AK8	-0.0372473	0.7774	0.814647
202744_at	SLC20A2	0.446302	1.26073	0.814432
212019_at	RSL1D1	-1.0143	-0.199947	0.814355
214320_x_at	CYP2A6	-1.0143	-0.199947	0.814355
216273_at	ZNF460	-1.0143	-0.199947	0.814355
227835_at	LOC389831	-1.0143	-0.199947	0.814355
241917_at	-	-1.0143	-0.199947	0.814355
209670_at	TRAC	-0.221901	0.592256	0.814157
230523_at	QSOX1	-1.3238	-0.51082	0.812979
238131_at	PHC2	-1.3238	-0.51082	0.812979
1553493_a_at	TDH	-1.20163	-0.389065	0.812569
207211_at	USP2	-1.20163	-0.389065	0.812569
206217_at	EDA	-1.47292	-0.661206	0.811709
223762_at	TMOD4 /// VPS72	-1.47292	-0.661206	0.811709
233650_at	CEP63	-1.47292	-0.661206	0.811709
1559820_at	-	-0.502831	0.308405	0.811236
231402_at	-	-0.502831	0.308405	0.811236
242563_at	-	0.19653	1.00736	0.810831
244312_at	-	-0.01079	0.799887	0.810677
1563467_at	-	-1.24986	-0.440183	0.809679
215799_at	-	-1.24986	-0.440183	0.809679
220548_at	PKDREJ	-1.24986	-0.440183	0.809679
242116_x_at	-	-1.24986	-0.440183	0.809679
242606_at	-	-1.24986	-0.440183	0.809679
1553387_at	ATM	-2.59318	-1.78401	0.809176
1570271_at	-	-2.59318	-1.78401	0.809176
213904_at	-	-2.59318	-1.78401	0.809176
221225_at	DCAKD	-2.59318	-1.78401	0.809176
226654_at	MUC12	-2.59318	-1.78401	0.809176
1564886_at	-	-0.880694	-0.0721812	0.808513
232372_at	-	-0.880694	-0.0721812	0.808513
210743_s_at	CDC14A	-0.774199	0.0327361	0.806935
244054_at	-	-0.774199	0.0327361	0.806935
233003_at	-	-0.01079	0.79243	0.80322
224268_x_at	ZAN	-0.614458	0.188541	0.802999
237236_x_at	LOC731789	-0.191958	0.609333	0.80129
241957_x_at	LIN7B	0.173626	0.974788	0.801162
1563521_at	MOB3B	-0.25245	0.548658	0.801109
205007_s_at	CIB2	-1.4229	-0.622447	0.800455
207082_at	CSF1	-1.4229	-0.622447	0.800455
209173_at	AGR2	-1.4229	-0.622447	0.800455
217133_x_at	CYP2B6	-1.4229	-0.622447	0.800455
226244_at	CLEC14A	-1.4229	-0.622447	0.800455
240872_at	-	-1.4229	-0.622447	0.800455
231039_at	NAA30	-0.381076	0.419073	0.800149
210965_x_at	CDK13	-1.06022	-0.260439	0.799777
231342_at	LOC646778	-1.06022	-0.260439	0.799777
234929_s_at	SPATA7	-1.06022	-0.260439	0.799777
239707_at	SLC5A10	-1.06022	-0.260439	0.799777
244358_at	-	0.0151955	0.814687	0.799491
1554743_x_at	PMS1	-1.77602	-0.977047	0.79897
206119_at	BHMT	-1.77602	-0.977047	0.79897
230394_at	TCP10L	-1.77602	-0.977047	0.79897
1569867_at	EME2	-0.969058	-0.170589	0.798469
226212_s_at	INSR	-0.969058	-0.170589	0.798469
237507_at	KRT73	-0.969058	-0.170589	0.798469
214133_at	MUC6	-1.15392	-0.355907	0.798015
241454_at	-	-1.15392	-0.355907	0.798015
202516_s_at	DLG1	-0.283623	0.512806	0.79643
1554259_at	GPSM1	-0.467143	0.329168	0.796311
53991_at	DENND2A	-2.20672	-1.41066	0.796066
1558621_at	CABLES1	-2.102	-1.30655	0.795447
1564784_at	-	-2.102	-1.30655	0.795447
231488_at	OTP	-2.102	-1.30655	0.795447
241074_at	-	-2.102	-1.30655	0.795447
1556125_at	-	-2.05273	-1.25785	0.794879
1562447_a_at	LOC100506599	-2.05273	-1.25785	0.794879
210353_s_at	SLC6A2	-2.05273	-1.25785	0.794879
210656_at	EED	-2.05273	-1.25785	0.794879
223720_at	SPINK7	-2.05273	-1.25785	0.794879
227823_at	RGAG4	-2.05273	-1.25785	0.794879
238853_at	RAB3IP	-2.05273	-1.25785	0.794879
239098_at	KCNRG	-0.880694	-0.0858478	0.794846
1557789_at	-	-2.00313	-1.20962	0.793511
220204_s_at	BMP8A	-2.00313	-1.20962	0.793511
232409_x_at	FBXL16	-2.00313	-1.20962	0.793511
239773_at	GTPBP10	-2.00313	-1.20962	0.793511
1557113_at	LOC283588	-1.72541	-0.932502	0.792911
204836_at	GLDC	-1.72541	-0.932502	0.792911
205325_at	PHYHIP	-1.72541	-0.932502	0.792911
213268_at	CAMTA1	-1.72541	-0.932502	0.792911
226725_at	-	-1.72541	-0.932502	0.792911
234919_s_at	SNTG1	-1.72541	-0.932502	0.792911
243132_at	APTX	-1.72541	-0.932502	0.792911
1569652_at	MLLT3	0.114724	0.90735	0.792626
1554095_at	RBM33	0.683676	1.47619	0.79251
244550_at	-	-0.31544	0.47604	0.79148
1556914_at	-	-1.57359	-0.782188	0.791407
215439_x_at	-	-1.57359	-0.782188	0.791407
215510_at	ETV2	-1.57359	-0.782188	0.791407
220684_at	TBX21	-1.57359	-0.782188	0.791407
221199_at	GFRA4	-1.57359	-0.782188	0.791407
237344_at	LOC100505474	-1.57359	-0.782188	0.791407
242850_at	-	-1.57359	-0.782188	0.791407
243943_x_at	C6orf52	-1.57359	-0.782188	0.791407
1561224_at	-	-1.95324	-1.16191	0.791335
1563513_at	SYTL4	-1.95324	-1.16191	0.791335
204966_at	BAI2	-1.95324	-1.16191	0.791335
213288_at	MBOAT2	-1.95324	-1.16191	0.791335
219941_at	TMEM19	-1.95324	-1.16191	0.791335
230794_at	PELI2	-1.95324	-1.16191	0.791335
232743_at	-	-1.95324	-1.16191	0.791335
1556815_at	-	-2.70186	-1.91109	0.790767
234651_at	-	-2.70186	-1.91109	0.790767
214681_at	GK	0.502529	1.2928	0.790269
213858_at	ZNF250	-0.1626	0.626209	0.78881
1555236_a_at	PGC	-1.37318	-0.584467	0.788711
1564240_at	LOC100130856	-1.37318	-0.584467	0.788711
1565692_at	-	-1.37318	-0.584467	0.788711
239821_at	FLJ30064	-1.37318	-0.584467	0.788711
1554290_at	HERC3	-2.31965	-1.53115	0.788496
221862_at	MIER2	-2.31965	-1.53115	0.788496
238028_at	C6orf132	-2.31965	-1.53115	0.788496
239995_at	-	-2.31965	-1.53115	0.788496
234174_at	-	-1.9031	-1.11476	0.788346
236529_at	SRCRB4D	-0.576478	0.211088	0.787566
233803_s_at	MYBBP1A	0.617321	1.40463	0.787304
1569297_at	LOC731779	-2.94607	-2.15888	0.78719
206278_at	PTAFR	2.1911	2.97823	0.787132
220339_s_at	TPSG1	-0.347918	0.438313	0.786231
232702_at	RABGAP1L	-0.347918	0.438313	0.786231
207720_at	LOR	-1.67477	-0.888683	0.78609
227526_at	CDON	-1.67477	-0.888683	0.78609
229836_s_at	NUDT4P1	-1.67477	-0.888683	0.78609
232564_at	SLC9A5	-1.67477	-0.888683	0.78609
1566734_at	LOC283454	-2.36657	-1.58158	0.784989
216491_x_at	IGHM	-2.36657	-1.58158	0.784989
234670_at	-	-2.36657	-1.58158	0.784989
236556_s_at	LONRF1	-2.36657	-1.58158	0.784989
1554405_a_at	LINC00161	-1.85276	-1.06821	0.78455
1554409_at	LOC653375 /// WBSCR16	-1.85276	-1.06821	0.78455
1565150_at	-	-1.85276	-1.06821	0.78455
221179_at	-	-1.85276	-1.06821	0.78455
1552450_a_at	DNAJC5G	-1.0143	-0.22989	0.784412
216535_at	CADM3	-1.0143	-0.22989	0.784412
216582_at	POM121L2	-1.0143	-0.22989	0.784412
217066_s_at	DMPK	-1.0143	-0.22989	0.784412
1560292_a_at	TMCO4	-0.653218	0.130584	0.783802
238708_at	LOC386758	-0.653218	0.130584	0.783802
220774_at	DYM	-1.10677	-0.323429	0.78334
233308_at	COPB1	-1.10677	-0.323429	0.78334
218952_at	PCSK1N	-0.25245	0.530844	0.783294
230787_at	LOC100505481	-0.25245	0.530844	0.783294
1554795_a_at	FBLIM1	-2.59318	-1.81023	0.782949
236534_at	BNIPL	-2.74405	-1.96123	0.782813
237354_at	PDXDC1	-2.74405	-1.96123	0.782813
236506_at	-	-0.924513	-0.141799	0.782715
239663_x_at	LARP1	-0.924513	-0.141799	0.782715
230933_at	DSTN	-1.52317	-0.741078	0.782087
237611_at	-	-1.52317	-0.741078	0.782087
243608_at	COG2	-1.52317	-0.741078	0.782087
224485_s_at	SLC30A2	-0.774199	0.0072066	0.781405
241785_at	-	-0.774199	0.0072066	0.781405
1569736_at	-	-2.41298	-1.63214	0.780845
210549_s_at	CCL23	-2.41298	-1.63214	0.780845
226292_at	CAPN5	-0.502831	0.27669	0.779521
220802_at	KCNH4	-1.20163	-0.42292	0.778713
232389_at	WIPF3	-1.20163	-0.42292	0.778713
1558412_at	LOC113230	-1.62415	-0.845609	0.77854
1560633_a_at	C21orf91-OT1	-1.62415	-0.845609	0.77854
1562745_at	-	-1.62415	-0.845609	0.77854
1563019_at	-	-1.62415	-0.845609	0.77854
1563143_at	LOC100507065	-1.62415	-0.845609	0.77854
1566720_at	RPS10P7	-1.62415	-0.845609	0.77854
1569189_at	TTC9C	-1.62415	-0.845609	0.77854
233286_at	-	-1.62415	-0.845609	0.77854
242071_x_at	ITGA8	-1.62415	-0.845609	0.77854
221245_s_at	FZD5	0.739333	1.51748	0.778145
242072_at	-	-2.98471	-2.20738	0.777324
209851_at	ZC3H13	-1.3238	-0.547261	0.776537
236352_at	VGLL2	-1.3238	-0.547261	0.776537
240473_at	-	-1.3238	-0.547261	0.776537
241185_at	SAE1	-1.3238	-0.547261	0.776537
241421_at	-	-1.3238	-0.547261	0.776537
242384_at	-	-1.3238	-0.547261	0.776537
244883_at	-	-2.45886	-1.68276	0.776101
1555373_at	-	-2.63681	-1.86074	0.776069
1568924_a_at	IQUB	-2.63681	-1.86074	0.776069
1569944_at	-	-2.63681	-1.86074	0.776069
207362_at	SLC30A4	-2.63681	-1.86074	0.776069
235538_at	-	-2.63681	-1.86074	0.776069
206463_s_at	DHRS2	-0.692761	0.0824862	0.775247
1569167_at	-	-1.24986	-0.475132	0.77473
227885_at	LOC400236	-1.24986	-0.475132	0.77473
228737_at	TOX2	-2.78564	-2.01112	0.774517
241304_at	PIK3C3	-2.78564	-2.01112	0.774517
230415_at	-	-0.01079	0.762211	0.773001
239551_at	-	-0.539272	0.233288	0.77256
233057_at	HSPB8	-1.47292	-0.70075	0.772166
236866_at	GALNS	-1.47292	-0.70075	0.772166
239167_at	-	-1.47292	-0.70075	0.772166
239758_at	-	-1.47292	-0.70075	0.772166
208368_s_at	BRCA2	-0.381076	0.389723	0.770798
206414_s_at	ASAP2	-2.5042	-1.7334	0.770795
216770_at	-	-2.5042	-1.7334	0.770795
243209_at	KCNQ4	-2.5042	-1.7334	0.770795
227591_at	LOC100505696	-0.221901	0.548658	0.77056
1553586_at	FBXL19-AS1	-1.57359	-0.803297	0.770298
1556835_s_at	LOC100652770	-1.57359	-0.803297	0.770298
202999_s_at	LOXL2	-1.57359	-0.803297	0.770298
204657_s_at	SHB	-1.57359	-0.803297	0.770298
205006_s_at	NMT2	-1.57359	-0.803297	0.770298
220428_at	CD207	-1.57359	-0.803297	0.770298
231416_at	DHDH	-1.57359	-0.803297	0.770298
234814_at	-	-1.57359	-0.803297	0.770298
239473_x_at	MAP6D1	-1.57359	-0.803297	0.770298
1557422_at	-	-2.102	-1.33179	0.770207
1561258_at	TMEM151B	-2.102	-1.33179	0.770207
1561905_at	-	-2.102	-1.33179	0.770207
214262_at	TRIP6	-2.102	-1.33179	0.770207
217350_at	KRT19P2 /// MIR492	-2.102	-1.33179	0.770207
243230_at	-	-2.102	-1.33179	0.770207
214562_at	HIST1H4A /// HIST1H4B /// HIST1H4C /// HIST1H4D /// HIST1H4E /// HIST1H4F /// HIST1H4H /// HIST1H4I /// HIST1H4J /// HIST1H4K /// HIST1H4L /// HIST2H4A /// HIST2H4B /// HIST4H4	-2.15089	-1.38117	0.769727
215636_at	UBR4	-2.15089	-1.38117	0.769727
1560059_at	VPS37C	-0.969058	-0.199947	0.769111
240381_at	ZBED5	-0.969058	-0.199947	0.769111
1557850_at	INHBA-AS1	-1.06022	-0.291612	0.768604
231760_at	LINC00029	-1.06022	-0.291612	0.768604
1566948_at	-	-2.19939	-1.43089	0.768503
206161_s_at	SYT5	-2.19939	-1.43089	0.768503
215072_x_at	C10orf137	-2.19939	-1.43089	0.768503
215414_at	FARS2	-2.19939	-1.43089	0.768503
231369_at	ZNF333	-2.19939	-1.43089	0.768503
236073_at	EPHA10	-0.880694	-0.113558	0.767136
213210_at	TAF6L	-0.347918	0.419073	0.76699
1564451_at	-	-2.24747	-1.4809	0.76656
208053_at	GUCY2F	-2.24747	-1.4809	0.76656
208509_s_at	OR7A17	-2.24747	-1.4809	0.76656
215959_at	-	-2.24747	-1.4809	0.76656
227996_at	FARP1	-2.24747	-1.4809	0.76656
232722_at	RNASET2	-2.24747	-1.4809	0.76656
235676_at	-	-2.24747	-1.4809	0.76656
235950_at	ZNF688	-2.24747	-1.4809	0.76656
239230_at	HES5	-2.24747	-1.4809	0.76656
243191_at	-	-2.24747	-1.4809	0.76656
1556505_at	LINC00605	-0.733089	0.0327361	0.765825
215949_x_at	IGHM /// LOC100653245	-0.733089	0.0327361	0.765825
216784_at	-	-0.733089	0.0327361	0.765825
243470_at	-	-0.733089	0.0327361	0.765825
232029_at	-	-0.576478	0.188541	0.765019
1570299_at	-	-2.54897	-1.78401	0.764968
229598_at	COBLL1	-2.54897	-1.78401	0.764968
228722_at	PRMT2	0.446302	1.21126	0.764957
206940_s_at	POU4F1	-1.15392	-0.389065	0.764857
232162_at	ZNF696	-1.15392	-0.389065	0.764857
235752_at	-	-1.15392	-0.389065	0.764857
236997_at	LOC100505554	-1.15392	-0.389065	0.764857
237371_at	-	-1.15392	-0.389065	0.764857
232072_at	-	0.337157	1.10088	0.763728
1556209_at	CLEC2B	0.837325	1.60095	0.763628
233015_at	MBNL1	-1.4229	-0.661206	0.761695
243061_at	C14orf23	-1.20163	-0.440183	0.76145
243553_x_at	TRAF3IP2-AS1	-1.20163	-0.440183	0.76145
228252_at	PIF1	-0.432194	0.329168	0.761362
236829_at	-	-0.432194	0.329168	0.761362
1560297_at	-	0.417345	1.17731	0.759963
203059_s_at	PAPSS2	-0.653218	0.106735	0.759953
239633_at	-	-0.653218	0.106735	0.759953
222116_s_at	TBC1D16	-0.502831	0.255152	0.757983
238887_at	LOC100630918	-0.614458	0.142363	0.756821
239316_at	METTL12	-0.614458	0.142363	0.756821
212637_s_at	WWP1	1.21925	1.97489	0.755643
237497_at	-	-0.774199	-0.018779	0.75542
205874_at	ITPKA	-0.924513	-0.170589	0.753924
229458_s_at	GALK1	-1.0143	-0.260439	0.753863
243210_at	-	-1.0143	-0.260439	0.753863
1553051_s_at	ODF3	-1.77602	-1.02229	0.753726
1561313_at	-	-1.77602	-1.02229	0.753726
1569352_at	FNIP2	-1.77602	-1.02229	0.753726
205821_at	KLRC4-KLRK1 /// KLRK1	-1.77602	-1.02229	0.753726
217567_at	TGM4	-1.77602	-1.02229	0.753726
227661_at	-	-1.77602	-1.02229	0.753726
228939_at	OAF	-1.77602	-1.02229	0.753726
236520_at	LOC100507495	-1.77602	-1.02229	0.753726
214091_s_at	GPX3	0.241277	0.99442	0.753143
231823_s_at	SH3PXD2B	-0.83762	-0.0858478	0.751772
234435_at	-	-0.83762	-0.0858478	0.751772
1553349_at	ARID2	0.19653	0.94819	0.75166
230886_at	-	0.337157	1.08876	0.751603
1560506_at	-	-3.07923	-2.32764	0.751593
221525_at	ZMIZ2	-0.381076	0.369819	0.750895
222022_at	DTX3	-1.10677	-0.355907	0.750862
234449_at	-	-1.10677	-0.355907	0.750862
205722_s_at	GFRA2	-1.37318	-0.622447	0.750731
210765_at	CSE1L	-0.105569	0.642891	0.74846
1556062_at	RPP30	-1.72541	-0.977047	0.748367
1557049_at	BTBD19	-1.72541	-0.977047	0.748367
202134_s_at	WWTR1	-1.72541	-0.977047	0.748367
220628_s_at	SDK2	-1.72541	-0.977047	0.748367
223837_at	GULP1	-1.72541	-0.977047	0.748367
235486_at	C11orf41	-1.72541	-0.977047	0.748367
235999_at	-	-1.72541	-0.977047	0.748367
238998_x_at	OTUD1	-1.72541	-0.977047	0.748367
244089_at	-	-1.72541	-0.977047	0.748367
208104_s_at	TSC22D4	0.377808	1.12483	0.747026
205456_at	CD3E	-0.25245	0.49454	0.746991
1562056_at	-	-2.05273	-1.30655	0.746182
209840_s_at	LRRN3	-2.05273	-1.30655	0.746182
216729_at	-	-2.05273	-1.30655	0.746182
221383_at	NMUR1	-2.05273	-1.30655	0.746182
227519_at	PLAC4	-2.05273	-1.30655	0.746182
229223_at	-	-2.05273	-1.30655	0.746182
243688_at	MGC45800	-2.05273	-1.30655	0.746182
1564701_at	-	-2.00313	-1.25785	0.745283
205268_s_at	ADD2	-2.00313	-1.25785	0.745283
208565_at	MC5R	-2.00313	-1.25785	0.745283
220389_at	CCDC81	-2.00313	-1.25785	0.745283
229689_s_at	DLG5	-2.00313	-1.25785	0.745283
233241_at	PLK1S1	-2.00313	-1.25785	0.745283
244294_at	GTF2H5	-2.00313	-1.25785	0.745283
221748_s_at	TNS1	-0.614458	0.130584	0.745042
1554578_at	ZNF70	-0.467143	0.27669	0.743832
222094_at	SLX1A /// SLX1A-SULT1A3 /// SLX1B /// SULT1A3 /// SULT1A4	-0.467143	0.27669	0.743832
1556740_at	EGFLAM-AS2	-1.95324	-1.20962	0.743622
1557219_at	LOC100506827	-1.95324	-1.20962	0.743622
1570295_at	-	-1.95324	-1.20962	0.743622
210420_at	SLC24A1	-1.95324	-1.20962	0.743622
236998_at	CCDC56	-1.95324	-1.20962	0.743622
1558965_at	PHF21A	-1.67477	-0.932502	0.742271
210343_s_at	SLC22A6	-1.67477	-0.932502	0.742271
213722_at	SOX2	-1.67477	-0.932502	0.742271
217174_s_at	APC2	-1.67477	-0.932502	0.742271
229529_at	TCF21	-1.67477	-0.932502	0.742271
239940_at	-	-1.67477	-0.932502	0.742271
240510_at	NBN	-1.67477	-0.932502	0.742271
1557595_at	GINS2	-0.576478	0.165637	0.742115
215842_s_at	ATP11A	-0.576478	0.165637	0.742115
221961_at	CLCN7	-0.576478	0.165637	0.742115
231034_s_at	-	-0.576478	0.165637	0.742115
230406_at	-	-1.9031	-1.16191	0.741194
241116_at	-	-1.9031	-1.16191	0.741194
1553789_a_at	C21orf58	-1.52317	-0.782188	0.740978
1568977_at	RNASET2	-1.52317	-0.782188	0.740978
222847_s_at	EGLN3	-1.52317	-0.782188	0.740978
231961_at	RBPMS	-1.52317	-0.782188	0.740978
233679_at	LOC100506472	-1.52317	-0.782188	0.740978
236228_at	LOC100130744	-1.52317	-0.782188	0.740978
236344_at	PDE1C	-1.52317	-0.782188	0.740978
236726_at	RGS6	-1.52317	-0.782188	0.740978
236939_at	PTPLAD2	-1.52317	-0.782188	0.740978
237393_at	TPBGL	-1.52317	-0.782188	0.740978
1566243_at	-	-2.70186	-1.96123	0.740626
207837_at	RBPMS	-2.70186	-1.96123	0.740626
219955_at	L1TD1	-2.70186	-1.96123	0.740626
206578_at	NKX2-5	-0.733089	0.0072066	0.740296
211823_s_at	PXN	-0.733089	0.0072066	0.740296
216365_x_at	IGLC1 /// IGLJ3	-0.733089	0.0072066	0.740296
206517_at	CDH16	-1.3238	-0.584467	0.739332
211837_s_at	PTCRA	-1.3238	-0.584467	0.739332
235561_at	TXNL1	-1.3238	-0.584467	0.739332
241117_at	LOXHD1	-1.3238	-0.584467	0.739332
1569536_at	FLVCR2	-0.969058	-0.22989	0.739168
226549_at	SBK1	-1.24986	-0.51082	0.739042
230242_at	NFASC	-1.24986	-0.51082	0.739042
238107_at	-	-1.24986	-0.51082	0.739042
242823_at	ADAMTS18	-1.24986	-0.51082	0.739042
243626_at	-	-1.24986	-0.51082	0.739042
1555898_at	ANKRD36C	-0.880694	-0.141799	0.738895
205705_at	ANKRD26	-0.880694	-0.141799	0.738895
206317_s_at	ABCB8	-0.880694	-0.141799	0.738895
221802_s_at	KIAA1598	-0.880694	-0.141799	0.738895
232002_at	-	-0.880694	-0.141799	0.738895
233433_at	-	-0.880694	-0.141799	0.738895
217300_at	-	0.0904751	0.829336	0.738861
1569064_at	C15orf62	-2.54897	-1.81023	0.738741
210834_s_at	PTGER3	-2.54897	-1.81023	0.738741
233191_at	RUFY2	0.484029	1.2224	0.738372
1566959_at	-	-2.31965	-1.58158	0.738066
216078_at	-	-2.31965	-1.58158	0.738066
231589_at	-	-2.31965	-1.58158	0.738066
243422_at	-	-2.31965	-1.58158	0.738066
244605_at	-	-2.31965	-1.58158	0.738066
1552902_a_at	FOXP2	-1.85276	-1.11476	0.737998
231224_x_at	PRKAG2	-1.85276	-1.11476	0.737998
240703_s_at	HERC1	-1.85276	-1.11476	0.737998
242719_at	-	-1.85276	-1.11476	0.737998
216702_x_at	-	-0.347918	0.389723	0.73764
242561_at	IPO9	-0.347918	0.389723	0.73764
215867_x_at	CA12	-1.06022	-0.323429	0.736788
228683_s_at	KCTD15	-1.06022	-0.323429	0.736788
230437_s_at	PRKCB	-1.06022	-0.323429	0.736788
236087_at	ABLIM2	-1.06022	-0.323429	0.736788
225026_at	CHD6	0.502529	1.23895	0.736425
234140_s_at	STIM2	0.502529	1.23895	0.736425
1562474_at	-	0.150352	0.886488	0.736136
205574_x_at	BMP1	-0.502831	0.233288	0.736119
226424_at	CAPS	-0.502831	0.233288	0.736119
234677_at	-	-0.502831	0.233288	0.736119
234481_at	-	-0.653218	0.0824862	0.735704
201654_s_at	HSPG2	-1.62415	-0.888683	0.735466
206980_s_at	FLT3LG	-1.62415	-0.888683	0.735466
214608_s_at	EYA1	-1.62415	-0.888683	0.735466
240697_at	-	-1.62415	-0.888683	0.735466
212889_x_at	GADD45GIP1	-0.221901	0.512806	0.734708
221062_at	HS3ST3B1	-2.36657	-1.63214	0.734435
242591_at	DNAH1	-2.36657	-1.63214	0.734435
1557044_at	LOC100506930	-2.74405	-2.01112	0.732924
223794_at	ARMC4	-2.74405	-2.01112	0.732924
1557874_at	GRID1-AS1	-2.59318	-1.86074	0.732438
237982_at	-	-2.59318	-1.86074	0.732438
239118_at	KCNA2	-2.59318	-1.86074	0.732438
239336_at	THBS1	-2.59318	-1.86074	0.732438
1553775_at	FLJ31715	-1.47292	-0.741078	0.731838
1556327_a_at	-	-1.47292	-0.741078	0.731838
228165_at	C12orf53	-1.47292	-0.741078	0.731838
223535_at	NUDT12	0.263141	0.99442	0.731279
234394_at	ZNF124	0.263141	0.99442	0.731279
1564399_a_at	ARMCX4	-1.15392	-0.42292	0.731001
213658_at	-	-1.15392	-0.42292	0.731001
1555972_s_at	FBXO28	-0.381076	0.349637	0.730712
235773_at	ZIK1	-0.381076	0.349637	0.730712
215162_at	RALGAPA1	-2.41298	-1.68276	0.730221
231318_at	DNM1P46	-2.41298	-1.68276	0.730221
242096_at	-	-2.41298	-1.68276	0.730221
239654_at	CHD9	-0.0372473	0.691809	0.729057
236165_at	MSL3	-0.774199	-0.0452362	0.728963
214582_at	PDE3B	1.43205	2.16012	0.728072
1556761_at	-	-1.57359	-0.845609	0.727986
210461_s_at	ABLIM1	-1.57359	-0.845609	0.727986
210888_s_at	ITIH1	-1.57359	-0.845609	0.727986
235329_at	NOXO1	-1.57359	-0.845609	0.727986
236394_at	A2MP1	-1.57359	-0.845609	0.727986
237186_at	KCNJ5	-1.57359	-0.845609	0.727986
239797_at	-	-1.57359	-0.845609	0.727986
240870_at	-	-1.57359	-0.845609	0.727986
206743_s_at	ASGR1	-0.539272	0.188541	0.727813
234496_x_at	NYX	-0.539272	0.188541	0.727813
214818_at	CCDC57	-1.20163	-0.475132	0.726502
220594_at	OGT	-1.20163	-0.475132	0.726502
224489_at	KANSL1	-0.13381	0.592256	0.726066
225389_at	BTBD6	-0.13381	0.592256	0.726066
1556459_at	ARHGAP22-IT1	-2.63681	-1.91109	0.72572
230193_at	WDR66	-2.63681	-1.91109	0.72572
1552862_at	RUSC1-AS1	-0.692761	0.0327361	0.725497
201442_s_at	ATP6AP2	-0.692761	0.0327361	0.725497
1555904_at	-	-2.45886	-1.7334	0.72546
1558470_at	VWA3B	-2.45886	-1.7334	0.72546
1568999_at	PSG4	-2.45886	-1.7334	0.72546
236333_at	-	-2.45886	-1.7334	0.72546
1555897_at	-	-0.31544	0.409356	0.724795
1566039_a_at	-	-0.924513	-0.199947	0.724567
218484_at	NDUFA4L2	-0.924513	-0.199947	0.724567
219425_at	SULT4A1	-0.924513	-0.199947	0.724567
235181_at	TYW5	0.7702	1.49468	0.724484
1559117_at	-	0.699798	1.42406	0.724259
243629_x_at	MFI2-AS1	-0.83762	-0.113558	0.724062
215587_x_at	-	0.995894	1.71972	0.723826
205942_s_at	ACSM3	-1.0143	-0.291612	0.72269
232861_at	PDP2	-1.0143	-0.291612	0.72269
1556543_at	-	0.284678	1.00736	0.722682
1562643_at	-	-1.4229	-0.70075	0.722152
1569806_at	-	-1.4229	-0.70075	0.722152
1570371_a_at	EPT1	-1.4229	-0.70075	0.722152
204230_s_at	SLC17A7	0.150352	0.872411	0.722059
214443_at	PVR	0.822676	1.54436	0.721688
230590_at	-	-0.614458	0.106735	0.721193
1562239_at	SGSM1	-2.05273	-1.33179	0.720942
213241_at	PLXNC1	-2.05273	-1.33179	0.720942
215435_at	-	-2.05273	-1.33179	0.720942
216160_at	-	-2.05273	-1.33179	0.720942
234646_at	-	-2.05273	-1.33179	0.720942
237533_at	-	-2.05273	-1.33179	0.720942
240891_at	FSTL1	-2.05273	-1.33179	0.720942
1560589_a_at	-	-2.102	-1.38117	0.720828
1563226_at	SLC38A10	-2.102	-1.38117	0.720828
206533_at	CHRNA5	-2.102	-1.38117	0.720828
217082_at	-	-2.102	-1.38117	0.720828
221132_at	CLDN18	-2.102	-1.38117	0.720828
236910_at	MRPL39	-2.102	-1.38117	0.720828
241007_at	-	-2.102	-1.38117	0.720828
226643_s_at	NUDCD2	1.14465	1.86543	0.720782
219870_at	ATF7IP2	1.24145	1.96165	0.720207
1561144_at	-	-2.5042	-1.78401	0.720191
1561677_at	MACROD2	-2.5042	-1.78401	0.720191
223860_at	-	-2.5042	-1.78401	0.720191
228872_at	FAM108B1	-2.5042	-1.78401	0.720191
244837_at	-	-2.5042	-1.78401	0.720191
1564008_at	COL27A1	-2.15089	-1.43089	0.720003
216286_at	-	-2.15089	-1.43089	0.720003
219845_at	BARX1	-2.15089	-1.43089	0.720003
231095_at	LOC100507049	-2.15089	-1.43089	0.720003
233069_at	PPP4R1L	-2.15089	-1.43089	0.720003
234404_at	CAND2	-2.15089	-1.43089	0.720003
237942_at	SNRK-AS1	-2.15089	-1.43089	0.720003
239559_at	-	-2.15089	-1.43089	0.720003
215426_at	ZCCHC14	-1.52317	-0.803297	0.719868
228808_s_at	LOXL2	-1.52317	-0.803297	0.719868
232846_s_at	CDH23 /// LOC100653137	-1.52317	-0.803297	0.719868
238360_s_at	LOC100505576	-1.52317	-0.803297	0.719868
222118_at	CENPN	-0.432194	0.287339	0.719533
235107_at	-	1.1209	1.84034	0.719441
203717_at	DPP4	0.417345	1.13666	0.719316
220458_at	-	-0.576478	0.142363	0.718842
1554044_a_at	MRAP	-2.19939	-1.4809	0.718489
1557610_at	LOC100507034	-2.19939	-1.4809	0.718489
1566664_at	CCDC168	-2.19939	-1.4809	0.718489
212654_at	TPM2	-2.19939	-1.4809	0.718489
214378_at	TFPI	-2.19939	-1.4809	0.718489
216193_at	-	-2.19939	-1.4809	0.718489
217332_at	CTAGE11P	-2.19939	-1.4809	0.718489
232401_at	KCNS2	-2.19939	-1.4809	0.718489
242686_at	STARD13	-2.19939	-1.4809	0.718489
244093_at	-	-2.19939	-1.4809	0.718489
222309_at	LOC100506935	0.785389	1.50384	0.718456
242865_at	-	1.27949	1.99777	0.718276
203747_at	AQP3	1.36791	2.08581	0.717898
206951_at	HIST1H4A /// HIST1H4B /// HIST1H4C /// HIST1H4D /// HIST1H4E /// HIST1H4F /// HIST1H4H /// HIST1H4I /// HIST1H4J /// HIST1H4K /// HIST1H4L /// HIST2H4A /// HIST2H4B /// HIST4H4	-1.10677	-0.389065	0.717704
219746_at	DPF3	-1.10677	-0.389065	0.717704
233689_at	-	-1.10677	-0.389065	0.717704
219211_at	USP18	-0.13381	0.583641	0.717451
229855_at	RNF34	0.316394	1.0329	0.716505
1555305_at	FOXJ2	-2.24747	-1.53115	0.716311
1555666_at	PTPRS	-2.24747	-1.53115	0.716311
1566582_x_at	-	-2.24747	-1.53115	0.716311
210472_at	MT1G	-2.24747	-1.53115	0.716311
232744_x_at	-	-2.24747	-1.53115	0.716311
232851_at	FBXO3	-2.24747	-1.53115	0.716311
234564_at	-	-2.24747	-1.53115	0.716311
242325_at	YWHAH	-2.24747	-1.53115	0.716311
224772_at	NAV1	0.397712	1.11291	0.715197
1565689_at	-	-0.105569	0.609333	0.714901
232646_at	TTC17	-0.105569	0.609333	0.714901
227076_at	NCAPH2	0.114724	0.829336	0.714612
232184_at	ALS2	0.114724	0.829336	0.714612
1559884_at	CDKN2B-AS1	-3.04202	-2.32764	0.714384
1563649_at	-	-3.04202	-2.32764	0.714384
239020_at	FUT10	-0.733089	-0.018779	0.71431
242479_s_at	MCM4	-0.733089	-0.018779	0.71431
207203_s_at	NR1I2	-1.15392	-0.440183	0.713738
215365_at	CACNB2	-1.15392	-0.440183	0.713738
230213_at	C19orf43	-1.15392	-0.440183	0.713738
232513_x_at	FAM209B	-1.15392	-0.440183	0.713738
236708_at	-	-1.15392	-0.440183	0.713738
243646_at	-	-1.15392	-0.440183	0.713738
1554076_s_at	TMEM136	-1.37318	-0.661206	0.711972
204454_at	LDOC1	-1.37318	-0.661206	0.711972
205387_s_at	CGB /// CGB5 /// CGB7 /// CGB8	-1.37318	-0.661206	0.711972
205555_s_at	MSX2	-1.37318	-0.661206	0.711972
207532_at	CRYGD	-1.37318	-0.661206	0.711972
222764_at	ASRGL1	-1.37318	-0.661206	0.711972
231892_at	C9orf100	-1.37318	-0.661206	0.711972
236427_at	-	-1.37318	-0.661206	0.711972
238326_at	ODF3B	-1.37318	-0.661206	0.711972
240260_at	-	-1.37318	-0.661206	0.711972
244517_x_at	-	-1.37318	-0.661206	0.711972
32094_at	CHST3	-0.967665	-0.25662	0.711045
1564573_at	IFITM10	-0.653218	0.0578245	0.711042
1569074_at	SRRM3	-0.653218	0.0578245	0.711042
202835_at	TXNL4A	-0.653218	0.0578245	0.711042
205901_at	PNOC	-0.653218	0.0578245	0.711042
222913_at	KLF3	-0.653218	0.0578245	0.711042
1566839_at	LOC283674	-0.880694	-0.170589	0.710105
206115_at	EGR3	-0.880694	-0.170589	0.710105
232253_at	C5orf56	-0.880694	-0.170589	0.710105
202016_at	MEST	0.0904751	0.799887	0.709412
1565672_at	-	-0.432194	0.27669	0.708884
223846_at	AZI2	0.502529	1.21126	0.70873
207675_x_at	ARTN	-0.969058	-0.260439	0.708619
214627_at	EPX	-0.969058	-0.260439	0.708619
227775_at	CELF6	-0.969058	-0.260439	0.708619
242413_at	-	-0.969058	-0.260439	0.708619
1562637_at	SAMD12	-2.86704	-2.15888	0.708159
1566271_x_at	RALGAPA1	-2.86704	-2.15888	0.708159
219440_at	RAI2	-2.86704	-2.15888	0.708159
227850_x_at	CDC42EP5	-2.86704	-2.15888	0.708159
240966_at	SH3TC2	-2.86704	-2.15888	0.708159
1557162_at	C16orf92	-1.77602	-1.06821	0.707811
211778_s_at	OVOL2	-1.77602	-1.06821	0.707811
215638_at	ERBB3	-1.77602	-1.06821	0.707811
236060_at	-	-1.77602	-1.06821	0.707811
238933_at	IRS1	-1.77602	-1.06821	0.707811
243557_at	-	-1.77602	-1.06821	0.707811
240229_at	-	-0.576478	0.130584	0.707062
202933_s_at	YES1	3.23606	3.94249	0.706431
220297_at	BTBD7	-0.539272	0.165637	0.704909
204916_at	RAMP1	0.377808	1.08266	0.704851
1554884_at	LOC100653079 /// PRIM2	-3.07923	-2.37456	0.704671
222287_at	TRDN	-3.07923	-2.37456	0.704671
243541_at	IL31RA	-2.98471	-2.28022	0.704483
1558512_at	-	-1.06022	-0.355907	0.70431
214701_s_at	FN1	-1.06022	-0.355907	0.70431
221557_s_at	LEF1	-1.06022	-0.355907	0.70431
232763_at	TLN1	-1.06022	-0.355907	0.70431
1560295_at	CYP19A1	-1.72541	-1.02229	0.703122
216130_at	-	-1.72541	-1.02229	0.703122
217179_x_at	-	-1.72541	-1.02229	0.703122
225465_at	MAGI1	-1.72541	-1.02229	0.703122
231994_at	CHDH	-1.72541	-1.02229	0.703122
236831_at	CCDC50	-1.72541	-1.02229	0.703122
241570_at	-	-1.72541	-1.02229	0.703122
242192_at	-	-1.72541	-1.02229	0.703122
1561004_at	-	-1.24986	-0.547261	0.7026
1561487_at	-	-1.24986	-0.547261	0.7026
216024_at	DNM2	-1.24986	-0.547261	0.7026
233891_at	MUC3	-1.24986	-0.547261	0.7026
236133_x_at	ZNF254	-1.24986	-0.547261	0.7026
236624_at	LOC643837	-1.24986	-0.547261	0.7026
235035_at	SLC35E1	0.754849	1.45745	0.702598
209105_at	NCOA1	0.219077	0.921092	0.702016
1554641_a_at	TET3	-1.3238	-0.622447	0.701352
1563708_at	SFXN5	-1.3238	-0.622447	0.701352
209962_at	EPOR	-1.3238	-0.622447	0.701352
214851_at	HNF4A	-1.3238	-0.622447	0.701352
232682_at	MREG	-1.3238	-0.622447	0.701352
240005_at	-	-1.3238	-0.622447	0.701352
243609_at	CYP3A7 /// CYP3A7-CYP3AP1	-1.3238	-0.622447	0.701352
204375_at	CLSTN3	-0.467143	0.233288	0.700431
243185_at	LOC100507228	-0.467143	0.233288	0.700431
1555372_at	BCL2L11	0.538833	1.23895	0.700122
237778_at	-	-0.13381	0.566256	0.700066
242644_at	TMC8	-0.13381	0.566256	0.700066
1554537_at	TMEM126B	-0.692761	0.0072066	0.699968
232431_at	NR3C1	0.114724	0.814687	0.699963
1562023_at	-	-2.90685	-2.20738	0.69947
243937_x_at	AGAP4 /// AGAP8 /// AGAP9 /// BMS1P1 /// BMS1P5 /// LOC399753	-0.221901	0.47604	0.697942
1561332_at	ATP13A5	-1.67477	-0.977047	0.697726
206395_at	DGKG	-1.67477	-0.977047	0.697726
209594_x_at	PSG9	-1.67477	-0.977047	0.697726
210133_at	CCL11	-1.67477	-0.977047	0.697726
215896_at	-	-1.67477	-0.977047	0.697726
242423_x_at	-	-1.67477	-0.977047	0.697726
225055_at	LOC100499466	-0.347918	0.349637	0.697554
1563120_at	LOC100129029	-2.00313	-1.30655	0.696586
1564248_at	-	-2.00313	-1.30655	0.696586
1568878_at	-	-2.00313	-1.30655	0.696586
1569750_at	-	-2.00313	-1.30655	0.696586
207615_s_at	C16orf3	-2.00313	-1.30655	0.696586
237813_at	PCBP2	-2.00313	-1.30655	0.696586
241481_at	FAM81A	-2.00313	-1.30655	0.696586
1559201_a_at	-	0.0658134	0.762211	0.696397
238913_at	-	0.0658134	0.762211	0.696397
233801_s_at	SEMA6D	-0.83762	-0.141799	0.695821
238464_at	ANKRD36 /// ANKRD36C /// LOC100134365	-0.83762	-0.141799	0.695821
1556144_at	DHX30	-1.95324	-1.25785	0.695394
1556836_at	-	-1.95324	-1.25785	0.695394
1564821_at	-	-1.95324	-1.25785	0.695394
209977_at	PLG	-1.95324	-1.25785	0.695394
209978_s_at	LPA /// PLG	-1.95324	-1.25785	0.695394
216117_at	EXOSC2	-1.95324	-1.25785	0.695394
217016_x_at	TMEM212	-1.95324	-1.25785	0.695394
222961_at	-	-1.95324	-1.25785	0.695394
228004_at	LINC00261	-1.95324	-1.25785	0.695394
239814_at	LOC100506860	-1.95324	-1.25785	0.695394
242378_at	MYADML2	-1.95324	-1.25785	0.695394
1560929_at	-	-3.11587	-2.42097	0.694901
212823_s_at	PLEKHG3	0.8804	1.57511	0.69471
1559139_at	NOC2L	-0.924513	-0.22989	0.694623
219404_at	EPS8L3	-0.924513	-0.22989	0.694623
231937_at	-	-0.924513	-0.22989	0.694623
237060_at	-	-0.924513	-0.22989	0.694623
244763_at	MTRF1	-0.924513	-0.22989	0.694623
1553911_at	ZNF663	-2.5042	-1.81023	0.693964
1563488_at	TMEM132B	-2.5042	-1.81023	0.693964
1566680_at	-	-2.5042	-1.81023	0.693964
1569731_at	-	-2.5042	-1.81023	0.693964
1569759_at	-	-2.5042	-1.81023	0.693964
1569921_at	-	-2.5042	-1.81023	0.693964
208399_s_at	EDN3	-2.5042	-1.81023	0.693964
222827_s_at	KBTBD10	-2.5042	-1.81023	0.693964
231568_at	CT47A1 /// CT47A10 /// CT47A11 /// CT47A12 /// CT47A2 /// CT47A3 /// CT47A4 /// CT47A5 /// CT47A6 /// CT47A7 /// CT47A8 /// CT47A9	-2.5042	-1.81023	0.693964
235028_at	-	0.150352	0.843838	0.693485
1554380_at	NEK11	-1.9031	-1.20962	0.693482
210327_s_at	AGXT	-1.9031	-1.20962	0.693482
220882_at	-	-1.9031	-1.20962	0.693482
233007_at	-	-1.9031	-1.20962	0.693482
234840_s_at	OR5V1	-1.9031	-1.20962	0.693482
235404_at	ARID5B	-1.9031	-1.20962	0.693482
236764_at	-	-1.9031	-1.20962	0.693482
239323_at	LOC100216546	-1.9031	-1.20962	0.693482
243205_at	-	-1.9031	-1.20962	0.693482
207188_at	CDK3 /// TEN1-CDK3	-0.1626	0.530844	0.693444
222110_at	SENP5	-0.1626	0.530844	0.693444
204103_at	CCL4	-0.283623	0.409356	0.692979
216475_at	-	-0.283623	0.409356	0.692979
233690_at	-	1.56561	2.25811	0.692504
1557790_at	JRKL	-1.62415	-0.932502	0.691647
1560213_at	HCP5B	-1.62415	-0.932502	0.691647
214275_at	MED12	-1.62415	-0.932502	0.691647
216656_at	-	-1.62415	-0.932502	0.691647
216706_x_at	IGHG1 /// LOC642131 /// SKAP2	-1.62415	-0.932502	0.691647
217355_at	-	-1.62415	-0.932502	0.691647
233475_at	MGC32805	-1.62415	-0.932502	0.691647
238951_at	-	-1.62415	-0.932502	0.691647
202879_s_at	CYTH1	0.316394	1.00736	0.690966
229483_at	-	0.316394	1.00736	0.690966
210915_x_at	TRBC1	-1.0143	-0.323429	0.690873
239764_at	-	-1.0143	-0.323429	0.690873
1560617_at	LOC100128198	-1.85276	-1.16191	0.690845
216437_at	-	-1.85276	-1.16191	0.690845
219545_at	KCTD14 /// NDUFC2-KCTD14	-1.85276	-1.16191	0.690845
220814_at	-	-1.85276	-1.16191	0.690845
222176_at	-	-1.85276	-1.16191	0.690845
234906_at	-	-1.85276	-1.16191	0.690845
239686_at	-	-1.85276	-1.16191	0.690845
243029_at	KREMEN1	-1.85276	-1.16191	0.690845
1562484_at	C17orf104	-1.20163	-0.51082	0.690814
218218_at	APPL2	-1.20163	-0.51082	0.690814
226461_at	HOXB9	-1.20163	-0.51082	0.690814
1556921_at	-	-2.70186	-2.01112	0.690737
231141_at	LOC100506983	-2.70186	-2.01112	0.690737
231214_at	-	-2.70186	-2.01112	0.690737
238588_at	-	-1.47292	-0.782188	0.690728
1556917_a_at	-	-2.94607	-2.25545	0.690619
219290_x_at	DAPP1	1.86272	2.55328	0.690565
205561_at	KCTD17	-0.381076	0.308405	0.689481
1570447_at	LINC00452	-0.774199	-0.0858478	0.688351
239060_at	-	-0.774199	-0.0858478	0.688351
1569474_at	-	-2.54897	-1.86074	0.68823
218087_s_at	SORBS1	-2.54897	-1.86074	0.68823
233463_at	RASSF6	-2.54897	-1.86074	0.68823
206412_at	FER	1.1738	1.86187	0.688074
220904_at	LINC00574	-0.733089	-0.0452362	0.687853
230681_at	TBRG1	-0.733089	-0.0452362	0.687853
208564_at	KCNA2	-2.31965	-1.63214	0.687512
230882_at	DLX6-AS1	-2.31965	-1.63214	0.687512
231639_at	LOC100506291	-2.31965	-1.63214	0.687512
233452_at	-	-2.31965	-1.63214	0.687512
230313_at	-	-0.432194	0.255152	0.687346
229444_at	LOC100131607	0.0904751	0.7774	0.686924
208303_s_at	CRLF2	-0.191958	0.49454	0.686498
241932_at	-	-0.191958	0.49454	0.686498
1552307_a_at	TTC39C	-0.01079	0.675687	0.686477
239603_x_at	-	0.8804	1.56639	0.685992
237449_at	SP8	-0.31544	0.369819	0.685259
218959_at	HOXC10	-1.57359	-0.888683	0.684912
222655_s_at	IMPAD1	-1.57359	-0.888683	0.684912
232505_at	DCTN2	-1.57359	-0.888683	0.684912
209352_s_at	SIN3B	0.634198	1.31899	0.684787
213135_at	TIAM1	-1.10677	-0.42292	0.683849
232565_at	-	-1.10677	-0.42292	0.683849
233753_at	SCAF4	-1.10677	-0.42292	0.683849
1552856_at	LINC00311	-2.36657	-1.68276	0.683811
1565610_at	-	-2.36657	-1.68276	0.683811
206018_at	FOXG1	-2.36657	-1.68276	0.683811
208180_s_at	HIST1H4A /// HIST1H4B /// HIST1H4C /// HIST1H4D /// HIST1H4E /// HIST1H4F /// HIST1H4H /// HIST1H4I /// HIST1H4J /// HIST1H4K /// HIST1H4L /// HIST2H4A /// HIST2H4B /// HIST4H4	-2.36657	-1.68276	0.683811
214033_at	ABCC6	-2.36657	-1.68276	0.683811
215305_at	PDGFRA	-2.36657	-1.68276	0.683811
217178_at	RARG	-2.36657	-1.68276	0.683811
237867_s_at	PID1	-2.36657	-1.68276	0.683811
240904_at	-	-2.36657	-1.68276	0.683811
241767_at	-	-2.36657	-1.68276	0.683811
243574_at	-	-2.36657	-1.68276	0.683811
244767_at	FRA10AC1	-2.36657	-1.68276	0.683811
231222_at	-	0.417345	1.10088	0.68354
1559848_at	NSUN4	-2.74405	-2.06072	0.683328
204782_at	-	-2.74405	-2.06072	0.683328
226380_at	PTPN21	-2.74405	-2.06072	0.683328
243515_at	-	-2.74405	-2.06072	0.683328
220848_x_at	OBP2A	-0.576478	0.106735	0.683213
238840_at	LRRFIP1	-0.576478	0.106735	0.683213
244037_at	LOC100507520	-0.576478	0.106735	0.683213
1555325_s_at	LOC100287515 /// ZNF26	-0.13381	0.548658	0.682468
231840_x_at	LYRM7	1.6675	2.34987	0.682375
1554643_at	RGS11	-2.59318	-1.91109	0.682089
1563466_at	MYLK	-2.59318	-1.91109	0.682089
1569947_at	-	-2.59318	-1.91109	0.682089
215060_at	-	-2.59318	-1.91109	0.682089
215506_s_at	DIRAS3	-2.59318	-1.91109	0.682089
234827_at	-	-2.59318	-1.91109	0.682089
243839_s_at	-	-2.59318	-1.91109	0.682089
244771_at	KBTBD12	-2.59318	-1.91109	0.682089
1554885_a_at	LOC100653079 /// PRIM2	1.05349	1.73536	0.681871
1552481_s_at	MAN1A2	-1.4229	-0.741078	0.681824
1556319_at	LOC283270	-1.4229	-0.741078	0.681824
234624_at	-	-1.4229	-0.741078	0.681824
238649_at	PITPNC1	-1.4229	-0.741078	0.681824
240165_at	-	-1.4229	-0.741078	0.681824
216789_at	-	-0.880694	-0.199947	0.680747
229571_at	-	-0.880694	-0.199947	0.680747
235031_at	-	-0.880694	-0.199947	0.680747
81737_at	LOC100505915	-1.57359	-0.892954	0.680641
219146_at	TEFM	2.8841	3.56431	0.68021
1560917_at	-	-2.41298	-1.7334	0.67958
1561514_at	LOC400655	-2.41298	-1.7334	0.67958
1570395_a_at	FAM66C	-2.41298	-1.7334	0.67958
205678_at	AP3B2	-2.41298	-1.7334	0.67958
207445_s_at	CCR9	-2.41298	-1.7334	0.67958
208240_s_at	FGF1	-2.41298	-1.7334	0.67958
242172_at	-	-0.221901	0.4573	0.679201
240600_at	-	0.150352	0.829336	0.678983
1555938_x_at	VIM	-1.15392	-0.475132	0.67879
207606_s_at	ARHGAP12	-1.15392	-0.475132	0.67879
229678_at	LOC728431	-1.15392	-0.475132	0.67879
232698_at	BPIFB2	-1.15392	-0.475132	0.67879
234949_at	FRG1B	0.866184	1.54436	0.67818
240908_at	LOC100507153	0.114724	0.79243	0.677706
1569157_s_at	ZNF846	-1.52317	-0.845609	0.677556
210699_at	-	-1.52317	-0.845609	0.677556
210923_at	SLC1A7	-1.52317	-0.845609	0.677556
228350_at	UNC13D	-1.52317	-0.845609	0.677556
243861_at	-	-1.52317	-0.845609	0.677556
244674_at	-	-1.52317	-0.845609	0.677556
1562030_at	LOC284898	-0.969058	-0.291612	0.677446
215854_at	-	-0.969058	-0.291612	0.677446
227832_at	MBD6	-0.969058	-0.291612	0.677446
239290_at	FRMPD4	-0.969058	-0.291612	0.677446
242208_at	ZNF37BP	-0.969058	-0.291612	0.677446
202288_at	MTOR	0.915339	1.59239	0.677051
235283_at	INTS6	0.0151955	0.691809	0.676614
1553363_at	C6orf195	-2.78564	-2.10998	0.675656
210533_at	MSH4	-2.78564	-2.10998	0.675656
1554785_at	CCDC82	-2.63681	-1.96123	0.67558
224013_s_at	SOX7	-2.63681	-1.96123	0.67558
232376_at	PCCA	-2.63681	-1.96123	0.67558
233316_at	-	-2.63681	-1.96123	0.67558
214717_at	PKI55	0.617321	1.2928	0.675477
1552609_s_at	IL28A /// IL28B	-2.45886	-1.78401	0.674857
216093_at	-	-2.45886	-1.78401	0.674857
216703_at	-	-2.45886	-1.78401	0.674857
234697_x_at	TAMM41	-2.45886	-1.78401	0.674857
236416_at	ARHGEF7	-2.45886	-1.78401	0.674857
1557626_at	-	0.851826	1.5265	0.674669
1564713_a_at	FOXN4	-0.0641923	0.609333	0.673525
235363_at	-	1.07837	1.75083	0.672466
210841_s_at	NRP2	-1.37318	-0.70075	0.672428
212822_at	HEG1	-1.37318	-0.70075	0.672428
216341_s_at	GNRHR	-1.37318	-0.70075	0.672428
219604_s_at	ZNF3	-1.37318	-0.70075	0.672428
230393_at	CUL5	-1.37318	-0.70075	0.672428
240470_at	-	-1.37318	-0.70075	0.672428
244219_at	-	-1.37318	-0.70075	0.672428
1556586_x_at	-	-0.614458	0.0578245	0.672282
210539_at	TTLL5	-0.614458	0.0578245	0.672282
1556820_a_at	DLEU2	0.667371	1.3396	0.672227
231004_s_at	H1FX	-0.105569	0.566256	0.671825
1554776_at	ZFP42	-2.05273	-1.38117	0.671563
1555958_at	CRTAC1	-2.05273	-1.38117	0.671563
1557633_at	POM121L8P	-2.05273	-1.38117	0.671563
1562250_at	-	-2.05273	-1.38117	0.671563
204784_s_at	MLF1	-2.05273	-1.38117	0.671563
229569_at	-	-2.05273	-1.38117	0.671563
237165_at	-	-2.05273	-1.38117	0.671563
243811_at	HOXB1	-2.05273	-1.38117	0.671563
233101_at	MTMR9	0.465289	1.13666	0.671372
1560332_at	-	-2.00313	-1.33179	0.671346
1562753_at	ST6GALNAC5	-2.00313	-1.33179	0.671346
1565748_at	LOC100132815	-2.00313	-1.33179	0.671346
215777_at	-	-2.00313	-1.33179	0.671346
231289_at	-	-2.00313	-1.33179	0.671346
234913_at	TTTY4 /// TTTY4B /// TTTY4C	-2.00313	-1.33179	0.671346
239534_at	-	-2.00313	-1.33179	0.671346
240944_at	-	-2.00313	-1.33179	0.671346
241043_at	-	-2.00313	-1.33179	0.671346
242596_at	-	-2.00313	-1.33179	0.671346
242797_x_at	-	-2.00313	-1.33179	0.671346
213258_at	TFPI	1.62169	2.29288	0.67119
1559687_at	TMEM221	-1.06022	-0.389065	0.671152
1563753_at	BPI /// LOC149684	-1.06022	-0.389065	0.671152
215532_x_at	ZNF492	-1.06022	-0.389065	0.671152
232774_x_at	ZIK1	-1.06022	-0.389065	0.671152
1560262_at	-	-2.102	-1.43089	0.671104
1565795_at	DUOX1	-2.102	-1.43089	0.671104
206424_at	CYP26A1	-2.102	-1.43089	0.671104
228586_at	-	-2.102	-1.43089	0.671104
231536_at	-	-2.102	-1.43089	0.671104
237004_at	-	-2.102	-1.43089	0.671104
239379_at	-	0.173626	0.843838	0.670212
204527_at	MYO5A	0.484029	1.15422	0.670192
206932_at	CH25H	0.699798	1.36998	0.670177
1555636_at	CD300LG	-2.15089	-1.4809	0.669989
1563472_at	-	-2.15089	-1.4809	0.669989
1566999_at	-	-2.15089	-1.4809	0.669989
210717_at	-	-2.15089	-1.4809	0.669989
213791_at	PENK	-2.15089	-1.4809	0.669989
228509_at	SPHKAP	-2.15089	-1.4809	0.669989
238514_at	TMEM25	-2.15089	-1.4809	0.669989
242537_at	-	-2.15089	-1.4809	0.669989
243239_at	SAMM50	-2.15089	-1.4809	0.669989
243538_at	-	-2.15089	-1.4809	0.669989
204974_at	RAB3A	-0.539272	0.130584	0.669857
217793_at	RAB11B	-0.539272	0.130584	0.669857
227611_at	TARSL2	-0.539272	0.130584	0.669857
229755_x_at	DLL3	-0.539272	0.130584	0.669857
1560536_at	-	-1.47292	-0.803297	0.669619
1566480_x_at	C17orf104	-1.47292	-0.803297	0.669619
215852_x_at	SOGA1	-1.47292	-0.803297	0.669619
229687_s_at	PRDM11	-1.47292	-0.803297	0.669619
232009_at	EMR2	-1.47292	-0.803297	0.669619
232969_at	CARD8	-1.47292	-0.803297	0.669619
241488_at	-	-1.47292	-0.803297	0.669619
243498_at	-	-1.47292	-0.803297	0.669619
243921_at	-	-1.47292	-0.803297	0.669619
228513_at	TMEM219	-0.381076	0.287339	0.668415
1558502_s_at	DNM3	-2.19939	-1.53115	0.66824
1560227_at	GDPD1	-2.19939	-1.53115	0.66824
212729_at	DLG3	-2.19939	-1.53115	0.66824
213245_at	ADCY1	-2.19939	-1.53115	0.66824
219527_at	MARC2	-2.19939	-1.53115	0.66824
234277_at	-	-2.19939	-1.53115	0.66824
238881_at	-	-2.19939	-1.53115	0.66824
240128_at	-	0.520795	1.18871	0.667919
1563978_at	LOC728690	-2.82664	-2.15888	0.667755
215873_x_at	ABCC10	0.377808	1.0455	0.667693
211657_at	CEACAM6	-0.83762	-0.170589	0.667031
44790_s_at	KIAA0226L	-0.880413	-0.213593	0.66682
210326_at	AGXT	-1.10677	-0.440183	0.666586
210586_x_at	RHD	-1.10677	-0.440183	0.666586
220226_at	TRPM8	-1.10677	-0.440183	0.666586
224003_at	NCRNA00185 /// TTTY14	-1.10677	-0.440183	0.666586
224657_at	ERRFI1	-1.10677	-0.440183	0.666586
240515_at	-	-1.10677	-0.440183	0.666586
242756_at	-	-1.10677	-0.440183	0.666586
244559_at	-	-1.10677	-0.440183	0.666586
205366_s_at	HOXB6	1.05349	1.71972	0.66623
219118_at	FKBP11	0.241277	0.90735	0.666073
1559042_at	NDUFB6	-2.24747	-1.58158	0.665882
1568836_at	CLK4	-2.24747	-1.58158	0.665882
1569758_at	-	-2.24747	-1.58158	0.665882
208379_x_at	NPY2R	-2.24747	-1.58158	0.665882
211153_s_at	TNFSF11	-2.24747	-1.58158	0.665882
219928_s_at	CABYR	-2.24747	-1.58158	0.665882
220766_at	BTG4	-2.24747	-1.58158	0.665882
223842_s_at	SCARA3	-2.24747	-1.58158	0.665882
232754_at	-	-2.24747	-1.58158	0.665882
235377_at	MLIP	-2.24747	-1.58158	0.665882
242529_x_at	-	-2.24747	-1.58158	0.665882
242495_at	-	-2.94607	-2.28022	0.665849
1556568_a_at	-	-0.432194	0.233288	0.665482
1554972_at	-	-1.24986	-0.584467	0.665395
1556743_at	-	-1.24986	-0.584467	0.665395
214104_at	GPR161	-1.24986	-0.584467	0.665395
215500_at	SNX29	-1.24986	-0.584467	0.665395
220093_at	ANTXR1	-1.24986	-0.584467	0.665395
239719_at	CD109	-1.24986	-0.584467	0.665395
228817_at	ALG9	0.574245	1.23895	0.66471
1556055_at	-	-0.924513	-0.260439	0.664074
215857_at	NCLN	-0.924513	-0.260439	0.664074
221508_at	TAOK3	-0.924513	-0.260439	0.664074
238846_at	TNFRSF11A	-0.924513	-0.260439	0.664074
211241_at	ANXA2P3	0.822676	1.48546	0.662789
205872_x_at	PDE4DIP	-1.3238	-0.661206	0.662592
206277_at	P2RY2	-1.3238	-0.661206	0.662592
208486_at	DRD5	-1.3238	-0.661206	0.662592
214510_at	GPR20	-1.3238	-0.661206	0.662592
215496_at	SAMD4A	-1.3238	-0.661206	0.662592
226403_at	TMC4	-1.3238	-0.661206	0.662592
230439_at	LOC389458 /// RBAK /// RBAK-LOC389458	-1.3238	-0.661206	0.662592
231226_at	-	-1.3238	-0.661206	0.662592
231625_at	SLC22A9	-1.3238	-0.661206	0.662592
233787_at	C6orf163	-1.3238	-0.661206	0.662592
233919_s_at	HABP4	-1.3238	-0.661206	0.662592
235669_at	AGXT2L2	-1.3238	-0.661206	0.662592
204179_at	MB	-1.77602	-1.11476	0.661259
210689_at	CLDN14	-1.77602	-1.11476	0.661259
210714_at	R3HDM1	-1.77602	-1.11476	0.661259
214276_at	KLF12	-1.77602	-1.11476	0.661259
234724_x_at	PCDHB18	-0.733089	-0.0721812	0.660908
1562899_at	-	-0.774199	-0.113558	0.660641
207784_at	ARSD	-0.774199	-0.113558	0.660641
235990_at	LOC100130987	-0.774199	-0.113558	0.660641
1561667_at	-	-0.653218	0.0072066	0.660424
232089_at	FLJ39639 /// ZNF263	-0.653218	0.0072066	0.660424
233824_at	-	-0.653218	0.0072066	0.660424
1552789_at	SEC62	0.915339	1.57511	0.659771
215692_s_at	MPPED2	-2.86704	-2.20738	0.659659
216805_at	-	-2.86704	-2.20738	0.659659
238047_at	ARHGAP36	-2.86704	-2.20738	0.659659
218600_at	LIMD2	0.040725	0.699804	0.659079
238142_at	-	1.04089	1.69993	0.65904
209940_at	PARP3	-0.576478	0.0824862	0.658964
233944_at	-	1.36791	2.02666	0.658747
202994_s_at	FBLN1	-1.0143	-0.355907	0.658395
229054_at	ZFP36L1	-1.0143	-0.355907	0.658395
241630_at	-	-1.0143	-0.355907	0.658395
243633_at	-	-1.0143	-0.355907	0.658395
244504_x_at	ARF1 /// MIR3620	-1.0143	-0.355907	0.658395
226716_at	PRR12	-0.381076	0.27669	0.657765
201791_s_at	DHCR7	0.837325	1.49468	0.657359
206322_at	SYN3	-1.72541	-1.06821	0.657208
211425_x_at	SSX4 /// SSX4B	-1.72541	-1.06821	0.657208
231833_at	RBM33	-1.72541	-1.06821	0.657208
231910_at	NUDT14	-1.72541	-1.06821	0.657208
234888_at	CACHD1	-1.72541	-1.06821	0.657208
235574_at	GBP4	-1.72541	-1.06821	0.657208
236508_at	SLC6A5	-1.72541	-1.06821	0.657208
239640_at	LOC401320	-1.72541	-1.06821	0.657208
243440_at	SIX3-AS1	-1.72541	-1.06821	0.657208
210605_s_at	MFGE8	-0.1626	0.49454	0.65714
230679_at	DCAF10	0.0904751	0.74686	0.656385
236288_at	RNF34	0.0904751	0.74686	0.656385
202800_at	SLC1A3	-0.467143	0.188541	0.655684
229530_at	GUCY1A3	1.1853	1.84034	0.655042
61732_r_at	IFT74	-1.09017	-0.435455	0.654715
1556864_at	TCTN1	-1.20163	-0.547261	0.654372
214088_s_at	FUT3	-1.20163	-0.547261	0.654372
230368_at	ERF	-1.20163	-0.547261	0.654372
232272_at	ZNF624	-1.20163	-0.547261	0.654372
232996_at	CCDC120	-1.20163	-0.547261	0.654372
236857_at	SLC38A1	-1.20163	-0.547261	0.654372
240519_at	-	-1.20163	-0.547261	0.654372
241896_at	MACF1	-0.105569	0.548658	0.654227
210399_x_at	FUT6	-0.283623	0.369819	0.653442
239803_at	-	-0.283623	0.369819	0.653442
239264_at	-	0.417345	1.07038	0.653034
208950_s_at	ALDH7A1	-1.67477	-1.02229	0.652482
233909_at	-	-1.67477	-1.02229	0.652482
235303_at	TRMT10B	-1.67477	-1.02229	0.652482
206344_at	PON1	-2.90685	-2.25545	0.651398
241953_at	FLJ25694 /// KRTAP21-1 /// LOC731932	-2.90685	-2.25545	0.651398
233323_at	-	0.040725	0.691809	0.651084
1557539_at	-	-0.880694	-0.22989	0.650804
201556_s_at	VAMP2	-0.880694	-0.22989	0.650804
224529_s_at	NT5C1A	-0.880694	-0.22989	0.650804
236976_at	FANCA	-0.880694	-0.22989	0.650804
237817_at	SSR3	-0.880694	-0.22989	0.650804
1568728_s_at	RNF207	0.0658134	0.71566	0.649847
217493_x_at	NCR2	0.0658134	0.71566	0.649847
235452_at	-	0.600245	1.24989	0.64964
243310_at	-	-0.191958	0.4573	0.649258
205892_s_at	FABP1	-2.45886	-1.81023	0.648629
234336_s_at	TTLL9	-2.45886	-1.81023	0.648629
236710_at	C1orf87	-2.45886	-1.81023	0.648629
239082_at	FZD3	-2.45886	-1.81023	0.648629
244770_at	-	-2.45886	-1.81023	0.648629
215354_s_at	PELP1	1.6838	2.33198	0.648181
1554152_a_at	OGDH	-0.0641923	0.583641	0.647833
214713_at	YLPM1	-0.0641923	0.583641	0.647833
239223_s_at	FBXL20	0.397712	1.0455	0.647789
232736_s_at	POM121L9P	-0.692761	-0.0452362	0.647525
240066_at	-	-0.692761	-0.0452362	0.647525
242266_x_at	-	-0.692761	-0.0452362	0.647525
236551_at	ZNF311	-0.733089	-0.0858478	0.647241
1569700_s_at	AK7	-0.614458	0.0327361	0.647194
232730_at	C19orf44	-0.614458	0.0327361	0.647194
1552616_a_at	ACACB	-1.62415	-0.977047	0.647102
1566633_at	-	-1.62415	-0.977047	0.647102
206427_s_at	MLANA	-1.62415	-0.977047	0.647102
220490_at	SERINC2	-1.62415	-0.977047	0.647102
224344_at	COX6A1	-1.62415	-0.977047	0.647102
226344_at	ZMAT1	-1.62415	-0.977047	0.647102
230930_at	LOC338620	-1.62415	-0.977047	0.647102
234133_s_at	LOC728543	-1.62415	-0.977047	0.647102
234466_at	FAM20C	-1.62415	-0.977047	0.647102
241844_x_at	TMEM156	-1.62415	-0.977047	0.647102
1564651_at	C6orf228	-1.95324	-1.30655	0.646697
1565856_at	-	-1.95324	-1.30655	0.646697
229374_at	EPHA4	-1.95324	-1.30655	0.646697
240823_at	-	-1.95324	-1.30655	0.646697
244420_at	-	-1.95324	-1.30655	0.646697
1554250_s_at	TRIM73	-0.0372473	0.609333	0.64658
202340_x_at	NR4A1	-0.0372473	0.609333	0.64658
207937_x_at	FGFR1	-0.0372473	0.609333	0.64658
1556778_at	-	0.723649	1.36998	0.646326
1559600_at	-	-0.539272	0.106735	0.646007
230620_at	USP27X	-0.539272	0.106735	0.646007
235967_at	LOC100127891	-0.539272	0.106735	0.646007
1559723_s_at	-	-0.969058	-0.323429	0.645629
1565701_at	-	-0.969058	-0.323429	0.645629
217376_at	LOC100289473	-0.969058	-0.323429	0.645629
223594_at	TMEM117	-0.969058	-0.323429	0.645629
1559979_at	SYF2	-1.9031	-1.25785	0.645254
216227_at	-	-1.9031	-1.25785	0.645254
227506_at	SLC16A9	-1.9031	-1.25785	0.645254
229523_at	-	-1.9031	-1.25785	0.645254
235583_at	ILDR1	-1.9031	-1.25785	0.645254
236253_at	-	-1.9031	-1.25785	0.645254
240056_at	NSMAF	-1.9031	-1.25785	0.645254
243398_at	-	-1.9031	-1.25785	0.645254
244201_at	-	-1.9031	-1.25785	0.645254
236072_at	-	-0.502831	0.142363	0.645194
239760_at	-	-0.502831	0.142363	0.645194
235078_at	-	0.520795	1.16581	0.645016
1556735_at	-	-0.31544	0.329168	0.644608
1552745_at	SLCO6A1	-2.5042	-1.86074	0.643453
1554536_at	DPYD	-2.5042	-1.86074	0.643453
1561523_at	CCDC65	-2.5042	-1.86074	0.643453
1563080_at	-	-2.5042	-1.86074	0.643453
1564545_a_at	-	-2.5042	-1.86074	0.643453
210548_at	CCL23	-2.5042	-1.86074	0.643453
211339_s_at	ITK	-2.5042	-1.86074	0.643453
232498_at	HEATR7A /// LOC100652949 /// LOC377711	-2.5042	-1.86074	0.643453
237117_at	-	-2.5042	-1.86074	0.643453
204765_at	ARHGEF5	0.556647	1.20003	0.643383
238904_at	NOVA2	-0.432194	0.211088	0.643282
1554770_x_at	ZNF785	-1.85276	-1.20962	0.643133
1559926_at	LOC728353	-1.85276	-1.20962	0.643133
[truncated: 52,614 more rows]
